# Supplementary material for: Aberrant miR-29 is a predictive feature of severe phenotypes in pediatric Crohn’s disease
Source: JCI Insight. 2024 Feb 22;9(4):e168800. doi: 10.1172/jci.insight.168800 (PMC10967384; doi:10.1172/jci.insight.168800)
Supplement: Supporting data values [file jciinsight-9-168800-s052.xlsx]

## Sheet: Figure 1B
Figure 1B -- VST normalized counts for all (n=245) CD and NIBD samples accounting for the covariates of small-RNA integrity metric (SIM), grouped ages (VEO ≤ 6, Child = 7-12, Teen = 13-17), and sex
miR	PB101_E1_ATCACG_L004_R1	PB102_F1_ATGTCA_L008_R1	PB103_G1_CATGGC_L008_R1	PB104_E1_CGATGT_L004_R1	PB105_E1_GTGAAA_L007_R1	PB107_E1_CAGGCG_L007_R1	PB108_E1_AGTCAA_L008_R1	PB109_E1_GTCCGC_L006_R1	PB110_G1_CGATGT_L006_R1	PB111_F1_TTAGGC_L003_R1	PB113_F1_TTAGGC_L004_R1	PB114_E1_AGTTCC_L008_R1	PB115_D1_GGCTAC_L005_R1	PB116_D1_GTGGCC_L008_R1	PB119_E1_ACAGTG_L004_R1	PB120_E_S53_L007_R1_001	PB121_D	PB122_F_S18_L003_R1_001	PB123_C_S19_L003_R1_001	PB124_F_S19_L006_R1_001	PB125_E_S27_L004_R1_001	PB126_F_S15_L003_R1_001	PB128_B_S31_L004_R1_001	PB129_F_S35_L004_R1_001	PB130_F_S54_L007_R1_001	PB131_D_S51_L007_R1_001	PB132_E_S23_L006_R1_001	PB133_E_S20_L006_R1_001	PB134_E	PB135_E_S17_L006_R1_001	PB136_F_S13_L003_R1_001	PB137_E_S44_L005_R1_001	PB139_E_S76_L008_R1_001	PB140_F_S12_L002_R1_001	PB141_E_S2_L002_R1_001	PB142_E_S4_L002_R1_001	PB143_E_S39_L005_R1_001	PB144_F_S17_L003_R1_001	PB145_E_S32_L004_R1_001	PB146_E_S63_L007_R1_001	PB147_E_S8_L001_R1_001	PB148_F_S15_L006_R1_001	PB149_F_S83_L008_R1_001	PB150_G_S55_L006_R1_001	PB201_E1	PB202_E1_GAGTGG_L001_R1	PB204_E1_CAGGCG_L003_R1	PB205_E1_CATTTT_L008_R1	PB206_E1_CAAAAG_L002_R1
hsa-let-7a-1-3p	119.536	230.615	176.024	207.801	190.597	163.631	196.696	140.717	162.067	178.184	140.231	131.31	124.153	141.783	149.775	150.628	121.111	242.479	123.027	120.803	143.793	150.693	146.541	145.912	134.631	143.054	143.041	160.771	88.5662	170.167	127.625	168.794	163.312	156.426	157.987	138.873	116.026	196.987	124.254	173.348	94.8474	148.389	138.092	0	72.8105	135.765	100.191	92.2529	170.559
hsa-let-7a-1-3p_-_1	0	0	0	0	0	0	0	0	0	0	0	0	0	0	0	0	0	0	0	0	0	0	0	0	0	0	0	0	0	0	0	0	0	0	0	0	0	0	0	0	0	0	0	0	0	0	0	0	0
hsa-let-7a-1-3p_-_4	0	0	0	0	0	0	0	0	0	0	0	0	0	0	0	0	0	0	0	0	0	0	0	0	0	0	0	0	0	0	0	0	0	0	0	0	0	0	0	0	0	0	0	0	0	0	0	0	0
hsa-let-7a-1-3p_-_5	0	0	0	0	0	0	0	0	0	0	0	0	0	0	0	4.47671	0	0	0	0	0	0	0	0	0	0	0	0	0	0	0	0	0	0	0	0	0	0	0	7.87946	0	0	0	0	0	0	0	0	0
hsa-let-7a-1-3p_-_6	0	0	0	0	0	0	0	0	0	0	0	0	0	0	0	0	0	0	0	0	0	0	0	0	0	0	0	0	0	0	0	0	0	0	0	0	0	0	0	0	0	0	0	0	0	0	0	0	0
hsa-let-7a-1-3p_+_1	0	16.8743	0	0	15.9941	0	19.4748	15.3256	0	17.8184	0	0	0	0	0	12.3768	11.8327	0	0	0	0	0	0	0	0	0	0	11.909	0	0	14.726	0	0	6.49842	8.40358	8.70676	13.1102	0	0	13.789	13.9775	0	0	0	0	0	0	0	32.6603
hsa-let-7a-1-3p_+_2	0	0	0	0	0	0	0	0	0	0	0	0	0	0	0	0	0	0	0	0	0	0	0	0	0	0	0	0	0	0	0	0	0	0	0	0	0	0	0	0	0	0	0	0	0	0	0	0	0
hsa-let-7a-1-5p	22325.7	18942.8	21207.8	18151.4	20593.8	23160.3	20917	22754.4	19979.7	32139	20220.4	33951.9	23757.9	21619.2	20141.7	21056.6	33995.4	23546.7	28725.2	24704.3	28215.4	21796	27249.5	22956.9	22259	18476.9	20242.2	20402.3	66210.6	20320.2	27753.6	28040.9	27904.7	30054.7	32533.2	30982.6	59914.4	32366.5	30822.6	32166.6	77973.6	22560.4	28093.2	48569.5	47231.6	32396	35224.5	29172.7	33409.7
hsa-let-7a-1-5p_-_1	0	0	0	0	0	0	0	0	0	0	0	0	0	0	0	8.69009	20.8813	0	0	0	0	0	0	0	0	0	0	7.44311	33.9504	0	10.7991	12.843	19.4776	12.5327	12.1852	10.0128	21.6319	0	16.3492	16.4155	17.9711	0	24.9881	0	0	0	0	0	0
hsa-let-7a-1-5p_-_2	0	0	0	0	0	0	0	0	0	0	0	0	0	0	0	0	0	0	0	0	0	0	0	0	0	0	0	0	0	0	0	0	0	0	0	0	0	0	0	0	0	0	0	0	0	0	0	0	0
hsa-let-7a-1-5p_+_1	71.7213	23.9052	26.2492	20.7801	26.6569	21.4989	22.3961	25.0783	25.7834	49.8914	27.2212	45.1379	67.8703	32.305	23.964	23.1736	16.705	44.4544	47.844	44.6448	52.2884	31.2978	38.437	0	41.5528	30.0414	26.8967	27.5395	81.1857	19.2902	19.6346	16.5125	19.4776	25.9937	36.9758	32.215	47.1969	47.984	27.2487	17.7288	64.8956	20.2833	23.6729	128.585	0	46.4459	42.7285	38.6867	38.1037
hsa-let-7a-1-5p_+_2	21.5164	21.0929	20.0729	27.7068	38.6525	26.2765	21.4223	20.8986	18.4167	33.8549	34.6452	28.7241	66.215	41.2786	22.4662	27.387	16.705	38.3924	39.3004	34.1401	59.5506	48.6854	31.2301	45.5976	41.5528	30.0414	34.2321	39.4485	35.4265	29.6243	31.4154	17.4298	30.7147	26.4578	53.3627	29.603	31.4646	75.7642	20.709	18.3854	23.9615	29.8912	24.9881	0	0	30.3685	20.6276	29.759	21.7735
hsa-let-7a-1-5p_+_3	32.2746	23.9052	20.0729	27.7068	13.3285	19.1102	29.2123	27.8648	15.9612	26.7276	21.447	20.5172	51.3166	30.5102	20.9685	14.7468	18.0971	24.2479	30.7568	49.8971	47.931	37.0936	36.0347	0	37.3975	20.0276	26.8967	33.494	73.8051	23.4238	34.3606	19.2646	35.9587	23.2086	41.1776	24.8143	27.5315	37.8821	17.4391	23.6384	40.9341	21.3509	19.7274	0	61.6089	23.223	0	31.2469	34.4747
hsa-let-7a-1-5p_+_4	27.4932	15.4681	0	0	17.327	15.527	23.3698	20.8986	15.9612	19.6002	20.6221	21.8851	19.8645	28.7155	0	12.6401	12.5288	0	0	0	26.1442	15.0693	0	0	28.2559	20.0276	22.0064	24.5623	16.2371	12.4009	15.7077	0	0	16.246	15.1264	18.7195	11.1437	0	13.0794	7.22284	23.9615	11.743	0	0	0	0	0	32.7349	32.6603
hsa-let-7a-1-5p_+_5	31.0792	39.3734	26.2492	51.9502	25.3241	27.4709	19.4748	29.258	19.6445	0	20.6221	17.7816	31.4521	28.7155	19.4707	16.0635	13.2248	22.2272	22.2133	34.1401	26.1442	22.0243	0	0	49.8633	54.3606	17.1161	37.9599	16.2371	19.9792	18.6529	13.7604	25.4707	21.8161	29.4125	16.9782	10.4882	0	23.9788	22.9817	27.955	22.4184	18.4123	0	0	0	0	28.271	27.2169
hsa-let-7a-1-5p_+_6	19.1257	15.4681	0	19.0484	0	0	0	0	0	0	12.3733	0	0	0	0	4.74005	0	0	20.5046	0	0	0	0	0	19.9453	0	0	0	0	8.26724	10.7991	0	0	10.2118	14.2861	11.7541	6.55512	0	0	0	0	0	0	0	0	0	0	14.8795	0
hsa-let-7a-1-5p_+_7	14.3443	0	0	0	0	0	0	0	0	0	9.07374	0	0	0	0	0	0	0	0	0	0	0	0	0	0	0	0	0	0	0	0	0	0	8.35511	5.04215	5.65939	0	0	0	0	0	0	0	0	0	0	0	0	0
hsa-let-7a-1-5p_+_8	0	0	0	0	0	0	0	0	0	0	0	0	0	0	0	0	0	0	0	0	0	0	0	0	0	0	0	0	0	0	0	0	0	0	0	0	0	0	0	0	0	0	0	0	0	0	0	0	0
hsa-let-7a-2-3p	0	0	0	0	0	0	0	0	0	0	0	0	0	0	0	0	0	0	0	0	0	0	0	0	0	0	0	0	0	0	0	0	0	0	0	0	0	0	0	0	0	0	0	0	0	0	0	0	0
hsa-let-7a-2-3p_-_4	0	0	0	0	0	0	0	0	0	0	0	0	0	0	0	0	0	0	0	0	0	0	0	0	0	0	0	0	0	0	0	0	0	0	0	0	0	0	0	0	0	0	0	0	0	0	0	0	0
hsa-let-7a-2-5p	22289.8	19063.7	21315.9	18243.2	20693.8	23285.7	21092.2	22879.8	20081.6	32386.7	20335.9	34112	23873.8	21730.5	20240.6	21132.5	34269	23692.2	29032.7	24722.7	28378.1	21858.6	27463.3	22956.9	22342.9	18542.7	20308.2	20461.1	66936.8	20382.2	27922.4	28113.4	28019.3	30133.6	32673.1	31099.7	60109.1	32518	31051.5	32414.1	78455.8	22637.3	28198.4	48991	47494.8	32606.8	35458.8	29299.2	33609.2
hsa-let-7a-2-5p_-_1	0	0	0	0	0	0	0	0	0	0	0	0	0	0	0	6.84674	20.1852	0	0	0	0	0	0	0	0	0	0	7.44311	33.9504	7.5783	11.7808	13.7604	13.4845	12.9968	11.765	16.9782	30.8091	0	23.9788	16.4155	25.9582	0	22.3578	0	0	0	0	0	0
hsa-let-7a-2-5p_+_1	71.7213	25.3114	29.3374	20.7801	26.6569	21.4989	22.3961	26.4715	25.7834	55.237	27.2212	45.1379	67.8703	32.305	23.964	23.1736	16.705	44.4544	47.844	44.6448	52.2884	31.2978	38.437	0	41.5528	30.0414	26.8967	27.5395	81.1857	19.2902	19.6346	16.5125	19.4776	25.9937	36.9758	32.215	49.8189	47.984	27.2487	20.3553	64.8956	20.2833	23.6729	128.585	0	51.805	42.7285	38.6867	38.1037
hsa-let-7a-2-5p_+_2	21.5164	21.0929	18.5289	27.7068	38.6525	26.2765	21.4223	20.8986	18.4167	33.8549	34.6452	28.7241	66.215	41.2786	22.4662	27.9136	16.705	38.3924	39.3004	34.1401	59.5506	48.6854	31.2301	45.5976	41.5528	31.4719	34.2321	39.4485	35.4265	29.6243	31.4154	17.4298	30.7147	26.4578	53.3627	29.603	30.1535	75.7642	20.709	18.3854	23.9615	29.8912	24.9881	0	0	30.3685	20.6276	29.759	19.9591
hsa-let-7a-2-5p_+_3	32.2746	23.9052	20.0729	27.7068	13.3285	19.1102	29.2123	23.6851	15.9612	26.7276	21.447	20.5172	49.6612	30.5102	20.9685	14.7468	18.0971	24.2479	30.7568	49.8971	47.931	37.0936	36.0347	0	37.3975	20.0276	28.1192	34.2383	73.8051	23.4238	33.3789	22.0166	35.9587	23.2086	41.1776	24.8143	27.5315	37.8821	17.4391	23.6384	40.9341	21.3509	19.7274	0	61.6089	23.223	0	31.2469	36.2892
hsa-let-7a-2-5p_+_4	27.4932	15.4681	0	0	17.327	15.527	23.3698	20.8986	15.9612	19.6002	20.6221	21.8851	19.8645	28.7155	0	12.6401	12.5288	0	0	0	26.1442	15.0693	0	0	28.2559	20.0276	22.0064	24.5623	16.2371	12.4009	15.7077	0	0	16.246	15.1264	18.7195	11.1437	0	13.0794	7.22284	23.9615	11.743	0	0	0	0	0	32.7349	32.6603
hsa-let-7a-2-5p_+_5	31.0792	36.561	23.1611	48.4869	23.9912	22.6933	19.4748	29.258	19.6445	0	20.6221	17.7816	31.4521	23.3314	19.4707	14.4835	0	22.2272	0	34.1401	26.1442	22.0243	0	0	49.8633	54.3606	17.1161	37.2156	16.2371	15.1566	16.6894	13.7604	24.7216	19.4953	29.4125	15.6722	10.4882	0	23.9788	22.9817	19.9679	20.2833	18.4123	0	0	0	0	23.8072	25.4024
hsa-let-7a-2-5p_+_6	19.1257	15.4681	0	19.0484	0	0	0	0	0	0	12.3733	0	0	0	0	5.26672	0	0	0	0	0	0	0	0	19.9453	0	0	0	0	8.26724	0	0	0	10.2118	14.2861	11.7541	6.55512	0	0	0	0	0	0	0	0	0	0	14.8795	0
hsa-let-7a-2-5p_+_7	0	0	0	0	0	0	0	0	0	0	9.07374	0	0	0	0	0	0	0	0	0	0	0	0	0	0	0	0	0	0	0	0	0	0	8.35511	5.04215	5.65939	0	0	0	0	0	0	0	0	0	0	0	0	0
hsa-let-7a-2-5p_+_8	0	0	0	0	0	0	0	0	0	0	0	0	0	0	0	0	0	0	0	0	0	0	0	0	0	0	0	0	0	0	0	0	0	0	0	0	0	0	0	0	0	0	0	0	0	0	0	0	0
hsa-let-7a-3-3p	119.536	230.615	176.024	207.801	190.597	163.631	196.696	140.717	162.067	178.184	140.231	131.31	124.153	141.783	149.775	150.628	121.111	242.479	123.027	120.803	143.793	150.693	146.541	145.912	134.631	143.054	143.041	160.027	88.5662	170.167	127.625	168.794	163.312	156.426	157.987	138.873	116.026	196.987	124.254	173.348	94.8474	148.389	138.092	0	72.8105	135.765	100.191	92.2529	170.559
hsa-let-7a-3-3p_-_1	0	0	0	0	0	0	0	0	0	0	0	0	0	0	0	0	0	0	0	0	0	0	0	0	0	0	0	0	0	0	0	0	0	0	0	0	0	0	0	0	0	0	0	0	0	0	0	0	0
hsa-let-7a-3-3p_-_4	0	0	0	0	0	0	0	0	0	0	0	0	0	0	0	0	0	0	0	0	0	0	0	0	0	0	0	0	0	0	0	0	0	0	0	0	0	0	0	0	0	0	0	0	0	0	0	0	0
hsa-let-7a-3-3p_-_5	0	0	0	0	0	0	0	0	0	0	0	0	0	0	0	4.47671	0	0	0	0	0	0	0	0	0	0	0	0	0	0	0	0	0	0	0	0	0	0	0	7.87946	0	0	0	0	0	0	0	0	0
hsa-let-7a-3-3p_+_1	0	16.8743	0	0	15.9941	0	19.4748	15.3256	0	17.8184	0	0	0	0	0	12.3768	11.8327	0	0	0	0	0	0	0	8.31055	0	0	11.909	0	0	14.726	0	0	6.49842	8.40358	8.70676	13.1102	0	0	13.789	13.9775	0	0	0	0	0	0	0	32.6603
hsa-let-7a-3-3p_+_2	0	0	0	0	0	0	0	0	0	0	0	0	0	0	0	3.16003	0	0	0	0	0	0	0	0	0	0	0	0	0	0	0	0	0	5.57007	0	0	0	0	0	0	0	0	0	0	0	0	0	0	0
hsa-let-7a-3-3p_+_3	0	0	0	0	0	0	0	0	0	0	0	0	0	0	0	0	0	0	0	0	0	0	0	0	0	0	0	0	0	0	0	0	0	0	0	0	0	0	0	0	0	0	0	0	0	0	0	0	0
hsa-let-7a-3-5p	22096.1	18902	21164.6	18115	20551.1	23103	20872.2	22719.5	19924.5	32044.6	20176.7	33867.1	23705	21586.9	20093.8	21004.2	33904.9	23506.3	28696.1	24620.3	28190.7	21716	27237.4	22877.8	22199.1	18462.6	20195.7	20360.6	65916.8	20283.7	27669.1	27983.1	27846.2	29968.8	32449.2	30889.8	59696.8	32268	30736.5	32071.4	77669.1	22516.6	28053.7	48476.6	47175.6	32297.8	35118.4	29095.4	33264.5
hsa-let-7a-3-5p_-_1	59.7678	102.652	66.3951	84.852	79.9707	99.134	95.4267	137.931	45.428	103.347	70.1153	186.023	124.153	73.5835	76.3852	81.6342	101.622	133.363	82.0182	81.411	84.2423	88.0974	86.4833	103.354	84.7676	111.582	112.477	61.7779	259.794	120.564	108.972	150.447	128.852	121.613	113.869	141.485	320.545	88.3915	160.222	135.264	345.444	64.0527	156.504	121.442	319.246	142.91	159.127	62.4939	130.641
hsa-let-7a-3-5p_-_2	0	0	0	0	0	0	0	0	0	0	0	0	0	0	0	0	0	0	0	0	0	0	0	0	0	0	0	0	0	0	0	0	0	0	0	0	0	0	0	0	0	0	0	0	0	0	0	0	0
hsa-let-7a-3-5p_-_3	0	0	0	0	0	0	0	0	0	0	0	0	0	0	0	0	0	0	0	0	0	0	0	0	0	0	0	0	0	0	0	0	0	0	0	0	0	0	0	0	0	0	0	0	0	0	0	0	0
hsa-let-7a-3-5p_-_4	0	0	0	0	0	0	0	0	0	0	0	0	0	0	0	0	0	0	0	0	0	0	0	0	0	0	0	0	0	0	0	0	0	0	0	0	0	0	0	0	0	0	0	0	0	0	0	0	0
hsa-let-7a-3-5p_+_1	71.7213	23.9052	26.2492	20.7801	26.6569	21.4989	22.3961	25.0783	25.7834	49.8914	27.2212	45.1379	67.8703	32.305	23.964	23.1736	16.705	44.4544	47.844	44.6448	52.2884	31.2978	38.437	0	41.5528	30.0414	26.8967	27.5395	81.1857	19.2902	19.6346	16.5125	19.4776	25.9937	36.9758	32.215	47.1969	47.984	27.2487	17.7288	64.8956	20.2833	26.3032	128.585	0	46.4459	42.7285	38.6867	38.1037
hsa-let-7a-3-5p_+_2	21.5164	21.0929	18.5289	27.7068	38.6525	26.2765	21.4223	20.8986	18.4167	33.8549	34.6452	28.7241	66.215	41.2786	22.4662	27.387	16.705	38.3924	39.3004	34.1401	59.5506	48.6854	31.2301	45.5976	41.5528	30.0414	34.2321	40.1928	35.4265	29.6243	31.4154	17.4298	30.7147	26.4578	53.3627	29.603	30.1535	75.7642	20.709	18.3854	23.9615	29.8912	24.9881	0	0	30.3685	20.6276	29.759	19.9591
hsa-let-7a-3-5p_+_3	32.2746	23.9052	20.0729	27.7068	13.3285	19.1102	29.2123	23.6851	15.9612	26.7276	21.447	20.5172	49.6612	30.5102	20.9685	14.7468	18.0971	24.2479	30.7568	49.8971	47.931	37.0936	36.0347	0	37.3975	20.0276	26.8967	33.494	73.8051	23.4238	33.3789	19.2646	35.9587	23.2086	41.1776	24.8143	27.5315	37.8821	17.4391	23.6384	40.9341	21.3509	19.7274	0	61.6089	23.223	0	31.2469	34.4747
hsa-let-7a-3-5p_+_4	27.4932	15.4681	0	0	17.327	15.527	23.3698	20.8986	15.9612	19.6002	20.6221	21.8851	19.8645	28.7155	0	12.6401	12.5288	0	0	0	26.1442	15.0693	0	0	28.2559	20.0276	22.0064	24.5623	16.2371	12.4009	15.7077	0	0	16.246	15.1264	18.7195	11.1437	0	13.0794	7.22284	23.9615	11.743	0	0	0	0	0	32.7349	32.6603
hsa-let-7a-3-5p_+_5	31.0792	40.7795	23.1611	48.4869	23.9912	23.8877	19.4748	29.258	25.7834	23.1639	21.447	17.7816	31.4521	26.9208	19.4707	15.8002	0	22.2272	0	34.1401	26.1442	28.9794	0	0	49.8633	54.3606	17.1161	40.1928	16.2371	15.1566	16.6894	13.7604	24.7216	19.4953	29.8327	18.2842	10.4882	0	26.1587	22.9817	19.9679	20.2833	19.7274	0	0	0	0	26.7831	23.588
hsa-let-7a-3-5p_+_6	19.1257	15.4681	0	19.0484	0	0	0	0	0	0	12.3733	0	0	0	0	4.74005	0	0	0	0	0	0	0	0	19.9453	0	0	0	0	8.26724	0	0	0	10.2118	14.2861	11.7541	6.55512	0	0	0	0	0	0	0	0	0	0	14.8795	0
hsa-let-7a-3-5p_+_7	0	0	0	0	0	0	0	0	0	0	9.07374	0	0	0	0	0	0	0	0	0	0	0	0	0	0	0	0	0	0	0	0	0	0	8.35511	5.04215	5.65939	0	0	0	0	0	0	0	0	0	0	0	0	0
hsa-let-7a-3-5p_+_8	0	0	0	0	0	0	0	0	0	0	0	0	0	0	0	0	0	0	0	0	0	0	0	0	0	0	0	0	0	0	0	0	0	0	0	0	0	0	0	0	0	0	0	0	0	0	0	0	0
hsa-let-7b-3p	187.671	182.805	151.319	152.387	210.59	167.214	190.853	111.459	157.156	331.422	152.604	135.414	84.4241	102.299	233.649	124.295	165.658	153.57	133.28	105.046	168.485	148.375	177.771	170.231	128.814	51.4995	108.809	93.7832	0	109.541	100.137	131.182	118.364	111.401	120.591	127.119	184.854	171.732	196.19	137.89	252.594	114.227	96.0069	292.888	0	212.579	120.819	95.2288	254.024
hsa-let-7b-3p_-_1	0	0	0	0	0	0	0	0	0	0	0	0	0	0	0	0	0	0	0	0	0	0	0	0	0	0	0	0	0	0	0	0	0	0	0	0	0	0	0	0	0	0	0	0	0	0	0	0	0
hsa-let-7b-3p_-_3	0	0	0	0	0	0	0	0	0	0	0	0	0	0	0	0	0	0	0	0	0	0	0	0	0	0	0	0	0	0	0	0	0	0	0	0	0	0	0	0	0	0	0	0	0	0	0	0	0
hsa-let-7b-3p_-_4	0	0	0	0	0	0	0	0	0	0	0	0	0	0	0	0	0	0	0	0	0	0	0	0	0	0	0	0	0	0	0	0	0	0	0	0	0	0	0	0	0	0	0	0	0	0	0	0	0
hsa-let-7b-3p_-_6	0	0	0	0	0	0	0	0	0	0	0	0	0	0	0	0	0	0	0	0	0	0	0	0	0	0	0	0	0	0	0	0	0	0	0	0	0	0	0	0	0	0	0	0	0	0	0	0	0
hsa-let-7b-3p_-_7	0	0	0	0	0	0	0	0	0	0	0	0	0	0	0	0	0	0	0	0	0	0	0	0	0	0	0	0	0	0	0	0	0	0	0	0	0	0	0	0	0	0	0	0	0	0	0	0	0
hsa-let-7b-3p_+_1	0	0	0	0	0	0	0	0	0	0	0	0	0	0	0	0	0	22.2272	0	0	0	0	0	0	0	0	0	0	0	0	0	0	8.98967	0	0	0	7.21063	0	0	0	0	0	0	0	0	0	0	0	0
hsa-let-7b-3p_+_2	0	0	0	0	0	0	0	0	0	0	0	0	0	0	0	0	0	0	0	0	0	0	0	0	0	0	0	0	0	0	0	0	0	0	0	0	0	0	0	0	0	0	0	0	0	0	0	0	0
hsa-let-7b-3p_+_4	0	0	0	0	0	0	0	0	0	0	0	0	0	0	0	0	0	0	0	0	0	0	0	0	0	0	0	0	0	0	0	0	0	0	0	5.65939	0	0	0	0	0	0	0	0	0	0	0	0	0
hsa-let-7b-5p	27085.6	7541.4	11103.4	8149.26	8460.9	8994.91	7406.28	10208.3	10202.9	14757.2	9474.64	20682.8	12486.5	9433.05	13126.3	8930.52	19244.2	10073	13553.5	14992.8	13535.4	11089.8	14546	10654.6	8698.66	8430.18	10339.3	9994.61	26515.2	8030.93	11691.4	15539.2	10786.1	10815.2	12744	15470.2	27273.9	17072.2	17318.2	13939.4	38430.2	12559.7	13743.4	17887.6	23495.4	13544.3	13262.1	15125	15381.2
hsa-let-7b-5p_-_1	0	0	0	0	0	0	0	0	0	19.6002	14.8479	0	0	0	0	3.16003	7.65647	0	0	0	0	0	0	0	0	0	0	0	25.0937	9.64511	0	13.7604	8.98967	6.49842	0	10.0128	22.2874	35.3566	0	11.8192	21.9647	0	0	0	0	0	17.6808	0	0
hsa-let-7b-5p_-_3	0	0	0	0	0	0	0	0	0	0	0	0	0	0	0	0	0	0	0	0	0	0	0	0	0	0	0	0	0	0	0	0	0	0	0	0	0	0	0	0	0	0	0	0	0	0	0	0	0
hsa-let-7b-5p_+_1	54.9864	0	0	0	0	11.9439	10.7112	13.9324	0	0	0	0	0	0	22.4662	3.68671	13.2248	0	23.922	0	0	34.7753	0	36.4781	0	0	0	8.93174	57.568	0	25.525	12.843	11.2371	9.28345	18.0677	9.57743	9.83268	0	14.1693	0	23.9615	0	0	0	0	25.0093	0	16.3674	0
hsa-let-7b-5p_+_2	0	0	0	0	0	0	0	0	0	0	10.7235	0	0	0	0	14.2202	0	0	0	0	0	17.3876	0	42.5577	11.6348	0	0	10.4204	25.0937	0	0	0	0	0	13.0256	7.83608	0	30.3057	0	0	15.9743	0	15.7819	0	0	0	0	0	0
hsa-let-7b-5p_+_3	0	0	0	0	0	0	0	0	0	0	0	0	19.8645	0	0	4.47671	0	0	0	0	26.1442	18.5468	0	0	0	0	0	0	0	0	0	0	0	5.1059	5.04215	9.57743	0	0	0	0	0	0	15.7819	0	0	0	0	0	0
hsa-let-7b-5p_+_4	35.8607	0	0	0	0	0	0	0	0	0	0	0	0	0	0	5.53006	0	0	0	0	18.8819	0	0	0	19.9453	0	0	14.8862	0	8.26724	11.7808	0	0	0	7.56322	8.27142	0	0	0	0	0	0	0	0	0	0	0	0	0
hsa-let-7b-5p_+_5	45.4235	0	0	0	0	0	0	0	0	0	0	0	0	0	0	2.8967	6.96043	0	0	0	0	0	0	0	11.6348	0	0	11.1647	0	0	0	0	0	6.49842	11.765	8.27142	0	0	0	0	0	0	0	0	0	0	0	0	0
hsa-let-7b-5p_+_6	0	0	0	0	0	0	0	0	0	0	0	0	0	0	0	5.26672	0	0	0	0	0	0	0	0	0	0	0	0	0	0	0	0	0	0	0	0	0	0	0	0	0	0	0	0	0	0	0	0	0
hsa-let-7b-5p_+_7	23.9071	0	0	0	0	0	0	0	0	0	0	0	0	0	0	0	0	0	0	0	0	0	0	0	0	0	0	0	0	0	0	0	0	0	0	0	0	0	0	0	0	0	0	0	0	0	0	0	0
hsa-let-7b-5p_+_8	0	0	0	0	0	0	0	0	0	0	0	0	0	0	0	0	0	0	0	0	0	0	0	0	0	0	0	0	19.1893	0	0	0	0	0	0	0	0	0	0	0	0	0	0	0	0	0	0	0	0
hsa-let-7c	22453.6	874.651	730.346	914.324	731.732	1354.43	759.519	713.338	1038.7	1831.73	1430.35	3013.3	1120.69	841.723	744.382	1210.82	2058.89	1149.75	2100.01	1922.35	1404.52	973.708	2608.91	1027.47	896.709	1187.35	662.636	925.179	7165	1468.12	1767.12	3033.71	1221.1	685.119	1697.1	1953.8	4843.58	1444.57	1941.19	1856.27	4301.08	1323.76	1120.52	2343.11	2436.35	1929.29	1264.18	1110.01	1640.27
hsa-let-7c_-_1	15.5396	0	0	0	0	0	0	0	0	0	0	30.092	0	0	0	8.42676	0	0	0	0	0	0	0	0	0	0	0	0	30.9982	0	19.6346	0	11.2371	0	4.20179	9.14209	30.1535	30.3057	0	7.22284	0	0	0	0	0	0	0	0	0
hsa-let-7c_-_2	0	0	0	0	0	0	0	0	0	0	0	0	0	0	0	0	0	0	0	0	0	0	0	0	0	0	0	0	0	0	0	0	0	0	0	0	0	0	0	0	0	0	0	0	0	0	0	0	0
hsa-let-7c_+_1	172.131	0	0	0	0	0	0	0	0	0	0	0	0	0	0	0	0	0	0	0	0	0	0	0	0	0	0	0	16.2371	0	0	11.0083	0	0	0	5.22405	0	0	0	0	0	0	0	0	0	0	0	0	0
hsa-let-7c_+_2	0	0	0	0	0	0	0	0	0	0	0	0	0	0	0	0	0	0	0	0	0	0	0	0	0	0	0	0	0	0	0	0	0	0	0	0	0	0	0	0	0	0	0	0	0	0	0	0	0
hsa-let-7c_+_3	93.2377	0	0	0	0	0	0	0	0	0	0	0	0	0	0	0	0	0	0	0	0	0	0	0	0	0	0	0	0	0	0	0	0	0	0	0	0	0	0	0	0	0	0	0	0	0	0	0	0
hsa-let-7c_+_4	13.1489	0	0	0	0	0	0	0	0	0	0	0	0	0	0	0	0	0	0	0	0	0	0	0	0	0	0	0	0	0	0	0	0	0	0	0	0	0	0	0	0	0	0	0	0	0	0	0	0
hsa-let-7c_+_5	34.6653	0	0	0	0	0	0	0	0	0	0	0	0	0	0	3.16003	0	0	0	0	0	0	0	0	0	0	0	0	0	0	0	0	0	0	0	0	0	0	0	0	0	0	0	0	0	0	0	0	0
hsa-let-7c_+_6	41.8374	0	0	0	0	0	0	0	0	0	0	0	0	0	0	0	0	0	0	0	0	0	0	0	0	0	0	0	0	0	0	0	0	0	0	0	0	0	0	0	0	0	0	0	0	0	0	0	0
hsa-let-7c_+_8	0	0	0	0	0	0	0	0	0	0	0	0	0	0	0	0	0	0	0	0	0	0	0	0	0	0	0	0	0	0	0	0	0	0	0	0	0	0	0	0	0	0	0	0	0	0	0	0	0
hsa-let-7d-3p	372.951	275.613	444.693	221.654	526.474	271.125	355.416	489.027	375.702	1190.27	273.037	763.242	430.397	358.944	378.931	226.469	668.201	436.461	652.729	380.793	518.526	452.079	641.418	617.087	262.613	277.525	315.425	215.106	1482.01	271.441	500.683	290.803	448.734	418.684	338.664	465.812	949.181	580.859	295.375	474.081	1407.74	296.777	506.338	785.798	968.94	1030.74	365.403	424.066	832.837
hsa-let-7d-3p_-_1	0	0	0	0	0	0	0	0	0	0	0	0	0	0	0	0	0	0	0	0	0	0	0	0	0	0	0	0	0	0	0	0	0	0	0	0	0	0	0	0	0	0	0	0	0	0	0	0	0
hsa-let-7d-3p_-_3	0	0	0	0	0	0	0	0	0	0	0	0	0	0	0	0	0	0	0	0	0	0	0	0	0	0	0	0	0	0	0	0	0	0	0	0	0	0	0	0	0	0	0	0	0	0	0	0	0
hsa-let-7d-3p_-_4	0	0	0	0	0	0	0	0	0	0	0	0	0	0	0	0	0	0	0	0	0	0	0	0	0	0	0	0	0	0	0	0	0	0	0	0	0	0	0	0	0	0	0	0	0	0	0	0	0
hsa-let-7d-3p_+_1	32.2746	29.53	43.234	31.1701	46.6496	27.4709	37.9759	30.6512	28.239	114.038	42.0692	84.8046	43.0397	39.4838	38.9415	25.8069	107.191	30.3098	29.0481	31.5139	26.1442	42.8895	67.2648	75.9959	15.7901	44.3468	0	21.585	218.463	20.6681	10.7991	32.1076	35.2095	27.3862	33.1941	53.5466	110.782	68.1878	44.6878	49.2466	146.764	28.8237	30.2487	0	0	55.3778	72.1965	49.1023	114.311
hsa-let-7d-3p_+_2	0	0	0	0	0	0	0	0	0	0	0	0	0	0	0	0	0	0	0	0	0	0	0	0	0	0	0	0	0	0	0	0	0	0	0	0	0	0	0	0	0	0	0	0	0	0	0	0	0
hsa-let-7d-3p_+_3	0	0	0	0	0	0	0	0	0	0	0	0	0	0	0	0	0	0	0	0	0	0	0	0	0	0	0	0	0	0	0	0	0	0	0	0	0	0	0	0	0	0	0	0	0	0	0	0	0
hsa-let-7d-3p_+_4	0	0	0	0	0	0	0	0	0	0	0	0	0	0	0	0	0	0	0	0	0	0	0	0	0	0	0	0	0	0	0	0	0	0	0	0	0	0	0	0	0	0	0	0	0	0	0	0	0
hsa-let-7d-3p_+_5	0	0	0	0	0	0	0	0	0	0	0	0	0	0	0	0	0	0	0	0	0	0	0	0	0	0	0	0	0	0	0	0	0	0	0	0	0	0	0	0	0	0	0	0	0	0	0	0	0
hsa-let-7d-5p	9077.53	2993.78	3719.67	4012.29	3707.98	4117.05	3908.6	5163.34	4310.75	4862.63	4317.45	5560.17	6045.43	4393.47	4307.53	2741.86	3831.02	3241.13	4177.8	2833.63	3769.12	3389.43	3416.09	3760.28	2578.76	3140.04	3277.73	3326.33	5051.22	3280.03	4155.67	3399.74	5033.46	5121.22	5224.09	5495.71	5973.68	4379.17	3685.11	3890.48	6023.31	2562.11	4864.79	2893.17	8748.46	6305.92	5640.17	5038.2	5804.46
hsa-let-7d-5p_-_1	95.6285	0	0	0	0	0	0	0	0	0	0	0	0	0	0	0	0	0	0	0	0	0	0	0	0	0	0	0	38.3787	10.334	0	0	0	6.49842	6.30269	8.70676	21.6319	32.8311	0	12.4758	12.9791	0	15.7819	0	0	0	0	0	0
hsa-let-7d-5p_+_1	81.2842	0	0	0	0	0	0	0	0	0	0	0	0	0	0	3.42337	0	0	0	0	0	0	0	0	0	0	0	0	0	0	0	0	0	0	0	0	0	0	0	8.53608	0	0	19.7274	0	0	0	0	0	0
hsa-let-7d-5p_+_2	44.2282	21.0929	24.7051	39.8285	30.6555	35.8316	23.3698	36.2242	23.3279	28.5094	31.3457	17.7816	59.5935	50.2521	46.4302	21.0669	32.714	0	34.1743	0	56.6457	28.9794	50.4486	54.7171	13.2969	15.736	48.903	26.0509	38.3787	38.5804	23.5616	11.0083	29.2164	19.0311	60.0856	50.0639	22.2874	55.5604	32.6984	21.0119	18.9695	29.8912	30.2487	0	0	33.9412	19.1542	46.1264	30.8458
hsa-let-7d-5p_+_3	16.735	0	0	0	0	0	0	0	0	0	0	0	0	0	0	0	0	0	0	0	0	15.0693	0	0	0	0	0	0	0	7.5783	0	0	0	6.49842	7.9834	5.22405	0	0	0	0	0	0	17.0971	0	0	0	0	0	0
hsa-let-7d-5p_+_4	0	0	0	0	0	0	0	0	0	0	0	0	0	0	0	0	0	0	0	0	0	0	0	0	0	0	0	0	0	0	0	0	0	0	0	0	0	0	0	0	0	0	0	0	0	0	0	0	0
hsa-let-7d-5p_+_5	0	0	0	0	0	0	0	0	0	0	0	0	0	0	0	2.8967	0	0	0	0	0	0	0	36.4781	0	31.4719	0	0	22.1415	0	0	0	0	0	5.46233	0	0	0	0	0	0	0	0	0	0	0	0	0	0
hsa-let-7d-5p_+_6	0	0	0	0	0	0	0	0	0	0	0	0	0	0	0	0	0	0	0	0	0	0	0	0	0	0	0	0	22.1415	0	0	0	0	0	0	0	0	0	0	12.4758	0	0	0	0	0	0	0	0	0
hsa-let-7e-3p	0	37.9672	37.0577	36.3652	19.9927	27.4709	35.0547	0	41.7446	90.8737	34.6452	20.5172	24.8306	0	0	18.9602	42.4586	0	18.7958	39.3924	40.6687	27.8202	38.437	0	12.4658	21.4581	13.4483	23.818	0	23.4238	21.5981	33.025	31.4638	21.8161	22.2695	26.9909	50.4744	27.7802	34.8783	31.5178	43.9293	17.0807	28.9336	0	0	0	25.0478	16.3674	39.9181
hsa-let-7e-3p_-_1	0	0	0	0	0	0	0	0	0	0	0	0	0	0	0	0	0	0	0	0	0	0	0	0	0	0	0	0	0	0	0	0	0	0	0	0	0	0	0	0	0	0	0	0	0	0	0	0	0
hsa-let-7e-3p_-_2	0	0	0	0	0	0	0	0	0	0	0	0	0	0	0	0	0	0	0	0	0	0	0	0	0	0	0	0	0	0	0	0	0	0	0	0	0	0	0	0	0	0	0	0	0	0	0	0	0
hsa-let-7e-3p_+_1	0	0	0	0	0	0	0	0	0	0	0	0	0	0	0	0	0	0	0	0	0	0	0	0	0	0	0	0	0	0	0	0	0	0	0	0	0	0	0	7.22284	0	0	18.4123	0	0	0	0	0	21.7735
hsa-let-7e-3p_+_2	0	0	0	0	0	0	0	0	0	0	0	0	0	0	0	0	0	0	0	0	0	0	0	0	0	0	0	0	0	0	0	0	0	0	0	0	0	0	0	0	0	0	0	0	0	0	0	0	0
hsa-let-7e-5p	3866.98	3695.47	4599.79	6135.32	5019.5	5202.74	3876.47	4284.21	4751.52	11202.4	5914.43	10203.9	6888.01	3939.41	3594.6	4004.82	6406.38	3475.53	5146.64	3889.35	4396.58	3356.97	6479.04	3270.87	2961.88	3334.59	4110.3	2695.9	27638.6	3974.47	4739.8	5992.19	7057.64	5304.57	4737.52	6424.28	28816.3	5780.81	5690.61	9696.98	28903.5	3133.24	6840.16	13008.5	12277	13124.5	9809.88	5564.93	8974.32
hsa-let-7e-5p_-_1	0	0	0	0	0	0	0	0	0	0	0	16.4138	0	0	0	7.63675	18.0971	0	0	0	0	0	36.0347	0	11.6348	0	0	8.18743	56.0919	0	10.7991	22.0166	17.9793	13.461	9.24394	15.6722	36.0532	0	18.5291	16.4155	37.939	0	18.4123	0	0	0	0	0	0
hsa-let-7e-5p_-_2	0	0	0	0	0	0	0	0	0	0	0	0	0	0	0	0	0	0	0	0	0	0	0	0	0	0	0	0	0	0	0	0	0	0	0	0	0	0	0	0	0	0	0	0	0	0	0	0	0
hsa-let-7e-5p_+_1	0	0	0	0	0	0	0	0	0	19.6002	9.07374	0	31.4521	0	0	0	7.65647	0	0	0	0	15.0693	0	0	9.14161	0	0	0	26.5699	9.64511	12.7625	0	0	7.42676	5.04215	0	19.0098	0	0	0	17.9711	13.8781	0	0	0	19.6502	0	0	25.4024
hsa-let-7e-5p_+_2	0	0	0	0	0	0	0	0	0	0	14.0231	34.1954	0	19.7419	0	7.63675	0	0	0	0	0	0	0	0	0	0	0	0	0	0	0	0	0	7.89094	5.46233	5.65939	0	37.8821	13.0794	19.042	19.9679	0	0	0	0	41.0868	0	0	0
hsa-let-7e-5p_+_3	0	0	0	0	14.6613	0	0	0	0	0	0	0	21.5199	0	0	0	0	0	0	0	0	0	0	0	9.14161	0	0	0	0	0	0	0	0	5.57007	0	0	25.565	0	0	0	35.9422	0	27.6184	0	0	0	0	0	0
hsa-let-7e-5p_+_4	0	0	0	0	0	0	0	0	0	0	0	0	0	0	0	5.7934	0	0	0	0	0	0	0	0	0	17.1665	0	0	0	0	0	14.6778	13.4845	0	7.56322	5.22405	0	0	0	0	0	0	0	0	0	37.514	0	0	0
hsa-let-7e-5p_+_5	0	0	0	0	15.9941	0	0	0	0	0	9.07374	0	0	17.9472	0	5.26672	0	0	0	0	0	11.5918	0	0	0	0	19.5612	7.44311	38.3787	8.26724	0	11.0083	11.9862	4.64173	5.88251	0	9.17717	0	0	0	0	12.8105	0	0	0	0	0	0	0
hsa-let-7e-5p_+_6	0	0	0	0	0	0	0	0	0	0	0	0	0	0	0	0	0	0	0	0	0	0	0	0	0	0	0	0	0	0	0	0	0	0	0	0	0	0	0	0	0	0	0	0	0	0	0	0	0
hsa-let-7f-1-3p	51.4003	92.8086	106.541	100.437	117.29	74.0519	86.663	36.2242	49.1113	65.928	64.3411	21.8851	51.3166	53.8416	59.91	49.5072	48.723	46.475	0	0	58.0982	23.1835	0	0	42.3838	22.8887	37.8999	49.1246	59.0441	55.1149	23.5616	31.1902	40.4535	58.4858	55.8838	31.3443	55.063	65.6623	80.656	28.8913	24.9598	34.1614	26.3032	0	0	23.223	29.468	56.5421	68.9495
hsa-let-7f-1-3p_-_1	0	0	0	0	0	0	0	0	0	0	0	0	0	0	0	0	0	0	0	0	0	0	0	0	0	0	0	0	0	0	0	0	0	0	0	0	0	0	0	0	0	0	0	0	0	0	0	0	0
hsa-let-7f-1-3p_-_2	0	0	0	0	0	0	0	0	0	0	0	0	0	0	0	0	0	0	0	0	0	0	0	0	0	0	0	0	0	0	0	0	0	0	0	0	0	0	0	0	0	0	0	0	0	0	0	0	0
hsa-let-7f-1-3p_-_4	0	0	0	0	0	0	0	0	0	0	0	0	0	0	0	0	0	0	0	0	0	0	0	0	0	0	0	0	0	0	0	0	0	0	0	0	0	0	0	0	0	0	0	178.591	0	0	0	0	0
hsa-let-7f-1-5p	80911.2	72172.8	81679.8	77040.5	87173.4	90020.8	89735.2	84465.1	71790.9	132221	71859.1	112220	77832.4	89244.2	62423.2	58153.6	99140.8	84146.1	103487	72193.2	86495.1	75581.8	83989.7	81379.5	67200.8	74113.5	65920.1	68138	247621	65522	88199.8	84138.4	92033.2	98439.9	90735.6	83580.1	245723	92174.7	88802.3	135642	272267	68837.4	96786.8	266714	204889	120833	167730	112714	133043
hsa-let-7f-1-5p_-_1	45.4235	25.3114	33.9696	29.4385	45.3168	46.581	51.6083	50.1566	51.5669	78.4008	35.4701	35.5632	26.486	41.2786	22.4662	37.9204	61.9478	44.4544	52.9701	42.0186	58.0982	57.9588	43.2417	72.9561	37.3975	60.0827	41.5676	51.3575	162.371	49.6034	68.7212	60.5457	80.1579	56.6291	65.5479	48.3225	184.854	58.0859	71.9365	87.9873	145.766	33.0939	103.898	0	0	32.1549	67.7763	63.9818	61.6916
hsa-let-7f-1-5p_-_2	0	0	0	0	0	0	0	0	0	0	0	0	0	0	0	0	0	0	0	0	0	0	0	0	0	0	0	0	0	0	0	0	0	0	0	0	0	0	0	0	0	0	0	0	0	0	0	0	0
hsa-let-7f-1-5p_+_1	265.369	98.4334	118.893	102.169	117.29	105.106	103.217	154.649	121.551	174.62	67.6406	143.621	192.023	122.041	65.901	64.254	115.543	113.157	191.376	99.7942	156.865	144.897	100.897	91.1951	163.718	118.735	78.2449	87.8288	315.886	66.8268	138.424	59.6284	136.343	103.046	126.474	79.2315	228.118	189.41	102.455	78.1379	207.666	69.3904	115.734	414.33	347.25	212.579	210.696	135.403	132.456
hsa-let-7f-1-5p_+_2	32.2746	53.4353	41.6899	34.6335	50.6481	29.8596	23.3698	25.0783	33.1501	42.7641	48.6683	41.0345	71.1811	64.6099	20.9685	40.8171	32.018	40.4131	0	44.6448	52.2884	62.5955	0	60.7968	56.5118	38.6246	31.787	53.5904	36.9026	29.6243	48.1049	23.8514	38.2061	37.1338	76.8928	35.6977	22.9429	103.544	16.3492	24.9516	69.8876	49.107	19.7274	0	89.6129	57.1642	29.468	65.4698	36.2892
hsa-let-7f-1-5p_+_3	66.9399	30.9362	33.9696	51.9502	45.3168	40.6091	51.6083	23.6851	38.0613	46.3278	30.5208	50.6092	102.633	59.2257	37.4437	26.3336	17.4011	52.537	41.0091	44.6448	47.931	49.8446	0	112.474	45.708	58.6522	31.787	51.3575	178.608	31.6911	58.9039	39.4465	35.9587	55.2365	46.6399	36.5684	110.126	65.6623	33.7883	48.59	133.785	33.0939	48.661	0	106.415	60.7369	47.1487	53.5662	56.2483
hsa-let-7f-1-5p_+_4	28.6885	39.3734	0	38.0968	34.654	33.4428	22.3961	25.0783	20.8723	26.7276	30.5208	38.2989	33.1075	32.305	20.9685	15.2735	9.7446	30.3098	29.0481	0	30.5015	32.4569	0	0	33.2422	22.8887	0	27.5395	50.1875	15.8455	20.6164	11.0083	15.7319	19.4953	24.7906	13.0601	39.3307	0	0	14.4457	44.9277	14.9456	15.7819	0	0	23.223	19.1542	46.1264	47.176
hsa-let-7f-1-5p_+_5	29.8839	18.2805	20.0729	20.7801	25.3241	21.4989	27.2648	0	14.7334	24.9457	18.9724	0	24.8306	35.8944	26.9595	13.4301	0	46.475	17.0871	0	30.5015	0	28.8278	0	19.1143	0	0	30.5168	0	19.9792	0	14.6778	13.4845	17.6386	18.9081	24.3789	12.4547	0	16.3492	14.4457	10.9823	12.8105	17.0971	0	0	0	0	19.3433	18.1446
hsa-let-7f-1-5p_+_6	0	0	0	0	0	0	0	0	0	0	0	0	0	0	0	0	0	0	0	0	0	0	0	0	0	0	0	0	0	0	0	0	0	6.96259	7.56322	4.78872	0	0	0	0	0	0	0	0	0	0	0	0	0
hsa-let-7f-1-5p_+_7	13.1489	0	0	0	0	0	0	0	0	0	0	0	0	0	0	0	0	0	0	0	0	0	0	0	0	0	0	0	0	0	0	0	0	6.03424	0	0	0	0	0	0	0	0	0	0	0	0	0	0	0
hsa-let-7f-2-3p	0	167.337	115.805	121.217	130.619	144.521	168.457	133.751	116.639	76.619	123.733	114.897	86.0794	123.836	149.775	99.5411	133.64	0	111.066	160.196	0	132.146	117.713	0	114.686	77.2492	95.3609	135.465	106.279	161.9	149.223	118.339	120.611	120.685	133.197	115.365	70.7953	0	86.1058	0	91.8522	113.16	82.8552	0	0	103.61	132.606	124.988	141.528
hsa-let-7f-2-3p_-_1	0	0	0	0	0	0	0	0	0	0	0	0	0	0	0	0	0	0	0	0	0	0	0	0	0	0	0	0	0	0	0	0	0	0	0	0	0	0	0	0	0	0	0	0	0	0	0	0	0
hsa-let-7f-2-3p_-_2	0	0	0	0	0	0	0	0	0	0	0	0	0	0	0	0	0	0	0	0	0	0	0	0	0	0	0	0	0	0	0	0	0	0	0	0	0	0	0	0	0	0	0	0	0	0	0	0	0
hsa-let-7f-2-3p_-_3	0	0	0	0	0	0	0	0	0	0	0	0	0	0	0	0	0	0	0	0	0	0	0	0	0	0	0	0	0	0	0	0	0	0	0	0	0	0	0	0	0	0	0	0	0	0	0	0	0
hsa-let-7f-2-3p_-_6	0	0	0	0	0	0	0	0	0	0	0	0	0	0	0	0	0	0	0	0	0	0	0	0	0	0	0	0	0	0	0	0	0	0	0	0	0	0	0	0	0	0	0	0	0	0	0	0	0
hsa-let-7f-2-3p_+_1	0	0	0	0	0	0	0	0	0	0	0	0	0	0	0	0	0	0	0	0	0	0	0	0	0	0	0	0	0	0	0	0	0	0	0	0	0	0	0	0	0	0	0	0	0	0	0	0	0
hsa-let-7f-2-3p_+_2	0	0	0	0	0	0	0	0	0	0	0	0	0	0	0	0	0	0	0	0	0	0	0	0	0	0	0	0	0	0	0	0	0	0	0	0	0	0	0	0	0	0	0	0	0	0	0	0	0
hsa-let-7f-2-3p_+_3	0	0	0	0	0	0	0	0	0	0	0	0	0	0	0	0	0	0	0	0	0	0	0	0	0	0	0	0	0	0	0	0	0	0	0	0	0	0	0	0	0	0	0	0	0	0	0	0	0
hsa-let-7f-2-5p	86364.4	75570.1	85096.9	80453.6	91098.7	93534.7	93733.4	89826.3	75788.6	138773	75711.3	117055	81565.2	93110.1	66799.6	60995	105858	88900.7	110608	76592	91742.8	79631.9	88659.8	85270.5	70800.1	77003.2	68813.9	70976.1	259121	68651.1	93613.1	88383.9	97424.8	104430	95830.7	88662.2	256061	98455.5	94327.2	145030	288422	72285.6	101147	268914	215205	127280	175053	117465	138881
hsa-let-7f-2-5p_-_1	121.926	106.871	97.2765	145.461	105.295	114.661	139.245	91.9537	115.412	178.184	110.535	140.885	87.7348	82.5571	62.9055	85.5842	148.953	105.074	196.502	76.1587	146.698	134.464	50.4486	124.633	87.2608	120.165	85.5803	123.556	312.934	100.585	157.077	122.009	181.292	146.214	123.953	121.024	317.268	80.8151	144.963	173.348	285.541	90.7413	134.147	171.447	235.234	71.4552	122.292	136.891	156.044
hsa-let-7f-2-5p_-_2	0	0	0	0	0	0	0	0	0	0	0	0	0	0	0	0	0	0	0	0	0	0	0	0	0	0	0	0	0	0	0	0	0	0	0	0	0	0	0	0	0	0	0	0	0	0	0	0	0
hsa-let-7f-2-5p_+_1	282.104	109.683	121.982	112.559	123.955	119.439	111.007	156.043	121.551	174.62	72.5899	157.299	206.922	122.041	68.8965	66.8874	137.816	123.26	208.463	105.046	171.39	148.375	100.897	130.713	169.535	131.61	80.69	92.2946	312.934	68.8936	137.442	60.5457	145.333	111.401	139.079	81.8435	226.807	196.987	104.635	82.0777	229.631	76.8632	115.734	471.479	347.25	217.938	215.116	156.235	154.229
hsa-let-7f-2-5p_+_2	35.8607	52.0291	41.6899	38.0968	50.6481	34.6372	23.3698	32.0445	35.6057	39.2004	46.1936	41.0345	69.5257	64.6099	20.9685	41.8704	32.018	40.4131	0	55.1494	45.0261	62.5955	0	48.6374	60.667	38.6246	31.787	52.8461	36.9026	28.9353	53.0135	23.8514	37.4569	33.4204	75.6322	35.6977	22.9429	103.544	11.9894	21.0119	62.8988	44.8369	19.7274	0	89.6129	57.1642	26.5212	68.4457	41.7326
hsa-let-7f-2-5p_+_3	66.9399	32.3424	33.9696	51.9502	45.3168	44.1922	54.5296	25.0783	39.2891	46.3278	31.3457	50.6092	102.633	59.2257	37.4437	26.597	19.4892	54.5577	54.6788	42.0186	46.4785	49.8446	28.8278	115.514	49.0323	58.6522	34.2321	50.6132	183.037	35.8247	58.9039	43.1159	37.4569	58.0216	53.3627	39.6157	110.782	65.6623	33.7883	53.1863	132.786	29.8912	48.661	0	145.621	60.7369	47.1487	59.518	58.0627
hsa-let-7f-2-5p_+_4	28.6885	39.3734	0	34.6335	34.654	38.2203	22.3961	25.0783	20.8723	26.7276	30.5208	38.2989	33.1075	32.305	20.9685	15.5368	9.7446	36.3718	29.0481	36.7663	31.954	32.4569	0	0	39.8907	22.8887	0	27.5395	50.1875	15.8455	20.6164	11.9257	15.7319	19.4953	24.7906	13.0601	39.3307	0	0	14.4457	44.9277	14.9456	21.0426	0	0	37.514	19.1542	49.1023	47.176
hsa-let-7f-2-5p_+_5	20.321	22.4991	0	0	0	13.1382	10.7112	0	0	0	14.8479	0	0	0	0	7.63675	0	0	0	0	0	0	0	0	14.959	0	0	9.67605	0	0	0	0	14.2336	10.676	14.7063	4.35338	7.86614	0	0	9.1927	10.9823	0	0	0	0	25.0093	0	0	0
hsa-let-7f-2-5p_+_6	0	0	0	0	0	0	10.7112	0	0	0	0	0	0	0	0	2.8967	0	0	0	0	0	0	0	0	0	0	0	0	0	0	0	0	0	7.42676	8.82376	8.27142	0	0	0	0	0	0	0	0	0	0	0	0	0
hsa-let-7f-2-5p_+_7	13.1489	0	0	0	0	0	0	0	0	0	0	0	0	0	0	0	0	0	0	0	0	0	0	0	0	0	0	0	0	0	0	0	0	5.57007	0	0	0	0	0	0	0	0	0	0	0	0	0	0	0
hsa-let-7f-2-5p_+_8	0	0	0	0	0	0	0	0	0	0	0	0	0	0	0	0	0	0	0	0	0	0	0	0	0	0	0	0	0	0	0	0	0	0	0	0	0	0	0	0	0	0	0	0	0	0	0	0	0
hsa-let-7g-3p	66.9399	104.058	74.1154	103.9	66.6423	64.4968	61.3457	72.4484	61.3892	37.4186	61.8664	95.7471	56.2827	87.9413	55.4167	58.724	32.714	42.4337	0	60.4017	58.0982	86.9382	67.2648	48.6374	49.8633	40.0552	90.4706	72.9425	39.8548	74.4051	31.4154	78.8929	42.7009	53.844	40.7574	39.6157	0	0	23.9788	49.9032	10.9823	53.3772	32.8791	0	0	37.514	50.0955	84.8131	47.176
hsa-let-7g-3p_-_1	0	0	0	0	0	0	0	0	0	0	0	0	0	0	0	0	0	0	0	0	0	0	0	0	0	0	0	0	0	0	0	0	0	0	0	0	0	0	0	0	0	0	0	0	0	0	0	0	0
hsa-let-7g-3p_-_2	0	0	0	0	0	0	0	0	0	0	0	0	0	0	0	0	0	0	0	0	0	0	0	0	0	0	0	0	0	0	0	0	0	0	0	0	0	0	0	0	0	0	0	0	0	0	0	0	0
hsa-let-7g-3p_-_3	0	0	0	0	0	0	0	0	0	0	0	0	0	0	0	0	0	0	0	0	0	0	0	0	0	0	0	0	0	0	0	0	0	0	0	0	0	0	0	0	0	0	0	0	0	0	0	0	0
hsa-let-7g-3p_-_4	0	0	0	0	0	0	0	0	0	0	0	0	0	0	0	0	0	0	0	0	0	0	0	0	0	0	0	0	0	0	0	0	0	0	0	0	0	0	0	0	0	0	0	0	0	0	0	0	0
hsa-let-7g-3p_-_8	0	0	0	0	0	0	0	0	0	0	0	0	0	0	0	0	0	0	0	0	0	0	0	0	0	0	0	0	0	0	0	0	0	0	0	0	0	0	0	0	0	0	0	0	0	0	0	0	0
hsa-let-7g-3p_+_1	0	0	0	0	0	0	0	0	0	0	0	0	0	0	0	0	0	0	0	0	0	0	0	0	0	0	0	0	0	0	0	0	0	0	0	0	0	0	0	0	0	0	0	0	0	0	0	0	0
hsa-let-7g-5p	39076.2	32127.2	33829.1	40313.4	30396.9	37165.7	34345.8	34035.4	29965.3	32422.3	32464.2	34839.7	32301.3	35994.9	27742.8	33834	30065.6	33955.1	42523	33656.9	35852.4	34363.8	32481.7	30471.3	34881.9	33729.3	32229.5	37738.1	36371.2	29450.7	35925.5	38644.7	29817.2	34798.6	38340.1	30743.1	34972.2	26926.6	38138.3	30728.6	37192.2	37619.2	30235.6	34889.4	34831.4	35588.3	36721.5	40469.3	40101.4
hsa-let-7g-5p_-_1	176.913	177.18	128.158	129.876	145.28	161.242	158.72	160.222	157.156	130.074	146.83	210.644	201.956	179.472	148.277	145.888	123.896	115.177	148.658	115.551	214.963	180.831	146.541	100.315	186.156	160.221	176.051	160.027	153.515	154.322	221.871	152.282	175.298	189.847	172.273	163.687	194.032	156.579	151.503	174.005	174.719	139.848	174.917	85.7235	212.831	171.493	151.76	193.433	199.591
hsa-let-7g-5p_-_2	0	0	0	0	0	0	13.6324	0	0	0	0	0	0	0	0	0	0	0	0	0	0	0	0	0	0	15.736	0	0	0	0	0	11.0083	0	0	0	6.09473	11.1437	0	0	0	0	0	0	0	0	0	0	0	0
hsa-let-7g-5p_+_1	204.406	19.6867	30.8814	38.0968	26.6569	26.2765	25.3173	43.1904	35.6057	26.7276	27.2212	15.046	48.0058	57.431	0	28.177	28.5377	54.5577	71.766	0	47.931	38.2528	40.8394	94.235	51.5254	0	33.0095	30.5168	0	35.8247	64.7943	42.1985	34.4604	26.4578	53.3627	43.9691	14.4213	70.7132	49.0476	23.6384	17.9711	36.2965	39.4549	0	0	35.7276	30.9414	44.6385	43.547
hsa-let-7g-5p_+_2	27.4932	19.6867	15.4407	24.2434	26.6569	16.7214	12.6586	0	29.4668	0	24.7466	24.6207	81.1133	19.7419	25.4617	26.0703	8.35251	48.4957	23.922	34.1401	24.6917	46.367	0	0	42.3838	25.7497	14.6709	37.2156	32.4743	17.9123	17.6712	0	32.213	16.246	36.1354	16.9782	0	0	16.3492	14.4457	23.9615	23.486	0	0	0	75.028	0	23.8072	45.3615
hsa-let-7g-5p_+_3	19.1257	21.0929	0	19.0484	23.9912	0	0	0	24.5557	0	0	24.6207	0	0	0	6.5834	0	0	27.3394	42.0186	0	12.7509	31.2301	0	14.959	0	18.3386	17.8635	0	9.64511	21.5981	10.091	0	13.9252	16.387	14.3661	0	0	13.0794	9.1927	9.98394	0	0	0	0	28.5821	0	0	0
hsa-let-7g-5p_+_4	0	0	0	0	0	0	0	0	0	0	0	0	0	0	0	0	0	0	0	26.2616	0	22.0243	0	0	0	0	0	0	0	0	0	0	0	9.28345	0	6.09473	0	0	0	0	0	0	0	0	0	0	0	0	0
hsa-let-7g-5p_+_5	0	0	0	0	0	0	0	0	0	0	0	0	0	0	0	0	0	0	0	0	0	0	0	0	0	0	0	0	0	0	0	0	0	5.57007	0	0	0	0	0	0	0	0	0	0	0	0	0	0	0
hsa-let-7g-5p_+_6	0	0	0	0	0	0	0	0	0	0	0	0	0	0	0	0	0	0	0	0	0	0	0	0	0	0	0	0	0	0	0	0	0	0	0	0	0	0	0	0	0	0	0	0	0	0	0	0	0
hsa-let-7g-5p_+_8	0	0	0	0	0	0	0	0	0	0	0	0	0	0	0	0	0	0	0	0	0	0	0	0	0	0	0	0	0	0	0	0	0	0	0	0	0	0	0	0	0	0	0	0	0	0	0	0	0
hsa-let-7i-3p	161.373	261.552	592.923	872.764	266.569	449.089	270.7	182.514	200.129	304.694	541.95	294.081	395.634	414.58	223.165	321.533	143.385	101.033	128.154	220.598	133.626	359.345	276.266	258.386	113.855	274.664	312.979	236.691	94.4706	309.332	130.57	364.192	209.759	210.734	112.188	213.316	175.677	111.121	170.032	119.505	112.819	269.021	320.9	0	464.867	123.26	257.845	257.415	237.694
hsa-let-7i-3p_-_4	0	0	0	0	0	0	0	0	0	0	0	0	0	0	0	0	0	0	0	0	0	0	0	0	0	0	0	0	0	0	0	0	0	0	0	0	0	0	0	0	0	0	0	0	0	0	0	0	0
hsa-let-7i-3p_+_1	0	0	0	0	0	0	0	0	0	0	0	0	0	0	0	3.68671	0	0	0	0	0	0	0	0	0	0	0	0	0	0	0	0	0	0	0	0	0	0	0	0	0	0	0	0	0	0	0	0	0
hsa-let-7i-3p_+_3	0	0	0	0	0	0	0	0	0	0	0	0	0	0	0	0	0	0	0	0	0	0	0	0	0	0	0	0	0	0	0	0	0	0	0	0	0	0	0	0	0	0	0	0	0	0	0	0	0
hsa-let-7i-3p_+_5	0	0	0	0	0	0	0	0	0	0	0	0	0	0	0	0	0	0	0	0	0	0	0	0	0	0	0	0	0	0	0	0	0	0	0	0	0	0	0	0	0	0	0	0	0	0	0	0	0
hsa-let-7i-5p	50128.4	35445.9	81460.6	203328	52527.4	59682.2	43420.1	44401.1	50434.9	36399.4	128440	58783.3	91269	74008.9	43767.2	106470	44789	46626.6	61344.5	74609.3	50742.9	68265	90536.1	63794	42603.2	79230.5	97663	69612.5	51014.1	88629.6	49605.9	133760	89086.1	67387.7	52999.7	68505.2	109139	39634.8	46051.3	67772.5	48877.4	67391.9	101786	55913.1	64666.9	51667.5	44809	47749.8	34258.8
hsa-let-7i-5p_-_1	0	0	18.5289	55.4136	41.3182	16.7214	18.5011	0	0	0	18.1475	15.046	46.3505	0	0	120.081	42.4586	36.3718	58.0963	68.2802	101.672	46.367	115.311	51.6772	42.3838	87.263	133.261	77.4084	45.7592	111.608	69.703	150.447	82.4053	82.1586	43.6986	83.1495	120.614	0	65.3968	88.6439	54.9117	72.593	197.274	0	0	0	0	0	0
hsa-let-7i-5p_-_2	0	0	0	0	0	0	0	0	0	0	0	16.4138	0	0	0	3.16003	0	0	0	0	0	0	0	0	0	0	0	0	0	0	0	0	0	0	0	0	0	0	0	0	0	0	0	0	0	0	0	0	0
hsa-let-7i-5p_+_1	60.9631	26.7176	66.3951	252.824	62.6437	53.7473	31.1597	55.7295	61.3892	40.9823	95.6867	36.931	244.995	96.9149	61.4077	99.5411	28.5377	64.6609	141.823	86.6633	117.649	62.5955	124.92	237.107	78.1192	125.888	90.4706	96.0162	97.4228	75.0941	76.5751	106.414	72.6665	64.9842	54.6233	41.7924	22.9429	80.8151	43.5979	46.6201	52.9149	71.5255	65.7581	0	0	75.028	33.8881	59.518	32.6603
hsa-let-7i-5p_+_2	47.8142	47.8105	89.5561	254.556	77.305	54.9417	44.7921	48.7633	39.2891	42.7641	191.373	68.3908	201.956	127.425	74.8875	124.031	19.4892	24.2479	85.4357	110.299	68.2654	120.554	57.6556	0	54.8496	143.054	124.703	87.8288	72.329	63.3821	48.1049	64.2152	116.117	57.0932	71.4304	81.4082	39.9862	42.933	31.6084	36.7708	75.8779	60.85	61.8126	0	117.617	53.5914	16.2074	69.9336	50.8049
hsa-let-7i-5p_+_3	50.2049	35.1548	80.2917	218.191	77.305	53.7473	40.8972	33.4377	63.8447	48.1096	75.0646	49.2414	82.7687	82.5571	29.955	53.1939	22.9694	0	52.9701	81.411	52.2884	91.5749	38.437	106.394	54.8496	41.4857	75.7997	38.7042	17.7132	31.6911	29.452	78.8929	46.4466	35.2771	31.0933	43.5338	50.4744	0	19.619	15.1023	32.947	42.7018	68.3884	0	84.0121	26.7957	20.6276	26.7831	0
hsa-let-7i-5p_+_4	70.526	49.2167	97.2765	256.288	62.6437	40.6091	42.8446	50.1566	39.2891	40.9823	131.157	84.8046	82.7687	98.7096	16.4752	52.4039	11.8327	0	0	63.0279	52.2884	70.7097	31.2301	79.0358	93.0782	70.0965	44.0127	69.9653	0	43.403	47.1231	86.2318	63.6768	34.8129	54.2031	56.5939	28.8425	42.933	20.709	20.3553	45.9261	38.4316	68.3884	0	0	105.396	35.3615	58.03	47.176
hsa-let-7i-5p_+_5	59.7678	32.3424	27.7933	141.997	30.6555	38.2203	16.5536	23.6851	23.3279	21.382	74.2397	27.3563	54.6273	57.431	32.9505	31.337	22.2734	0	0	0	20.3344	41.7303	0	33.4382	26.5938	38.6246	58.6836	45.403	19.1893	42.7141	19.6346	48.6201	32.213	20.8878	29.4125	24.8143	22.9429	0	16.3492	19.042	0	27.7562	23.6729	0	0	0	0	20.8313	21.7735
hsa-let-7i-5p_+_6	26.2978	29.53	33.9696	122.949	21.3255	27.4709	20.4486	27.8648	39.2891	0	51.1429	0	24.8306	52.0469	26.9595	22.9102	0	32.3305	0	42.0186	33.4064	0	36.0347	75.9959	31.5801	35.7635	13.4483	44.6587	20.6654	30.3132	0	43.1159	28.4673	26.922	10.5045	16.5428	6.55512	0	11.9894	28.2347	17.9711	0	19.7274	0	0	67.8825	0	34.2228	0
hsa-let-7i-5p_+_7	0	0	0	20.7801	0	0	0	0	0	0	8.24886	0	0	0	0	3.16003	0	0	0	0	0	0	0	0	0	0	0	0	0	0	0	0	0	5.1059	0	4.78872	0	0	0	0	0	0	0	0	0	0	0	0	0
hsa-let-7i-5p_+_8	0	0	0	0	0	0	0	0	0	0	0	0	0	0	0	0	0	0	0	0	0	0	0	0	0	0	0	0	0	0	0	0	0	0	0	0	0	0	0	0	0	0	0	0	0	0	0	0	0
hsa-mir-1-1	0	0	0	0	0	0	0	0	0	0	0	0	0	0	0	3.16003	8.35251	0	0	0	0	0	0	0	0	0	0	0	0	0	0	0	0	0	0	0	0	0	0	0	0	0	0	0	0	0	0	0	0
hsa-mir-1-1_+_1	0	0	0	0	0	0	0	0	0	0	0	0	0	0	0	0	0	0	0	0	0	0	0	0	0	0	0	0	0	0	0	0	0	0	0	0	0	0	0	0	0	0	0	0	0	0	0	0	0
hsa-mir-1-1_+_2	0	0	0	0	0	0	0	0	0	0	0	0	0	0	0	0	0	0	0	0	0	0	0	0	0	0	0	0	0	0	0	0	0	0	0	0	0	0	0	0	0	0	0	0	0	0	0	0	0
hsa-mir-1-2	0	0	0	0	0	0	0	0	0	0	0	0	0	0	0	3.16003	8.35251	0	0	0	0	0	0	0	0	0	0	0	0	0	11.7808	0	0	0	0	0	0	0	0	0	0	10.6754	0	0	0	0	0	0	0
hsa-mir-1-2_+_1	0	0	0	0	0	0	0	0	0	0	0	0	0	0	0	0	0	0	0	0	0	0	0	0	0	0	0	0	0	0	0	0	0	0	0	0	0	0	0	0	0	0	0	0	0	0	0	0	0
hsa-mir-1-2_+_2	0	0	0	0	0	0	0	0	0	0	0	0	0	0	0	0	0	0	0	0	0	0	0	0	0	0	0	0	0	0	0	0	0	0	0	0	0	0	0	0	0	0	0	0	0	0	0	0	0
hsa-mir-1-2_+_5	0	0	0	0	0	0	0	0	0	0	0	0	0	0	0	0	0	0	0	0	0	0	0	0	0	0	0	0	0	0	0	0	0	0	0	0	0	0	0	0	0	0	0	0	0	0	0	0	0
hsa-mir-100-3p	16.735	0	0	31.1701	18.6598	46.581	0	0	0	23.1639	23.9217	21.8851	31.4521	0	0	22.3836	0	0	20.5046	0	0	0	0	0	0	0	0	0	45.7592	17.9123	12.7625	0	14.2336	6.96259	15.5466	6.96541	19.0098	0	0	7.22284	0	13.8781	0	0	0	0	0	0	0
hsa-mir-100-3p_-_1	0	0	0	0	0	0	0	0	0	0	0	0	0	0	0	0	0	0	0	0	0	0	0	0	0	0	0	0	0	0	0	0	0	0	0	0	0	0	0	0	0	0	0	0	0	0	0	0	0
hsa-mir-100-3p_-_5	0	0	0	0	0	0	0	0	0	0	0	0	0	0	0	0	0	0	0	0	0	0	0	0	0	0	0	0	0	0	0	0	0	0	0	0	0	0	0	0	0	0	0	0	0	0	0	0	0
hsa-mir-100-3p_+_4	0	0	0	0	0	0	0	0	0	0	0	0	0	0	0	0	0	0	0	0	0	0	0	0	0	0	0	0	0	0	0	0	0	0	0	0	0	0	0	0	0	0	0	0	0	0	0	0	0
hsa-mir-100-5p	5896.69	9058.68	12281.5	8071.33	6080.44	13857.3	5296.18	4587.93	4068.87	10062	9375.65	15593.1	10827.8	6615.34	3479.27	41365.4	19092.4	10806.5	13129.8	10042.4	6636.26	10200.8	19269	4961.02	13387.5	16868.9	4579.77	6224.68	13600.8	14801.8	17677.1	14313.6	16562.7	1989.91	11452.8	13595.6	9813.67	11319.2	17522	8818.43	6150.11	37719.5	11681.3	9072.4	5679.22	8395.99	5747.72	5597.67	8752.96
hsa-mir-100-5p_-_1	0	0	0	0	0	0	0	0	0	0	0	0	0	0	0	15.5368	0	0	0	0	0	0	0	0	0	18.597	0	0	0	13.0898	0	0	0	0	4.62197	0	7.21063	0	0	0	0	18.1483	0	0	0	0	0	0	0
hsa-mir-100-5p_+_1	62.1585	85.7777	74.1154	62.3403	69.308	64.4968	30.186	61.3025	50.3391	81.9645	80.0139	124.471	97.6671	73.5835	29.955	121.398	77.2607	48.4957	172.58	126.056	18.8819	40.5712	168.162	0	106.375	92.9852	70.9094	53.5904	73.8051	95.0732	66.7578	97.2401	54.6871	14.8535	47.0601	59.6413	74.7284	75.7642	93.7354	40.7105	32.947	166.537	101.268	121.442	0	92.8918	51.5689	59.518	43.547
hsa-mir-100-5p_+_2	0	0	0	0	0	20.3045	0	18.1121	0	0	0	24.6207	0	25.1261	0	31.6003	7.65647	34.3511	35.883	0	0	17.3876	0	0	18.2832	21.4581	20.7838	24.5623	60.5202	13.7787	49.0866	0	0	0	9.24394	10.4481	0	0	21.7989	9.1927	0	32.0263	26.3032	0	0	0	0	16.3674	0
hsa-mir-100-5p_+_3	31.0792	67.4972	57.1306	43.2919	42.6511	53.7473	33.1072	22.2918	0	98.001	48.6683	79.3333	82.7687	39.4838	0	70.3108	35.4982	36.3718	82.0182	68.2802	39.2163	57.9588	110.507	33.4382	53.1875	68.666	26.8967	26.7952	185.989	46.1587	75.5934	83.4797	48.694	16.246	31.0933	31.7797	17.6988	37.8821	49.0476	31.5178	11.9807	49.107	60.4975	92.8671	72.8105	39.3004	48.6221	22.3192	0
hsa-mir-100-5p_+_4	27.4932	35.1548	40.1459	43.2919	27.9898	60.9136	28.2385	18.1121	31.9224	32.0731	32.1705	82.069	39.729	26.9208	0	80.5809	41.7626	0	92.2705	89.2895	0	31.2978	76.8741	39.5179	78.1192	38.6246	25.6741	53.5904	48.7114	51.6702	29.452	66.9673	16.4811	0	34.4547	40.0511	53.752	0	115.534	28.8913	22.9631	87.5386	53.9217	0	61.6089	26.7957	14.734	20.8313	36.2892
hsa-mir-100-5p_+_5	0	16.8743	0	29.4385	19.9927	23.8877	10.7112	0	13.5056	35.6367	9.07374	41.0345	29.7967	0	17.973	28.4403	0	0	44.4265	0	0	15.0693	48.0463	0	39.8907	45.7773	0	12.6533	19.1893	15.1566	0	25.6861	20.9759	6.96259	9.24394	18.7195	19.6654	0	35.9682	13.789	0	28.8237	0	0	0	39.3004	0	19.3433	19.9591
hsa-mir-100-5p_+_6	0	0	0	0	0	0	0	0	0	0	0	0	0	0	0	0	0	0	0	0	0	0	0	0	0	0	0	0	0	0	0	0	0	0	0	0	0	0	0	0	0	0	0	0	0	0	0	0	0
hsa-mir-100-5p_+_7	0	0	0	0	0	0	0	0	0	0	0	0	0	0	0	0	0	0	0	0	0	0	0	0	0	0	0	0	0	0	0	0	0	0	0	0	0	0	0	0	0	0	0	0	0	0	0	0	0
hsa-mir-101-1-3p	9910.69	11637.6	6511.35	11039.4	8572.86	9716.32	8313.81	7689.28	7320.04	10694.6	7509.76	6892.43	6320.22	8135.46	7828.74	7540.63	5017.08	7557.25	9503.86	7295.48	6203.43	5371.62	5986.57	5295.4	9162.38	5141.37	5287.64	7292.76	12080.4	6234.87	7881.34	6324.28	6609.65	6737.93	8290.55	5875.75	5347.67	5965.17	6820.88	5999.55	8150.89	7718.35	5488.17	6622.14	6827.38	10902.3	8292.28	8101.89	9954.13
hsa-mir-101-1-3p_-_1	4293.72	5020.1	3390.78	6105.88	3941.22	4678.41	4067.32	4195.04	4233.4	4322.74	4465.11	3641.13	3914.96	4472.44	3253.11	3915.81	2160.52	4221.15	4210.27	3868.34	2958.65	3279.31	3305.59	3462.38	3752.21	3102.84	3725.19	3934.43	4335.31	3741.61	3466.5	4084.09	4024.37	3651.18	3867.75	3324.24	3196.93	2666.9	2485.08	3183.96	3317.66	3119.37	3461.51	2414.54	3214.86	4373.06	3882.4	3987.71	3960.97
hsa-mir-101-1-3p_-_2	0	0	0	0	0	0	0	0	0	0	0	0	0	0	0	0	0	0	0	0	0	0	0	0	0	0	0	0	0	0	0	0	0	0	5.04215	0	7.86614	0	0	0	0	0	0	0	0	0	0	0	0
hsa-mir-101-1-3p_-_6	0	0	0	0	0	0	0	0	0	0	0	0	0	0	0	0	0	0	0	0	0	0	0	0	0	0	0	0	0	0	0	0	0	0	0	0	0	0	0	0	0	0	0	0	0	0	0	0	0
hsa-mir-101-1-3p_-_8	0	0	0	0	0	0	0	0	0	0	0	0	0	0	0	0	0	0	0	0	0	0	0	0	0	0	0	0	0	0	0	0	0	0	0	0	0	0	0	0	0	0	0	0	0	0	0	0	0
hsa-mir-101-1-3p_+_1	33.47	23.9052	24.7051	20.7801	18.6598	14.3326	21.4223	18.1121	0	23.1639	19.7973	0	21.5199	26.9208	0	19.4869	8.35251	0	39.3004	34.1401	34.8589	19.706	33.6324	0	37.3975	0	18.3386	20.0964	0	17.9123	34.3606	14.6778	23.9724	19.4953	17.2273	10.4481	13.1102	30.3057	0	21.0119	33.9454	18.1483	14.4668	0	0	21.4366	29.468	32.7349	23.588
hsa-mir-101-1-3p_+_2	25.1025	25.3114	0	32.9018	13.3285	14.3326	0	22.2918	19.6445	0	10.7235	0	0	0	0	14.7468	13.2248	22.2272	17.0871	0	0	34.7753	0	0	21.6074	17.1665	0	17.1192	0	19.9792	0	0	13.4845	7.42676	13.0256	8.27142	9.17717	80.8151	11.9894	7.22284	0	13.8781	13.1516	0	0	0	0	26.7831	0
hsa-mir-101-1-3p_+_3	35.8607	53.4353	16.9848	39.8285	49.3153	46.581	36.0285	22.2918	19.6445	42.7641	14.8479	35.5632	41.3843	46.6627	17.973	15.8002	0	28.2892	39.3004	31.5139	36.3114	30.1386	36.0347	0	62.3291	55.7911	15.8935	26.7952	63.4724	20.6681	55.9587	22.0166	11.9862	17.1744	26.0511	8.70676	11.7992	0	13.0794	14.4457	17.9711	22.4184	26.3032	0	0	26.7957	33.8881	52.0782	0
hsa-mir-101-1-3p_+_4	32.2746	21.0929	0	0	18.6598	14.3326	10.7112	0	14.7334	42.7641	13.1982	32.8276	0	21.5366	0	4.47671	0	0	17.0871	0	0	0	0	0	20.7764	18.597	0	13.3976	14.761	13.0898	16.6894	11.0083	15.7319	12.0685	7.9834	8.70676	9.83268	0	17.4391	12.4758	17.9711	0	0	0	0	19.6502	19.1542	16.3674	23.588
hsa-mir-101-1-3p_+_5	0	0	0	0	0	0	0	0	0	0	0	0	0	0	0	2.8967	8.35251	0	0	0	0	0	0	0	0	0	0	0	0	0	0	0	0	0	7.56322	0	0	0	0	9.84932	0	0	0	0	0	0	0	0	0
hsa-mir-101-1-5p	0	25.3114	18.5289	0	18.6598	34.6372	24.3436	19.5053	14.7334	40.9823	23.0968	20.5172	0	30.5102	0	25.8069	28.5377	38.3924	25.6307	0	37.7638	40.5712	0	0	43.2149	35.7635	29.3418	41.6814	0	22.046	40.251	20.1819	9.7388	40.8472	38.6565	15.2368	17.0433	0	20.709	0	0	14.9456	30.2487	0	0	0	32.4147	28.271	0
hsa-mir-101-1-5p_-_1	57.3771	91.4024	49.4103	95.2421	71.9737	85.9957	57.4508	64.089	52.7947	124.729	78.3641	56.0805	67.8703	62.8152	40.4392	51.8772	32.018	72.7436	34.1743	73.5325	82.7899	19.706	81.6787	0	49.0323	40.0552	14.6709	58.0563	28.046	29.6243	53.0135	36.6944	68.9208	36.6696	66.3883	46.1458	14.4213	58.0859	39.2381	8.53608	37.939	45.9044	64.443	0	0	103.61	73.6699	69.9336	103.424
hsa-mir-101-2-3p	10232.2	12174.8	6801.63	11507	8934.06	10190.5	8689.67	8064.06	7625.76	11188.2	7862.81	7242.59	6616.53	8571.58	8125.29	7906.67	5296.19	7906.82	10067.7	7668.39	6563.64	5659.1	6354.12	5565.94	9706.73	5325.91	5549.27	7611.33	12545.4	6528.36	8255.38	6644.44	6965.49	7025.25	8714.09	6194.86	5586.93	6316.21	7188.2	6236.59	8492.34	8091.99	5839.32	6757.87	7124.23	11339.9	8642.95	8511.07	10460.4
hsa-mir-101-2-3p_-_1	4315.23	5024.32	3396.96	6133.59	3958.55	4689.16	4074.14	4199.22	4251.81	4322.74	4493.15	3657.54	3923.24	4486.8	3254.61	3932.93	2174.44	4249.44	4227.36	3881.47	2970.27	3287.42	3305.59	3471.49	3765.51	3110	3722.74	3954.53	4361.88	3738.86	3476.31	4091.42	4033.36	3663.25	3880.35	3337.3	3206.11	2669.42	2495.98	3200.37	3338.63	3119.37	3474.66	2414.54	3214.86	4401.64	3900.08	3990.68	3971.85
hsa-mir-101-2-3p_-_2	0	0	0	0	0	0	0	0	0	0	0	0	0	0	0	0	0	0	0	0	0	0	0	0	0	0	0	0	0	0	0	0	0	0	5.04215	0	7.86614	0	0	0	0	0	0	0	0	0	0	0	0
hsa-mir-101-2-3p_+_1	33.47	23.9052	24.7051	20.7801	18.6598	14.3326	25.3173	23.6851	0	28.5094	18.9724	15.046	21.5199	26.9208	0	22.3836	8.35251	0	39.3004	34.1401	34.8589	19.706	33.6324	0	37.3975	0	19.5612	20.0964	0	19.2902	34.3606	14.6778	23.9724	23.2086	17.2273	10.4481	13.1102	30.3057	0	21.0119	33.9454	18.1483	14.4668	0	0	21.4366	29.468	32.7349	23.588
hsa-mir-101-2-3p_+_2	25.1025	26.7176	0	31.1701	21.3255	17.9158	0	22.2918	19.6445	0	13.1982	0	26.486	0	16.4752	18.1702	13.2248	22.2272	20.5046	0	0	45.2079	0	0	28.2559	17.1665	0	16.3749	0	22.046	26.5068	11.0083	14.9828	9.74763	15.9668	8.27142	9.17717	70.7132	11.9894	7.22284	0	13.8781	13.1516	0	0	28.5821	0	28.271	0
hsa-mir-101-2-3p_+_3	40.6421	56.2476	18.5289	39.8285	51.981	50.1642	36.0285	22.2918	19.6445	42.7641	15.6728	35.5632	41.3843	46.6627	17.973	18.6969	0	28.2892	39.3004	31.5139	40.6687	30.1386	36.0347	0	66.4844	55.7911	15.8935	28.2838	63.4724	22.046	62.8309	22.0166	11.9862	17.1744	28.152	8.70676	11.7992	0	18.5291	14.4457	17.9711	25.6211	26.3032	0	0	26.7957	33.8881	52.0782	0
hsa-mir-101-2-3p_+_4	32.2746	21.0929	0	0	18.6598	14.3326	10.7112	0	14.7334	42.7641	14.0231	34.1954	0	21.5366	0	4.47671	0	0	20.5046	0	0	0	0	0	20.7764	18.597	0	13.3976	14.761	13.0898	16.6894	11.0083	15.7319	13.461	7.9834	8.70676	12.4547	0	17.4391	12.4758	23.9615	0	0	0	0	19.6502	23.5744	17.8554	23.588
hsa-mir-101-2-3p_+_5	16.735	0	0	0	0	0	0	0	0	0	0	0	0	0	0	2.8967	8.35251	0	0	0	0	0	0	0	0	0	0	0	0	0	0	0	0	0	7.56322	8.70676	0	0	0	9.84932	0	0	0	0	0	0	0	0	0
hsa-mir-103a-1-3p	7093.24	6648.47	5410.43	9822.06	6658.9	6631.23	6867.8	7637.73	5673.59	5664.46	6750.86	4699.82	6840	8424.41	6536.18	6486.23	5398.51	8108.89	7499.54	8970.97	8287.7	8984.77	6406.97	9274.54	7454.57	7651.97	9632.68	9428.94	5972.31	9176.63	6966.37	6549.95	7537.83	8289.66	7993.91	7094.7	7781.58	6801.1	4995.22	6472.97	6765.12	6446.9	8180.31	5450.58	6838.58	6138	5428	7482.9	5586.72
hsa-mir-103a-1-3p_-_1	0	0	0	0	0	0	0	0	0	0	0	0	0	0	0	6.05673	0	0	0	0	0	0	0	0	0	0	0	8.18743	0	0	0	0	10.4879	6.96259	5.46233	0	9.17717	0	0	0	0	0	0	0	0	0	0	0	0
hsa-mir-103a-1-3p_-_4	0	0	0	0	0	0	0	0	0	0	0	0	0	0	0	0	0	0	0	0	0	0	0	0	0	0	0	0	0	0	0	0	0	0	0	0	0	0	0	0	0	0	0	0	0	0	0	0	0
hsa-mir-103a-1-3p_-_5	0	0	0	0	0	0	0	0	0	0	0	0	0	0	0	0	0	0	0	0	0	0	0	0	0	0	0	0	0	0	0	0	0	0	0	0	0	0	0	0	0	0	0	0	0	0	0	0	0
hsa-mir-103a-1-3p_-_6	0	0	0	0	0	0	0	0	0	0	0	0	0	0	0	0	0	0	0	0	0	0	0	0	0	0	0	0	0	0	0	0	0	0	0	0	0	0	0	0	0	0	0	0	0	0	0	0	0
hsa-mir-103a-1-3p_-_8	0	0	0	0	0	0	0	0	0	0	0	0	0	0	0	0	0	0	0	0	0	0	0	0	0	0	0	0	0	0	0	0	0	0	0	0	0	0	0	0	0	0	0	0	0	0	0	0	0
hsa-mir-103a-1-3p_+_1	21.5164	14.0619	0	0	0	0	0	0	0	0	0	0	0	0	0	4.47671	0	0	0	31.5139	34.8589	16.2285	0	0	16.6211	0	19.5612	16.3749	0	13.0898	19.6346	0	14.9828	7.89094	11.765	6.96541	9.17717	25.2547	0	7.87946	9.98394	0	0	0	0	0	0	0	0
hsa-mir-103a-1-3p_+_2	14.3443	30.9362	30.8814	74.462	25.3241	31.054	52.5821	33.4377	24.5557	21.382	33.8203	0	69.5257	44.868	44.9325	27.1236	25.0575	40.4131	35.883	44.6448	52.2884	79.9832	43.2417	51.6772	44.877	61.5133	57.4611	59.5449	51.6636	59.2485	24.5433	22.934	38.2061	48.7381	53.3627	39.1804	54.4075	0	23.9788	29.548	33.9454	42.7018	64.443	0	0	37.514	35.3615	35.7108	43.547
hsa-mir-103a-1-3p_+_3	77.6981	94.2148	37.0577	121.217	78.6379	89.5789	47.7134	83.5943	82.2615	65.928	43.7189	0	127.464	100.504	86.8695	70.8374	66.1241	64.6609	100.814	168.074	204.796	108.963	129.725	60.7968	93.9092	58.6522	216.396	116.857	143.182	110.23	67.7395	44.0333	106.378	45.4889	139.079	106.222	62.2736	141.426	53.4074	42.6804	68.8892	103.552	130.201	0	112.016	82.1735	27.9946	69.9336	29.0314
hsa-mir-103a-1-3p_+_4	16.735	0	0	20.7801	0	0	0	0	0	17.8184	0	0	0	0	0	3.16003	10.4406	0	32.4656	0	20.3344	17.3876	0	0	24.9317	14.3054	15.8935	8.93174	16.2371	0	17.6712	0	0	6.96259	8.40358	6.09473	0	0	0	0	0	14.9456	0	0	0	0	0	0	0
hsa-mir-103a-1-3p_+_5	0	0	0	0	17.327	0	0	20.8986	0	0	0	0	0	0	17.973	10.0068	25.0575	28.2892	30.7568	0	31.954	28.9794	24.0232	0	17.4522	28.6108	13.4483	23.818	0	0	16.6894	0	11.2371	12.9968	28.9924	18.2842	7.86614	65.6623	10.8995	14.4457	25.9582	12.8105	0	0	0	0	0	0	0
hsa-mir-103a-1-3p_+_6	29.8839	25.3114	0	0	35.9868	22.6933	0	27.8648	14.7334	23.1639	8.24886	0	29.7967	21.5366	22.4662	8.95343	22.2734	24.2479	56.3875	31.5139	49.3834	26.6611	38.437	39.5179	42.3838	34.333	23.2289	17.8635	42.807	14.4677	15.7077	0	18.7285	14.8535	23.1099	8.27142	17.0433	0	0	0	0	18.1483	15.7819	0	0	17.8638	20.6276	17.8554	0
hsa-mir-103a-1-3p_+_7	0	0	0	0	0	0	0	0	0	0	0	0	0	0	0	5.00339	7.65647	0	0	0	15.977	0	24.0232	0	21.6074	0	0	11.1647	20.6654	0	0	0	0	6.96259	10.9247	0	0	0	0	13.1324	0	0	0	0	0	0	0	14.8795	0
hsa-mir-103a-1-3p_+_8	0	0	0	0	0	0	0	0	0	0	0	0	0	0	0	0	0	0	0	0	0	0	0	0	8.31055	0	0	0	0	0	0	0	0	0	0	0	0	0	0	0	0	0	0	0	0	0	0	0	0
hsa-mir-103a-2-3p	7127.91	6672.38	5433.59	9880.93	6665.56	6682.58	6909.67	7639.13	5692	5676.93	6769.01	4713.5	6884.7	8463.9	6591.6	6541.01	5472.29	8173.55	7525.17	8994.61	8328.37	9025.35	6399.77	9256.31	7511.91	7659.12	9647.35	9481.78	5981.17	9217.97	7001.71	6593.98	7555.81	8321.22	8018.7	7133.45	7778.3	6838.98	5043.18	6477.57	6803.06	6492.81	8214.5	5443.44	6917	6164.8	5475.15	7500.76	5615.75
hsa-mir-103a-2-3p_-_1	0	0	0	0	0	0	0	0	0	0	0	0	0	0	0	6.05673	0	0	0	0	0	0	0	0	0	0	0	8.18743	0	0	0	0	10.4879	6.96259	5.46233	0	9.17717	0	0	0	0	0	0	0	0	0	0	0	0
hsa-mir-103a-2-3p_-_4	0	0	0	0	0	0	0	0	0	0	0	0	0	0	0	0	0	0	0	0	0	0	0	0	0	0	0	0	0	0	0	0	0	0	0	0	0	0	0	0	0	0	0	0	0	0	0	0	0
hsa-mir-103a-2-3p_+_1	21.5164	14.0619	0	0	0	0	0	0	0	0	0	0	0	0	0	4.47671	0	0	0	31.5139	34.8589	16.2285	0	0	16.6211	0	19.5612	22.3293	0	13.0898	19.6346	0	14.9828	7.89094	11.765	6.96541	9.17717	25.2547	0	7.87946	9.98394	0	0	0	0	0	0	0	0
hsa-mir-103a-2-3p_+_2	14.3443	30.9362	30.8814	74.462	27.9898	31.054	55.5033	33.4377	24.5557	21.382	33.8203	17.7816	66.215	52.0469	44.9325	28.4403	25.0575	56.5783	41.0091	52.5232	61.0031	85.779	43.2417	51.6772	50.6944	62.9438	57.4611	62.5222	51.6636	59.9375	26.5068	26.6034	45.6975	50.1306	52.1022	39.1804	55.063	0	29.4286	33.4877	33.9454	46.972	64.443	0	0	37.514	35.3615	35.7108	52.6193
hsa-mir-103a-2-3p_+_3	77.6981	94.2148	37.0577	121.217	82.6364	91.9677	49.6608	83.5943	82.2615	76.619	45.3687	0	127.464	102.299	86.8695	71.1008	66.1241	66.6816	100.814	168.074	204.796	112.44	146.541	60.7968	98.0645	58.6522	216.396	119.834	143.182	110.23	67.7395	44.0333	106.378	45.4889	139.079	106.222	62.2736	141.426	53.4074	42.6804	68.8892	103.552	130.201	0	112.016	82.1735	27.9946	72.9095	29.0314
hsa-mir-103a-2-3p_+_4	16.735	0	0	20.7801	0	0	0	0	0	17.8184	0	0	0	0	0	3.16003	10.4406	0	32.4656	0	20.3344	17.3876	0	0	24.9317	14.3054	15.8935	8.93174	16.2371	0	17.6712	0	0	6.96259	8.40358	6.09473	0	0	0	0	0	14.9456	0	0	0	0	0	0	0
hsa-mir-103a-2-3p_+_5	0	0	0	0	17.327	0	0	20.8986	0	0	0	0	0	0	17.973	10.0068	25.0575	28.2892	39.3004	0	31.954	32.4569	24.0232	0	17.4522	28.6108	13.4483	23.818	0	0	16.6894	0	11.2371	12.9968	28.9924	18.2842	7.86614	65.6623	10.8995	14.4457	25.9582	12.8105	0	0	0	0	0	0	0
hsa-mir-103a-2-3p_+_6	29.8839	25.3114	0	0	35.9868	22.6933	0	27.8648	14.7334	23.1639	8.24886	0	29.7967	21.5366	22.4662	8.95343	22.2734	32.3305	56.3875	31.5139	49.3834	26.6611	38.437	39.5179	42.3838	34.333	23.2289	17.8635	42.807	15.8455	15.7077	0	18.7285	14.8535	23.1099	8.27142	19.0098	0	0	0	0	18.1483	15.7819	0	0	17.8638	20.6276	17.8554	0
hsa-mir-103a-2-3p_+_7	0	0	0	0	0	0	0	0	0	0	0	0	0	0	0	5.00339	7.65647	0	0	0	15.977	0	24.0232	0	21.6074	0	0	11.1647	20.6654	8.95617	0	0	0	6.96259	10.9247	0	0	0	0	13.1324	0	0	0	0	0	0	0	14.8795	0
hsa-mir-103a-2-3p_+_8	0	0	0	0	0	0	0	0	0	0	0	0	0	0	0	0	0	0	0	0	0	0	0	0	8.31055	0	0	0	0	0	0	0	0	0	4.62197	0	0	0	0	7.22284	0	0	0	0	0	0	0	0	0
hsa-mir-103a-2-5p	0	0	0	0	0	0	0	0	0	0	0	0	0	0	0	3.16003	0	0	0	0	0	0	0	0	0	0	0	0	0	0	0	0	0	0	5.46233	6.96541	0	0	0	0	0	0	0	0	0	0	0	0	0
hsa-mir-106a-3p_-_1	0	0	0	0	0	0	0	0	0	0	0	0	0	0	0	0	0	0	0	0	0	0	0	0	0	0	0	0	0	0	0	0	0	0	0	0	0	0	0	0	0	0	0	0	0	0	0	0	0
hsa-mir-106a-3p_-_2	0	0	0	0	0	0	0	0	0	0	0	0	0	0	0	0	0	0	0	0	0	0	0	0	0	0	0	0	0	0	0	0	0	0	0	0	0	0	0	0	0	0	0	0	0	0	0	0	0
hsa-mir-106a-5p	13.1489	16.8743	0	27.7068	0	35.8316	16.5536	0	13.5056	33.8549	15.6728	0	24.8306	32.305	20.9685	15.2735	8.35251	20.2065	0	0	0	13.9101	28.8278	36.4781	0	21.4581	30.5644	25.3066	0	8.26724	0	17.4298	9.7388	7.89094	21.8493	18.7195	0	0	0	0	0	0	0	0	0	21.4366	16.2074	20.8313	0
hsa-mir-106a-5p_+_1	21.5164	0	0	0	0	0	0	0	0	0	0	0	0	0	0	5.26672	9.7446	0	0	0	0	0	0	0	0	0	0	0	0	0	0	0	8.98967	0	5.46233	0	0	0	0	0	0	0	0	0	0	0	0	0	0
hsa-mir-106a-5p_+_2	0	0	0	0	0	0	0	0	0	0	0	0	0	0	0	0	0	0	0	0	0	0	0	0	0	0	0	0	0	0	0	0	0	0	0	0	0	0	0	0	0	0	0	0	0	0	0	0	0
hsa-mir-106a-5p_+_6	0	0	0	0	0	0	0	0	0	0	0	0	0	0	0	0	0	0	0	0	0	0	0	0	0	0	0	0	0	0	0	0	0	0	0	0	0	0	0	0	0	0	0	0	0	0	0	0	0
hsa-mir-106a-5p_+_7	0	0	0	0	0	0	0	0	0	0	0	0	0	0	0	0	0	0	0	0	0	0	0	0	0	0	0	10.4204	0	0	0	0	0	0	0	0	0	0	0	0	0	0	0	0	0	0	0	0	0
hsa-mir-106b-3p	1005.29	617.318	994.382	1329.93	919.664	773.962	868.578	741.203	736.67	826.772	875.204	1013.55	897.213	909.923	862.704	869.009	888.15	767.849	832.143	840.372	955.715	922.704	975.34	1155.14	737.977	1042.86	962.167	1021.2	957.991	1038.23	658.742	1079.73	967.138	919.062	625.226	909.421	999	858.661	804.38	891.692	755.784	787.848	1033.72	971.533	1052.95	635.952	714.598	1059.42	669.536
hsa-mir-106b-3p_-_1	60.9631	40.7795	52.4984	79.657	41.3182	50.1642	48.6871	18.1121	57.7058	39.2004	58.5669	84.8046	67.8703	25.1261	31.4527	44.2405	22.2734	48.4957	83.727	0	30.5015	44.0487	31.2301	45.5976	33.2422	55.7911	85.5803	49.1246	30.9982	23.4238	61.8491	59.6284	50.1923	53.3799	24.7906	70.5247	61.6181	30.3057	57.7672	40.7105	21.9647	53.3772	67.0733	78.5798	0	50.0187	25.0478	31.2469	70.7639
hsa-mir-106b-3p_-_2	571.38	313.581	557.41	936.836	465.163	519.558	412.867	309.299	374.474	386.659	536.176	454.115	433.708	518.674	485.271	483.485	338.973	357.656	345.16	375.541	360.209	412.667	389.175	547.171	294.194	499.259	624.736	601.404	383.787	543.571	397.601	615.548	429.257	498.521	353.371	474.518	463.447	335.888	377.121	358.515	254.59	417.41	587.878	500.053	296.843	375.14	374.243	462.752	430.027
hsa-mir-106b-3p_-_3	0	0	0	0	0	0	0	0	0	0	0	0	0	0	0	0	0	0	0	0	0	0	0	0	0	0	0	0	0	0	0	0	8.98967	0	0	0	0	0	0	0	0	0	0	0	0	0	0	0	0
hsa-mir-106b-3p_-_5	0	0	0	0	0	0	0	0	0	0	0	0	0	0	0	0	0	0	0	0	0	0	0	0	0	0	0	0	0	0	0	0	0	0	0	0	0	0	0	0	0	0	0	0	0	0	0	0	0
hsa-mir-106b-3p_-_6	0	0	0	0	0	0	0	0	0	0	0	0	0	0	0	0	0	0	0	0	0	0	0	0	0	0	0	0	0	0	0	0	0	0	0	0	0	0	0	0	0	0	0	0	0	0	0	0	0
hsa-mir-106b-3p_+_1	0	0	0	0	0	0	0	0	27.0112	0	0	0	18.2091	0	0	5.00339	21.5773	28.2892	0	0	15.977	0	0	33.4382	0	41.4857	15.8935	9.67605	0	17.2234	12.7625	10.091	0	0	0	8.70676	9.17717	0	0	0	0	0	0	0	0	0	0	0	0
hsa-mir-106b-3p_+_2	0	0	0	0	0	0	0	0	0	0	0	0	0	0	0	4.74005	14.6169	0	0	0	0	0	0	0	0	0	0	8.18743	19.1893	8.26724	0	0	0	0	8.82376	10.8834	0	0	0	10.5059	0	0	23.6729	0	0	0	0	0	0
hsa-mir-106b-3p_+_3	0	0	0	0	0	0	0	0	0	0	0	0	0	0	0	3.16003	0	0	0	0	0	0	0	0	0	0	0	0	0	0	0	0	0	0	0	0	0	0	0	0	0	12.8105	0	0	0	0	0	0	0
hsa-mir-106b-5p	1236	1626.96	1823.55	2590.58	1845.99	1805.91	1835.5	1730.4	1204.46	1598.31	1747.11	1209.15	1352.44	2040.6	1491.76	1212.4	776.784	1454.87	1402.85	1481.16	1334.81	1828.02	905.673	1699.27	1579.01	1623.66	1678.6	2066.95	785.287	1805.7	1066.16	1134.77	1331.22	1425.94	1524.41	1110.98	877.075	1315.77	1057.25	1146.46	634.979	1117.72	1170.49	821.516	1047.35	1182.58	1149.25	1961.12	1259.24
hsa-mir-106b-5p_-_1	0	0	0	0	0	0	0	0	0	0	0	0	0	0	0	0	0	0	0	0	0	0	0	0	0	0	0	0	0	0	0	0	0	0	0	0	0	0	0	0	0	0	0	0	0	0	0	0	0
hsa-mir-106b-5p_+_1	0	0	0	0	0	0	0	0	0	0	9.07374	0	0	0	0	3.16003	0	0	0	0	0	0	0	0	0	0	14.6709	0	0	9.64511	0	0	0	0	6.30269	0	0	0	0	0	0	0	0	0	0	0	0	0	0
hsa-mir-106b-5p_+_2	0	0	0	0	0	0	0	0	0	0	0	0	0	0	0	0	0	0	0	0	0	0	0	0	0	0	0	0	0	0	0	0	0	0	0	0	0	0	0	0	0	0	0	0	0	0	0	0	0
hsa-mir-106b-5p_+_3	0	0	0	0	0	0	0	0	0	0	0	0	0	0	0	0	0	0	0	0	0	0	0	0	0	0	0	0	0	0	0	0	0	0	0	0	0	0	0	0	0	0	0	0	0	0	0	0	0
hsa-mir-106b-5p_+_7	0	0	0	0	0	0	0	0	0	0	0	0	0	0	0	0	0	0	0	0	0	0	0	0	0	0	0	0	0	0	0	0	0	0	0	0	0	0	0	0	0	0	0	0	61.6089	0	0	0	0
hsa-mir-106b-5p_+_8	0	0	0	0	0	0	0	0	0	0	0	0	0	0	0	0	0	0	0	0	0	0	0	0	0	0	0	0	0	0	0	0	0	0	0	0	0	0	0	0	0	0	0	0	0	0	0	0	0
hsa-mir-107	1680.67	1809.77	1474.59	2510.93	1920.63	1691.25	1796.55	2080.1	1554.37	1548.42	1788.35	1315.84	1926.86	2159.05	2099.85	1484.95	1359.37	1964.08	2086.34	2410.82	2203.37	2241.85	1623.97	2720.65	1776.8	2373.27	2282.55	2589.46	1645.85	2185.31	1842.71	1476.03	1585.18	2556.66	2065.18	1699.12	1767.26	1507.71	1258.89	1702.62	1764.16	1630.14	1814.92	1307.28	1534.62	1539.86	1564.75	2303.35	1529.59
hsa-mir-107_-_1	0	0	0	0	0	0	0	0	0	0	0	0	0	0	0	3.42337	0	0	0	0	0	0	0	0	0	0	0	8.18743	0	0	0	0	0	0	0	0	0	0	0	0	0	0	0	0	0	0	0	0	0
hsa-mir-107_+_1	0	0	0	0	0	0	0	0	0	0	0	0	0	0	0	0	0	0	0	0	0	0	0	0	0	0	0	0	0	0	0	0	0	0	4.62197	0	0	0	0	0	0	0	0	0	0	0	0	0	0
hsa-mir-107_+_2	0	0	0	0	0	0	0	0	0	0	0	0	0	0	0	0	0	0	0	0	0	0	0	0	0	17.1665	0	8.18743	0	0	0	0	0	8.81928	5.46233	0	0	0	0	0	0	0	0	0	0	0	0	0	0
hsa-mir-107_+_3	19.1257	25.3114	16.9848	0	27.9898	25.0821	0	0	28.239	0	10.7235	0	28.1414	0	22.4662	10.7968	11.8327	0	0	0	27.5966	0	36.0347	33.4382	28.2559	0	40.345	23.818	0	28.9353	12.7625	11.9257	14.9828	9.74763	27.7318	22.6376	9.83268	25.2547	0	7.22284	0	18.1483	51.2913	0	0	35.7276	0	41.6626	0
hsa-mir-107_+_4	0	0	0	0	0	0	0	0	0	0	0	0	0	0	0	0	0	0	0	0	0	0	0	0	0	0	0	0	0	0	0	0	0	0	0	0	0	0	0	0	0	0	0	0	0	0	0	0	0
hsa-mir-107_+_5	0	0	0	0	0	0	0	0	0	0	0	0	0	0	0	0	0	0	0	0	0	0	0	0	0	0	0	0	0	0	0	0	0	0	0	0	0	0	0	0	0	0	0	0	0	0	0	0	0
hsa-mir-10a-3p	328.723	355.766	180.656	128.144	227.917	370.259	421.63	516.891	424.813	630.77	250.765	258.517	278.103	455.859	242.635	360.244	238.047	389.986	278.52	307.261	368.923	379.051	307.496	452.936	299.18	261.789	261.631	357.269	218.463	258.351	431.962	199.067	334.865	362.519	533.627	542.866	342.177	320.735	384.751	412.358	194.687	365.1	407.7	0	285.641	369.781	433.179	233.608	366.521
hsa-mir-10a-3p_-_1	0	0	0	0	0	0	0	15.3256	0	0	10.7235	0	0	0	0	6.05673	0	0	0	0	0	0	0	0	0	0	24.4515	0	0	13.0898	14.726	10.091	8.98967	9.74763	14.2861	0	7.86614	0	31.6084	0	0	0	0	0	0	0	0	0	0
hsa-mir-10a-3p_-_2	0	0	0	0	0	0	0	0	0	0	0	0	0	0	0	0	0	0	0	0	0	0	0	0	0	0	0	0	0	0	0	0	10.4879	0	12.6054	0	0	0	0	0	0	0	0	0	0	0	0	0	0
hsa-mir-10a-3p_-_3	0	0	0	0	0	0	0	0	0	0	0	0	0	0	0	0	0	0	0	0	0	0	0	0	0	0	0	0	0	0	0	0	0	0	8.40358	6.53007	0	0	0	0	0	0	0	0	0	0	0	0	0
hsa-mir-10a-3p_+_1	21.5164	42.1857	37.0577	0	18.6598	25.0821	43.8184	50.1566	52.7947	64.1461	33.8203	25.9885	76.1472	35.8944	16.4752	29.2303	23.6654	56.5783	64.9311	52.5232	55.1933	86.9382	26.4255	0	30.749	38.6246	34.2321	53.5904	20.6654	19.2902	50.0683	45.868	23.2233	36.6696	53.3627	47.8872	38.0197	35.3566	42.5079	50.5598	16.9727	23.486	32.8791	0	0	57.1642	50.0955	46.1264	43.547
hsa-mir-10a-3p_+_2	0	0	0	0	0	0	0	0	0	0	0	0	0	0	0	0	0	0	0	0	0	0	0	0	0	0	0	0	0	0	0	0	0	0	0	0	0	0	0	0	0	0	0	0	0	0	0	0	0
hsa-mir-10a-3p_+_3	0	0	0	0	0	0	0	0	0	0	0	0	0	0	0	0	0	0	0	0	0	0	0	0	0	0	0	0	0	0	0	0	0	0	0	0	0	0	0	0	0	0	0	0	0	0	0	0	0
hsa-mir-10a-3p_+_4	0	0	0	0	0	0	0	0	0	0	0	0	0	0	0	0	0	0	0	0	0	0	0	0	0	0	0	0	0	0	0	0	0	0	0	0	0	0	0	0	0	0	0	0	0	0	0	0	0
hsa-mir-10a-3p_+_5	0	0	0	0	0	0	0	0	0	0	0	0	0	0	0	0	0	0	0	0	0	0	0	0	0	0	0	0	0	0	0	0	0	0	0	0	0	0	0	0	0	0	0	0	0	0	0	0	0
hsa-mir-10a-5p	416483	454536	341016	172586	263746	346683	528446	449166	483050	416205	378145	393979	230756	546058	363408	762108	568648	509457	307169	346900	431110	381432	426260	414889	515735	247515	320830	380969	440296	297956	462539	389718	247333	291360	410942	365795	379033	557405	705335	633875	420735	759531	239570	696589	242448	378429	525499	262204	375123
hsa-mir-10a-5p_-_1	3025.45	3014.87	2726.83	1560.24	2035.26	2749.47	4605.8	3633.57	3727.55	2777.88	3136.22	3000.99	2016.25	3776.09	2529.7	5927.17	4469.99	3996.85	2113.68	2544.75	3000.77	3252.65	2993.28	3687.32	3458.85	2735.2	2681.11	3225.85	2907.92	2631.74	3507.73	3276.81	2311.84	2241.03	3537.91	2940.27	3546.32	4141.77	5133.65	5099.32	2897.34	5456.22	2171.33	5400.58	1557.02	2765.32	3690.86	1776.61	2660
hsa-mir-10a-5p_-_2	15.5396	19.6867	0	0	14.6613	0	0	0	27.0112	19.6002	19.7973	0	0	0	0	18.9602	29.9298	0	0	0	20.3344	19.706	0	42.5577	15.7901	0	0	10.4204	17.7132	0	19.6346	0	9.7388	12.9968	12.6054	5.22405	0	0	22.8889	14.4457	31.9486	20.2833	0	0	0	0	0	0	0
hsa-mir-10a-5p_-_3	0	0	0	0	0	0	0	0	0	0	0	0	0	0	0	0	0	0	0	0	0	0	0	0	0	0	0	0	0	0	0	0	0	0	0	0	0	0	19.619	0	0	0	0	0	0	0	0	0	0
hsa-mir-10a-5p_+_1	121123	126159	111311	56341.8	77678.2	101204	156893	148501	138585	124549	116882	149325	77961.5	155392	106815	169856	137766	121266	74527.2	84830.3	101493	92158	106377	109723	123180	64983.8	76854.8	93583.8	107426	70272.9	104314	114348	59067.3	74161.8	95272.7	85257.4	95863.4	127269	173110	155558	103412	161456	60163.4	176919	110594	102481	163023	95690.1	102412
hsa-mir-10a-5p_+_2	990.95	939.336	787.476	400.017	579.788	681.994	968.873	1029.6	1102.55	1076.23	605.466	1066.9	625.731	1031.96	717.422	1008.58	975.852	1048.72	885.114	942.792	1356.59	883.292	1085.85	1234.17	1539.11	639.452	772.668	1009.29	1489.39	583.529	1119.17	825.624	611.297	604.353	793.298	731.368	1049.47	1818.34	1281.78	1221.32	1007.38	1336.57	598.399	1828.77	705.702	977.15	1040.22	718.68	705.825
hsa-mir-10a-5p_+_3	278.518	165.931	142.055	100.437	145.28	188.713	170.405	200.626	206.268	138.983	141.88	203.805	231.752	274.592	182.725	220.676	208.813	242.479	273.394	241.607	254.179	231.835	211.404	155.032	378.961	154.498	136.929	195.754	374.93	148.81	278.812	178.885	109.374	121.149	172.273	102.304	169.122	277.802	306.275	219.312	146.764	264.751	149.929	300.032	257.637	58.9506	176.808	156.235	117.94
hsa-mir-10a-5p_+_4	106.387	67.4972	23.1611	31.1701	46.6496	47.7754	68.1619	87.774	35.6057	92.6555	24.7466	21.8851	54.6273	82.5571	47.928	51.6139	37.5863	141.446	51.2614	107.673	87.1473	48.6854	55.2533	69.9163	83.1055	0	79.4674	89.3174	64.9485	33.0689	47.1231	61.4631	52.4397	38.0622	59.6654	53.1112	45.8858	85.8661	85.0158	95.2101	97.8426	87.5386	39.4549	128.585	100.815	0	32.4147	38.6867	29.0314
hsa-mir-10a-5p_+_5	204.406	175.774	80.2917	91.7787	149.279	93.162	184.037	175.548	127.689	192.438	75.0646	153.195	125.808	199.214	133.3	134.038	80.7409	256.623	133.28	228.476	207.701	177.354	127.323	145.912	276.741	85.8325	178.496	153.328	308.506	121.253	174.748	124.761	99.6355	102.118	161.769	109.705	128.48	196.987	110.085	140.517	99.8394	151.591	102.583	307.176	224.032	123.26	123.765	111.596	108.868
hsa-mir-10a-5p_+_6	54.9864	37.9672	0	17.3167	18.6598	21.4989	25.3173	29.258	39.2891	42.7641	9.89863	17.7816	23.1752	35.8944	28.4572	16.8535	9.7446	64.6609	29.0481	34.1401	20.3344	30.1386	0	0	86.4298	50.069	26.8967	26.7952	38.3787	26.1796	42.2145	33.025	8.98967	34.3488	24.3704	11.3188	20.9764	45.4585	21.7989	30.2046	19.9679	29.8912	0	0	0	50.0187	35.3615	41.6626	0
hsa-mir-10a-5p_+_7	0	0	0	0	0	0	0	0	0	0	0	0	0	0	0	0	0	0	0	0	0	0	0	0	0	0	0	0	0	0	0	0	0	0	0	0	0	0	0	0	0	0	0	0	0	0	0	0	0
hsa-mir-10a-5p_+_8	0	0	0	0	0	0	0	0	0	0	0	0	0	0	0	0	0	0	0	0	0	0	0	0	0	0	0	0	0	0	0	0	0	0	0	0	0	0	0	0	0	0	0	0	0	0	0	0	0
hsa-mir-10b-3p	0	43.5919	37.0577	39.8285	30.6555	23.8877	23.3698	23.6851	25.7834	0	21.447	0	0	0	46.4302	20.0135	45.9388	26.2685	0	0	18.8819	22.0243	64.8625	45.5976	19.9453	42.9162	24.4515	14.8862	0	42.0251	34.3606	14.6778	36.7078	16.7102	19.3282	16.9782	19.0098	63.1368	66.4867	15.7589	45.9261	39.4991	0	0	0	0	27.9946	23.8072	0
hsa-mir-10b-3p_-_1	0	0	0	0	0	0	0	0	0	0	0	0	0	0	0	0	9.7446	0	0	0	0	0	0	0	0	0	0	0	0	0	0	0	0	0	0	0	0	0	0	0	0	0	0	0	0	0	0	0	0
hsa-mir-10b-3p_-_2	0	0	0	0	0	0	0	0	0	0	0	0	0	0	0	0	0	0	0	0	0	0	0	0	0	0	0	0	0	0	0	0	0	0	0	0	0	0	0	0	0	0	0	0	0	0	0	0	0
hsa-mir-10b-3p_-_7	0	0	0	0	0	0	0	0	0	0	0	0	0	0	0	0	0	0	0	0	0	0	0	0	0	0	0	0	0	0	0	0	0	0	0	0	0	0	0	0	0	0	0	0	0	0	0	0	0
hsa-mir-10b-3p_-_8	0	0	0	0	0	0	0	0	0	0	0	0	0	0	0	0	0	0	0	0	0	0	0	0	0	0	0	0	0	0	0	0	0	0	0	0	0	0	0	0	0	0	0	0	0	0	0	0	0
hsa-mir-10b-3p_+_1	21.5164	56.2476	49.4103	0	21.3255	25.0821	16.5536	52.9431	51.5669	35.6367	24.7466	25.9885	21.5199	30.5102	40.4392	35.0237	27.1457	0	27.3394	36.7663	24.6917	22.0243	26.4255	0	29.918	30.0414	30.5644	28.2838	29.5221	28.2464	28.4702	26.6034	54.6871	38.9905	36.9758	30.909	23.5984	85.8661	74.1164	34.1443	11.9807	38.4316	64.443	0	0	25.0093	45.6753	26.7831	21.7735
hsa-mir-10b-3p_+_2	14.3443	67.4972	57.1306	31.1701	54.6467	60.9136	39.9234	79.4146	68.7558	23.1639	61.0415	65.6552	59.5935	32.305	94.3582	47.4005	61.2518	46.475	0	89.2895	33.4064	42.8895	81.6787	100.315	64.8223	60.0827	26.8967	53.5904	75.2812	35.1358	43.1962	67.8846	47.9449	47.8098	39.917	48.3225	33.4311	63.1368	92.6454	63.6923	56.9085	50.1746	46.0307	0	224.032	66.0961	73.6699	44.6385	43.547
hsa-mir-10b-3p_+_3	0	0	0	0	0	0	0	0	0	0	0	0	0	0	0	0	0	0	0	0	0	0	0	0	0	0	0	0	0	0	0	0	0	0	0	0	0	0	0	0	0	0	0	0	0	0	0	0	0
hsa-mir-10b-3p_+_4	0	0	0	0	0	0	0	0	0	0	0	0	0	0	0	0	0	0	0	0	0	0	0	0	0	0	0	0	0	0	0	0	0	0	0	0	0	0	0	0	0	0	0	0	0	0	0	0	0
hsa-mir-10b-5p	181135	634167	349360	299630	307369	313982	353856	531547	396899	334217	443798	315852	208614	256081	699178	489683	617469	434631	277148	385560	328226	260528	441983	347751	660432	518417	334371	378948	635753	426041	365295	465833	280156	410944	302660	241722	413718	490540	1.08448e+06	598837	632379	539888	266427	1.75792e+06	244330	453709	512065	327797	324122
hsa-mir-10b-5p_-_1	22.7118	129.37	41.6899	57.1452	47.9824	54.9417	82.7681	64.089	49.1113	57.0188	77.5393	54.7127	39.729	46.6627	107.838	318.637	416.233	311.181	155.493	241.607	222.226	139.101	290.68	136.793	460.405	376.232	250.628	236.691	529.921	305.888	221.871	416.481	154.323	206.093	130.256	121.459	243.85	313.159	672.497	502.972	500.195	403.532	211.741	1057.26	0	60.7369	89.8773	83.3252	79.8362
hsa-mir-10b-5p_-_2	0	0	0	0	0	0	0	0	0	0	0	0	0	0	0	0	0	0	0	0	0	0	0	0	0	0	0	8.18743	0	8.26724	0	0	0	0	0	0	0	0	21.7989	7.87946	0	0	0	0	0	0	0	0	0
hsa-mir-10b-5p_-_3	0	0	0	0	0	0	0	0	0	0	0	0	0	0	0	0	0	0	0	0	0	0	0	0	0	0	0	0	0	0	0	0	0	0	7.56322	0	0	0	0	0	0	0	0	0	0	0	0	0	0
hsa-mir-10b-5p_+_1	21365.8	75366.2	51599.8	42226.9	38841.8	39811.2	44664.6	75670.9	50798.3	42261.6	57574.6	55005.4	32903.9	33975.8	84413.2	57667.7	70217.5	48338.1	33777.8	45637.4	36604.8	32688.8	55267.7	43351.1	77272.4	65946.5	41606.7	45914.3	70684.7	52421.2	42648.4	69985.4	33001.1	49093.2	33697.5	29461.5	49006.7	54017.3	127941	70198.7	72693.1	61760.7	32844.9	190035	47046.8	52423.1	74067.7	52000.9	40789.1
hsa-mir-10b-5p_+_2	185.28	575.132	336.608	294.385	282.563	271.125	228.829	426.331	316.768	263.712	266.438	322.805	321.143	177.677	560.158	242.796	393.96	499.102	336.617	304.635	485.12	310.659	475.658	413.418	978.983	512.134	249.405	376.622	772.002	290.731	386.802	281.629	243.47	290.572	191.181	102.74	232.051	676.827	623.449	390.033	527.152	432.356	230.153	1364.43	386.456	435.877	279.946	354.132	161.487
hsa-mir-10b-5p_+_3	240.266	618.724	338.152	294.385	309.22	275.903	306.729	586.553	259.062	408.041	237.567	333.747	385.702	301.513	584.122	253.329	334.1	331.387	263.142	288.878	322.445	292.112	362.75	267.506	865.96	456.343	249.405	321.543	584.537	316.222	237.579	317.406	172.302	290.108	188.24	122.33	192.065	376.295	632.169	246.89	501.194	368.303	145.983	914.384	364.052	403.722	304.993	330.325	156.044
hsa-mir-10b-5p_+_4	50.2049	196.867	98.8206	77.9253	81.3036	69.2743	92.5055	136.537	78.5781	90.8737	52.7927	98.4828	44.6951	50.2521	110.833	38.7104	53.5953	177.818	99.1054	73.5325	45.0261	57.9588	112.909	66.8764	170.366	120.165	41.5676	76.6641	212.559	64.76	95.228	87.1492	49.4432	53.844	62.6067	25.2496	43.2638	151.528	67.5767	30.8612	47.9229	54.4448	26.3032	335.75	252.036	121.474	45.6753	89.277	83.4652
hsa-mir-10b-5p_+_5	31.0792	99.8396	60.2188	53.6819	78.6379	65.6912	54.5296	108.673	38.0613	71.2735	40.4194	64.2874	31.4521	26.9208	92.8605	23.1736	13.9209	76.7849	66.6398	65.6541	29.0491	48.6854	33.6324	39.5179	78.1192	55.7911	31.787	64.0108	87.0901	43.403	58.9039	64.2152	14.9828	44.5606	44.9592	18.2842	39.3307	50.5094	22.8889	25.6082	30.9502	20.2833	81.5401	0	72.8105	33.9412	29.468	86.3011	32.6603
hsa-mir-10b-5p_+_6	0	52.0291	29.3374	27.7068	19.9927	13.1382	20.4486	61.3025	28.239	58.8006	18.1475	45.1379	19.8645	21.5366	31.4527	9.4801	10.4406	52.537	39.3004	44.6448	17.4295	20.8652	43.2417	94.235	107.206	42.9162	15.8935	36.4713	48.7114	23.4238	53.0135	33.025	37.4569	55.7007	25.6309	20.4609	12.4547	0	15.2592	0	0	13.8781	47.3458	0	84.0121	0	19.1542	19.3433	0
hsa-mir-10b-5p_+_7	0	0	0	0	0	0	0	0	0	0	0	0	0	0	0	0	0	0	0	0	0	0	0	0	11.6348	0	0	0	0	0	0	0	0	0	5.46233	0	0	0	0	0	0	0	0	0	0	0	0	0	0
hsa-mir-1179	0	0	0	0	0	0	0	0	0	0	0	0	0	0	0	0	0	0	0	0	0	0	0	0	0	0	0	0	0	0	0	0	8.98967	0	0	0	0	0	0	0	0	0	0	0	0	0	0	0	0
hsa-mir-1179_-_2	0	0	0	0	0	0	0	0	0	0	0	0	0	0	0	0	0	0	0	0	0	0	0	0	0	0	0	0	0	7.5783	0	0	0	0	0	0	0	0	0	0	0	0	0	0	0	0	0	0	0
hsa-mir-1180	39.4467	39.3734	91.1002	20.7801	53.3138	32.2484	41.8709	33.4377	79.8059	24.9457	42.0692	71.1265	61.2488	41.2786	73.3897	42.6605	67.5161	56.5783	90.5618	31.5139	61.0031	66.073	103.3	85.1155	43.2149	97.2768	36.6773	57.312	107.756	38.5804	50.0683	97.2401	24.7216	58.0216	39.917	104.481	85.2165	42.933	71.9365	95.2101	81.8683	17.0807	161.765	0	285.641	0	42.7285	28.271	67.135
hsa-mir-1180_+_1	0	0	0	0	0	0	0	0	0	0	0	0	0	0	0	0	0	0	0	0	0	0	0	0	0	0	0	0	0	0	0	0	0	0	0	0	0	0	0	0	0	0	0	0	0	0	0	0	0
hsa-mir-1180_+_2	0	0	0	0	0	0	0	0	0	0	0	0	0	0	0	0	0	0	0	0	0	0	0	0	0	0	0	0	0	0	0	0	0	0	0	0	0	0	0	0	0	0	0	0	0	0	0	0	0
hsa-mir-1185-1-3p	33.47	0	24.7051	25.9751	23.9912	0	16.5536	0	22.1001	0	17.3226	0	33.1075	0	23.964	15.2735	13.2248	0	0	42.0186	0	19.706	36.0347	0	9.14161	0	13.4483	10.4204	0	13.7787	13.7442	16.5125	32.9621	0	0	20.0255	24.9095	0	0	0	0	19.2158	0	0	0	0	0	0	0
hsa-mir-1185-1-3p_-_1	0	0	0	0	0	0	0	0	0	0	0	0	0	0	0	0	0	0	0	0	0	0	0	0	0	0	0	0	0	0	0	0	0	0	0	0	0	0	0	0	0	0	0	0	0	0	0	0	0
hsa-mir-1185-1-5p	0	0	0	0	0	0	0	0	0	0	0	0	0	0	0	6.32007	0	0	0	0	0	0	0	0	0	0	0	0	0	0	0	0	8.98967	0	0	0	0	0	0	0	0	0	0	0	0	0	0	0	0
hsa-mir-1185-2-3p	0	0	0	0	0	0	0	0	0	0	0	0	0	0	0	3.16003	0	0	0	0	0	0	0	0	0	0	0	0	0	0	0	0	14.9828	0	0	5.22405	0	0	0	0	0	0	0	0	0	0	0	0	0
hsa-mir-1185-2-5p	0	0	0	0	0	0	0	0	0	0	0	0	0	0	0	6.32007	0	0	0	0	0	0	0	0	0	0	0	0	0	0	0	0	8.98967	0	0	0	0	0	0	0	0	0	0	0	0	0	0	0	0
hsa-mir-1197	0	0	0	19.0484	0	0	0	0	0	0	0	0	0	0	0	0	12.5288	0	0	0	0	0	0	0	0	0	0	0	0	11.023	0	0	12.7354	0	0	0	13.7658	0	0	0	0	0	0	0	0	0	0	0	0
hsa-mir-122-5p	0	0	0	0	0	0	0	0	0	0	0	0	0	0	0	0	0	0	0	0	0	0	0	0	0	0	0	0	0	0	0	0	0	0	0	0	0	0	0	0	0	0	0	0	0	0	25.0478	0	0
hsa-mir-1224-5p	34.6653	0	0	0	0	0	10.7112	0	0	0	0	0	0	0	0	5.53006	0	0	32.4656	0	15.977	0	0	0	0	0	0	0	0	8.26724	0	0	0	7.89094	9.24394	12.1895	10.4882	35.3566	22.8889	15.1023	19.9679	0	0	0	0	0	0	0	0
hsa-mir-1225-3p_-_6	0	0	0	0	0	0	0	0	0	0	0	0	0	0	0	0	0	0	0	0	0	0	0	0	0	0	0	0	0	0	0	0	0	0	0	0	0	0	0	0	0	0	0	0	0	0	0	0	0
hsa-mir-1225-3p_-_7	0	0	0	0	0	0	0	0	0	0	0	0	0	0	0	0	0	0	0	0	0	0	0	0	0	0	0	0	0	0	0	0	0	0	0	0	0	0	0	0	0	0	0	0	0	0	0	0	0
hsa-mir-1226-3p	0	0	0	0	0	0	11.6849	0	0	0	0	0	0	0	0	8.42676	0	0	0	0	0	0	0	0	0	0	0	0	0	0	10.7991	0	25.4707	0	6.72287	10.4481	15.0768	0	0	26.2649	0	0	0	0	0	0	0	0	0
hsa-mir-1226-3p_+_2	0	0	0	0	0	0	0	0	0	0	0	0	0	0	0	0	0	0	0	0	0	0	0	0	0	0	0	0	0	0	0	0	0	0	0	0	0	0	0	0	0	0	0	0	0	0	0	0	0
hsa-mir-1226-5p	0	0	0	0	0	0	0	0	0	0	0	0	0	0	0	0	0	0	0	0	0	0	0	0	0	0	0	0	0	0	0	0	0	0	0	0	0	0	0	0	0	0	0	0	0	0	0	0	0
hsa-mir-1226-5p_+_2	0	0	0	0	0	0	0	0	0	0	0	0	0	0	0	0	0	0	0	0	0	0	0	0	0	0	0	0	0	0	0	0	0	0	0	0	0	0	0	0	0	0	0	0	0	0	0	0	0
hsa-mir-1227	0	0	0	0	0	0	0	0	0	0	0	0	0	0	0	0	0	0	0	0	0	0	0	0	0	0	0	0	0	0	0	0	0	0	0	0	0	0	0	0	0	0	0	0	0	0	0	0	0
hsa-mir-1228-3p	0	0	0	0	0	0	0	0	0	0	0	0	0	0	0	0	0	0	0	0	0	0	0	0	0	0	0	0	0	0	0	0	0	0	0	0	0	0	0	0	0	0	0	0	0	0	0	0	0
hsa-mir-1228-3p_-_2	0	0	0	0	0	0	0	0	0	0	0	0	0	0	0	0	0	0	0	0	0	0	0	0	0	0	0	0	0	0	0	0	0	0	0	0	0	0	0	0	0	0	0	0	0	0	0	0	0
hsa-mir-1229	0	0	0	0	0	0	0	0	0	0	0	0	0	0	0	0	0	0	0	0	0	0	0	0	0	0	0	0	0	0	0	0	0	0	0	0	0	0	0	0	0	0	0	0	0	0	0	0	0
hsa-mir-1229_-_1	0	0	0	0	0	0	0	0	0	0	0	0	0	0	0	0	0	0	0	0	0	0	0	0	0	0	0	0	0	0	0	0	0	0	0	0	0	0	0	0	0	0	0	0	0	0	0	0	0
hsa-mir-1229_-_2	0	0	0	0	0	0	0	0	0	0	0	0	0	0	0	0	0	0	0	0	0	0	0	0	0	0	0	0	0	0	0	0	0	0	0	0	0	0	0	0	0	0	0	0	0	0	0	0	0
hsa-mir-1229_+_2	0	0	0	0	0	0	0	0	0	0	0	0	0	0	0	0	0	0	0	0	0	0	0	0	0	0	0	0	0	0	0	0	0	0	0	0	0	0	0	0	0	0	0	0	0	0	0	0	0
hsa-mir-1234	0	0	0	0	0	0	0	0	0	0	0	0	0	0	0	0	0	0	0	0	0	0	0	0	0	0	0	0	0	0	0	0	0	0	4.62197	0	0	0	0	0	0	0	0	0	0	0	0	0	0
hsa-mir-1237	0	0	0	0	0	0	0	0	0	0	0	0	0	0	0	0	0	0	0	0	0	0	0	0	0	0	0	0	0	0	0	0	9.7388	0	0	0	0	0	0	0	0	0	0	0	0	0	0	0	0
hsa-mir-1237_+_1	0	0	0	0	0	0	0	0	0	0	0	0	0	0	0	0	0	0	0	0	0	0	0	0	0	0	0	0	0	0	0	0	0	0	0	0	0	0	0	0	0	0	0	0	0	0	0	0	0
hsa-mir-124-1-3p	0	0	0	0	0	0	0	0	0	0	0	0	0	0	0	0	0	0	0	0	0	0	0	0	0	0	0	0	0	0	0	0	0	0	0	0	0	0	0	0	0	0	0	0	0	0	0	0	0
hsa-mir-124-2-3p	0	0	0	0	0	0	0	0	0	0	0	0	0	0	0	0	0	0	0	0	0	0	0	0	0	0	0	0	0	0	0	0	0	0	0	0	0	0	0	0	0	0	0	0	0	0	0	0	0
hsa-mir-124-3-3p	0	0	0	0	0	0	0	0	0	0	0	0	0	0	0	0	0	0	0	0	0	0	0	0	0	0	0	0	0	0	0	0	0	0	0	0	0	0	0	0	0	0	0	0	0	0	0	0	0
hsa-mir-1243	0	0	0	0	0	0	0	0	0	0	0	0	0	0	0	0	0	0	0	0	0	0	0	0	0	0	0	0	0	0	0	0	0	0	0	0	0	0	0	0	0	0	0	0	0	0	0	0	0
hsa-mir-1243_-_1	0	0	0	0	0	0	0	0	0	0	0	0	0	0	0	0	0	0	0	0	0	0	0	0	0	0	0	0	0	0	0	0	0	0	0	0	0	0	0	0	0	0	0	0	0	0	0	0	0
hsa-mir-1245a	0	0	0	0	0	0	0	0	0	0	0	0	0	0	0	0	0	0	0	0	0	0	0	0	0	0	0	0	0	0	0	0	0	0	0	0	0	0	0	0	0	0	0	0	0	0	0	0	0
hsa-mir-1245a_-_2	0	0	0	0	0	0	0	0	0	0	0	0	0	0	0	0	0	0	0	0	0	0	0	0	0	0	0	0	0	0	0	0	0	0	0	0	0	0	0	0	0	0	0	0	0	0	0	0	0
hsa-mir-1245b-3p	0	0	0	0	0	0	0	0	0	0	0	0	0	0	0	0	0	0	0	0	0	0	0	0	0	0	0	0	0	0	0	0	0	0	0	0	0	0	0	0	0	0	0	0	0	0	0	0	0
hsa-mir-1245b-3p_+_1	0	0	0	0	0	0	0	0	0	0	0	0	0	0	0	0	0	0	0	0	0	0	0	0	0	0	0	0	25.0937	0	0	0	0	0	0	0	0	0	0	0	0	0	0	0	0	0	0	0	0
hsa-mir-1245b-5p	0	0	0	0	0	0	0	0	0	0	0	0	0	0	0	0	0	0	0	0	0	0	0	0	0	0	0	0	0	0	0	0	0	0	0	0	0	0	0	0	0	0	0	0	0	0	0	0	0
hsa-mir-1246	0	0	0	0	0	0	0	0	0	0	0	0	0	0	0	0	0	0	0	0	0	0	0	0	16.6211	0	0	10.4204	0	0	0	0	0	0	0	0	0	37.8821	0	0	0	0	0	0	0	0	0	0	0
hsa-mir-1246_-_1	0	0	0	0	0	0	0	0	0	0	0	0	0	0	0	0	0	0	0	0	0	0	0	0	0	0	0	0	0	0	0	0	0	0	0	0	0	0	0	0	0	0	0	0	0	0	0	0	0
hsa-mir-1246_-_2	0	0	0	0	0	0	0	0	0	0	0	0	0	0	0	0	0	0	0	0	0	12.7509	0	0	0	0	0	0	0	0	0	0	0	0	0	0	0	0	0	0	0	0	0	0	0	0	0	0	0
hsa-mir-1246_-_3	0	0	0	0	0	0	0	0	0	0	0	0	0	0	0	0	0	0	0	0	0	0	0	0	0	0	0	0	0	0	0	0	0	0	0	0	0	0	0	0	0	0	0	0	0	0	0	0	0
hsa-mir-1246_+_1	0	0	0	0	0	0	0	47.3701	28.239	0	0	0	0	0	0	0	0	0	0	0	0	0	0	0	20.7764	0	0	9.67605	0	0	0	21.0993	0	0	0	0	7.21063	785.422	0	0	0	0	0	0	0	0	0	0	0
hsa-mir-1247-3p_+_3	22.7118	21.0929	0	0	0	0	0	0	28.239	21.382	9.07374	21.8851	0	0	0	8.42676	0	0	0	0	0	16.2285	0	0	0	0	0	0	0	0	0	0	11.2371	16.246	19.3282	18.7195	0	0	0	30.8612	25.9582	18.1483	0	0	0	0	0	17.8554	0
hsa-mir-1247-3p_+_5	0	0	0	0	0	0	0	0	0	0	0	0	0	0	0	0	0	0	0	0	0	0	0	0	0	0	0	0	0	0	0	0	0	0	0	0	0	0	0	0	0	0	0	0	0	0	0	0	0
hsa-mir-1247-5p	120.731	42.1857	32.4255	55.4136	18.6598	50.1642	51.6083	76.6281	54.0225	174.62	64.3411	54.7127	29.7967	34.0997	53.919	51.3505	38.2823	32.3305	32.4656	44.6448	0	17.3876	81.6787	36.4781	29.918	0	23.2289	30.5168	53.1397	17.2234	25.525	15.5951	41.2026	71.9468	50.8417	69.2187	22.2874	60.6113	73.0264	98.4932	77.8747	69.3904	160.45	0	515.274	108.969	38.3083	83.3252	52.6193
hsa-mir-1247-5p_-_1	0	0	0	0	0	0	0	0	0	0	0	0	0	0	0	0	0	0	0	0	0	0	0	0	0	0	0	0	0	0	0	0	0	0	0	0	0	0	0	0	0	0	0	0	0	0	0	0	0
hsa-mir-1247-5p_+_1	0	0	0	0	0	0	0	0	0	0	0	0	0	0	0	0	0	0	0	0	0	0	0	0	0	0	0	0	0	0	0	0	0	0	0	0	0	0	0	0	0	0	0	0	0	0	0	0	0
hsa-mir-1247-5p_+_2	0	0	0	0	0	0	0	0	0	0	0	0	0	0	0	0	0	0	0	0	0	0	0	0	0	0	0	0	0	0	0	0	0	0	0	0	0	0	0	0	0	0	0	0	0	0	0	0	0
hsa-mir-1247-5p_+_3	0	0	0	0	0	0	0	0	0	0	0	0	0	0	0	0	0	0	0	0	0	0	0	0	0	0	0	0	0	0	0	0	0	0	0	0	0	0	0	0	0	0	0	0	0	0	0	0	0
hsa-mir-1247-5p_+_5	0	0	0	0	0	0	0	0	0	0	0	0	0	0	0	0	0	0	0	0	0	0	0	0	0	0	0	0	0	0	0	0	0	0	0	0	0	0	0	0	0	0	0	0	0	0	0	0	0
hsa-mir-1248	419.57	642.629	656.23	872.764	638.433	450.283	341.783	246.603	288.529	1092.27	158.378	263.989	488.335	687.378	223.165	93.7477	48.0269	935.563	1266.16	1276.31	682.654	1118.61	821.592	1057.86	940.755	798.242	592.949	791.203	283.412	370.648	261.141	261.448	143.835	103.975	62.1865	34.3917	35.3976	515.196	77.3862	101.12	18.9695	576.474	387.973	635.782	677.698	455.527	70.7231	397.283	292.128
hsa-mir-1248_-_1	26.2978	29.53	29.3374	36.3652	31.9883	21.4989	31.1597	0	0	39.2004	0	0	0	44.868	0	7.37341	0	0	27.3394	68.2802	45.0261	74.1873	26.4255	0	34.9043	54.3606	20.7838	61.7779	0	13.7787	15.7077	0	0	0	5.04215	0	0	0	0	0	0	38.4316	27.6184	0	0	32.1549	0	16.3674	19.9591
hsa-mir-1248_+_1	0	19.6867	0	0	18.6598	14.3326	0	0	15.9612	40.9823	0	0	0	35.8944	0	2.8967	0	32.3305	61.5137	57.7756	43.5736	38.2528	36.0347	51.6772	32.4112	20.0276	15.8935	26.7952	32.4743	0	0	0	9.7388	0	6.72287	0	0	0	0	0	0	28.8237	15.7819	121.442	0	0	0	0	0
hsa-mir-1248_+_2	0	0	0	0	0	0	0	0	0	0	0	0	0	0	0	0	0	0	0	0	18.8819	19.706	0	0	10.8037	18.597	0	0	0	7.5783	0	0	0	0	0	0	0	0	0	0	0	0	21.0426	0	0	0	0	0	0
hsa-mir-1248_+_3	0	16.8743	0	0	0	0	0	0	0	0	0	0	0	0	0	0	0	0	0	0	0	0	0	0	0	0	15.8935	17.1192	0	0	0	0	0	0	0	0	0	0	0	0	0	0	0	0	0	0	0	0	0
hsa-mir-1248_+_4	0	0	0	0	0	0	0	0	0	0	0	0	0	0	0	0	0	0	0	0	0	0	0	0	0	0	0	0	0	0	0	0	0	0	0	0	0	0	0	0	0	0	0	0	0	0	0	0	0
hsa-mir-1248_+_5	0	0	0	0	0	0	0	0	0	0	0	0	0	0	0	0	0	0	0	0	0	0	0	0	0	0	0	0	0	0	0	0	0	0	0	0	0	0	0	0	0	0	0	0	0	0	0	0	0
hsa-mir-1249	0	0	0	0	0	0	0	0	0	0	0	0	0	0	0	5.53006	0	0	0	0	0	0	0	0	0	0	0	0	0	7.5783	0	29.3555	15.7319	6.96259	5.46233	13.4955	9.17717	0	0	0	0	0	0	0	0	0	0	0	0
hsa-mir-1249_-_1	0	0	0	0	0	0	0	0	0	0	0	0	0	0	0	0	0	0	0	0	0	0	0	0	0	0	0	0	0	0	0	0	0	0	0	0	0	0	0	0	0	0	0	0	0	0	0	0	0
hsa-mir-1251	0	0	0	0	0	0	0	0	0	0	0	0	0	0	0	0	0	0	0	0	0	0	0	0	0	0	0	0	0	0	0	0	0	0	0	0	0	0	0	0	0	0	0	0	0	0	0	0	0
hsa-mir-1254-1	0	0	0	0	0	0	0	0	0	0	0	0	0	0	0	0	0	0	0	0	0	0	0	0	0	0	0	0	0	0	0	0	0	0	0	10.4481	0	0	0	0	0	0	0	0	0	0	0	0	0
hsa-mir-1254-1_-_1	0	0	0	0	0	0	0	0	0	0	0	0	0	0	0	0	0	0	0	0	0	0	0	0	0	0	0	0	0	0	0	0	0	0	0	0	0	0	0	0	0	0	0	0	0	0	0	0	0
hsa-mir-1254-2	0	0	0	0	0	0	0	0	0	0	0	0	0	0	0	0	0	0	0	0	0	0	0	0	0	0	0	0	0	0	0	0	0	0	0	10.4481	0	0	0	0	0	0	0	0	0	0	0	0	0
hsa-mir-1254-2_-_1	0	0	0	0	0	0	0	0	0	0	0	0	0	0	0	0	0	0	0	0	0	0	0	0	0	0	0	0	0	0	0	0	0	0	0	0	0	0	0	0	0	0	0	0	0	0	0	0	0
hsa-mir-1255a	0	0	24.7051	0	0	0	39.9234	34.831	0	23.1639	0	0	21.5199	21.5366	20.9685	0	0	0	0	0	0	37.0936	31.2301	33.4382	12.4658	0	23.2289	0	25.0937	0	21.5981	23.8514	35.9587	18.1027	17.6475	20.8962	20.3209	27.7802	0	0	25.9582	0	0	0	0	35.7276	0	26.7831	32.6603
hsa-mir-1255a_+_1	0	0	0	0	0	0	0	0	0	0	0	0	0	0	0	0	0	0	0	0	0	0	0	0	0	0	0	0	0	0	0	0	0	0	0	0	0	0	0	0	11.9807	0	0	0	0	0	0	0	0
hsa-mir-1257	0	0	0	0	0	0	0	0	0	0	0	0	0	0	0	0	0	0	0	0	0	0	0	0	0	0	0	0	0	0	0	0	0	0	0	0	0	0	0	0	0	0	0	0	0	0	0	0	0
hsa-mir-125a-3p	25.1025	30.9362	43.234	58.8769	0	29.8596	19.4748	19.5053	31.9224	49.8914	26.3963	45.1379	46.3505	0	34.4482	25.2803	47.3309	0	0	36.7663	18.8819	18.5468	0	0	13.2969	37.1941	28.1192	11.909	63.4724	13.7787	0	15.5951	38.2061	18.5669	18.4879	16.5428	20.9764	0	21.7989	43.337	29.9518	27.7562	30.2487	0	100.815	76.8144	32.4147	23.8072	36.2892
hsa-mir-125a-3p_-_1	0	0	0	0	0	0	0	0	0	0	0	0	0	0	0	0	0	0	0	0	0	0	0	0	0	0	0	0	0	0	0	0	0	0	0	0	0	0	0	0	0	0	0	0	0	0	0	0	0
hsa-mir-125a-3p_-_4	0	0	0	0	0	0	0	0	0	0	0	0	0	0	0	0	0	0	0	0	0	0	0	0	0	0	0	0	0	0	0	0	0	0	0	0	0	0	0	0	0	0	0	0	0	0	0	0	0
hsa-mir-125a-3p_+_1	0	0	0	0	0	0	0	0	0	0	0	0	0	0	0	0	0	0	0	0	0	0	0	0	0	0	0	0	0	0	0	0	0	0	0	8.70676	0	0	0	0	0	0	22.3578	85.7235	0	0	0	0	0
hsa-mir-125a-3p_+_2	0	0	0	0	0	0	0	0	0	0	0	0	0	0	0	0	0	0	0	0	0	0	0	0	0	0	0	0	0	0	0	0	0	0	0	0	0	0	0	0	0	0	0	0	0	0	0	0	0
hsa-mir-125a-5p	11561.5	20607.7	27416.5	16748.8	21140.3	20450.3	14935.3	11954	12313.4	29892.1	17903.3	19665.1	16944.4	14707.7	15972	46657.4	49799.1	26466.5	18683.1	15504.9	29654.8	25086.9	33889.5	19075	23026.9	23110.4	18352.1	17261.3	27799.4	24472.4	35696.8	29867.4	33955.5	14819.6	30659.6	31411.4	27991	38321.5	39796.1	34024.8	35052.6	41966.2	20782.2	36582.5	14119.6	22181.5	14343.5	17565.2	25847
hsa-mir-125a-5p_-_1	0	0	0	0	0	0	0	0	0	0	0	0	0	0	0	19.7502	22.9694	0	0	0	0	0	0	0	0	15.736	0	0	20.6654	8.95617	13.7442	0	0	0	5.04215	18.7195	14.4213	0	16.3492	11.8192	19.9679	18.1483	0	0	0	0	0	0	0
hsa-mir-125a-5p_+_1	28.6885	39.3734	83.3799	86.5837	54.6467	85.9957	45.7659	61.3025	58.9336	130.074	40.4194	73.8621	117.532	59.2257	17.973	102.438	116.239	80.8262	119.61	102.42	120.554	111.281	122.518	48.6374	156.238	50.069	77.0223	57.312	122.517	62.6932	130.57	64.2152	120.611	38.0622	86.5569	74.8781	78.0059	143.952	91.5555	65.6621	124.799	102.484	89.431	0	0	82.1735	41.2551	105.644	48.9904
hsa-mir-125a-5p_+_2	70.526	52.0291	77.2036	124.681	79.9707	80.0238	39.9234	68.2687	51.5669	142.547	50.318	47.8736	144.018	64.6099	56.9145	149.312	158.002	155.59	100.814	86.6633	172.842	179.672	362.75	72.9561	144.604	157.36	111.254	98.2491	135.801	99.8958	186.529	120.174	119.113	44.0964	102.944	76.6195	98.9823	176.783	159.132	108.999	131.788	166.537	107.843	142.872	0	71.4552	27.9946	34.2228	65.3206
hsa-mir-125a-5p_+_3	34.6653	95.621	88.0121	45.0235	77.305	58.5249	49.6608	27.8648	45.428	106.91	28.871	46.5058	76.1472	37.6891	49.4257	51.8772	43.1546	88.9088	167.454	115.551	142.341	73.0281	74.4718	97.2748	98.8956	62.9438	106.364	69.9653	101.851	53.0481	83.4472	65.1325	56.1854	31.0996	47.0601	47.8872	45.8858	133.85	73.0264	47.9334	117.81	72.593	49.9762	0	0	78.6008	36.8349	59.518	38.1037
hsa-mir-125a-5p_+_4	25.1025	25.3114	0	29.4385	26.6569	28.6652	10.7112	20.8986	20.8723	46.3278	17.3226	17.7816	39.729	19.7419	16.4752	22.3836	18.0971	0	46.1353	57.7756	33.4064	38.2528	103.3	57.7569	25.7627	34.333	37.8999	23.0737	91.5184	15.8455	56.9405	56.8763	28.4673	14.3894	31.9336	18.2842	52.441	118.697	49.0476	26.9215	60.902	32.0263	44.7155	85.7235	72.8105	37.514	16.2074	26.7831	0
hsa-mir-125a-5p_+_5	0	0	0	0	0	0	0	0	0	0	0	0	0	0	0	2.8967	0	0	0	0	0	0	0	0	0	0	0	0	0	0	15.7077	0	0	7.89094	0	9.14209	7.21063	0	14.1693	0	0	0	0	0	0	19.6502	0	0	0
hsa-mir-125a-5p_+_6	0	0	0	0	0	0	0	0	0	0	0	0	0	0	0	0	0	0	0	0	0	0	0	0	0	0	0	0	14.761	0	0	0	0	0	0	0	0	0	0	7.22284	0	0	0	0	0	0	0	0	0
hsa-mir-125a-5p_+_7	0	0	0	0	0	0	0	0	0	0	0	0	0	0	0	0	0	0	0	0	0	0	0	0	0	0	0	0	0	0	0	0	0	0	0	0	0	0	0	0	0	0	0	0	0	0	0	0	0
hsa-mir-125b-1-3p	170.936	134.994	369.033	493.527	154.61	435.951	93.4792	59.9092	160.84	140.765	408.318	584.058	365.838	199.214	59.91	264.653	186.539	90.9294	76.8921	154.944	45.0261	54.4813	235.427	75.9959	120.503	160.221	79.4674	56.5677	228.796	135.032	102.1	336.671	271.188	44.5606	88.6578	211.139	340.211	65.6623	197.28	138.547	116.812	193.226	366.93	271.458	330.448	264.384	226.903	141.355	172.374
hsa-mir-125b-1-3p_-_1	0	0	0	0	0	0	0	0	0	0	0	0	0	0	0	6.84674	0	0	0	0	0	0	0	0	0	0	0	0	0	0	0	0	0	0	0	0	0	0	0	0	0	0	0	0	0	0	0	0	0
hsa-mir-125b-1-3p_-_3	0	0	0	0	0	0	0	0	0	0	0	0	0	0	0	0	0	0	0	0	0	0	0	0	0	0	0	0	0	0	0	0	0	0	0	0	0	0	0	0	0	0	0	0	0	0	0	0	0
hsa-mir-125b-1-3p_+_1	0	0	0	0	0	0	0	0	0	0	0	0	0	0	0	0	0	0	0	0	0	0	0	0	0	0	0	0	0	0	0	0	0	0	0	0	0	0	0	0	0	0	0	0	0	0	0	0	0
hsa-mir-125b-1-5p	2743.34	3238.46	5767.11	4845.22	3286.8	6320.69	2367.17	1777.77	2022.16	4317.39	5446.72	7194.71	3785.84	2458.77	1514.22	8552.37	5444.45	2638.97	3275.6	2620.91	1931.76	2169.98	7478.41	1380.09	2742.48	3846.73	1458.53	1799.75	4229.03	4485.66	4355.95	6839.83	5679.22	850.828	3171.51	4398.22	4354.57	3454.85	4962.53	2740.74	1795.11	8242.51	3677.19	3271.78	2005.09	4655.31	1921.31	1846.55	3921.05
hsa-mir-125b-1-5p_-_1	0	0	0	0	0	0	0	0	0	0	0	0	0	0	0	5.7934	0	0	0	0	0	0	0	0	0	0	0	0	0	0	0	0	0	0	0	0	0	0	0	0	0	0	0	0	0	0	0	0	0
hsa-mir-125b-1-5p_+_1	20.321	0	29.3374	20.7801	0	21.4989	0	0	0	21.382	18.1475	19.1494	29.7967	0	0	98.2244	46.6349	0	30.7568	31.5139	31.954	18.5468	86.4833	0	54.8496	47.2079	22.0064	22.3293	0	56.4928	55.9587	47.7027	52.4397	5.57007	40.3372	32.215	25.565	68.1878	23.9788	11.8192	13.9775	106.754	21.0426	0	0	0	0	0	19.9591
hsa-mir-125b-1-5p_+_2	0	0	18.5289	0	0	14.3326	0	0	0	0	9.89863	20.5172	26.486	0	0	56.6173	54.9874	34.3511	34.1743	0	21.7868	28.9794	115.311	0	41.5528	52.93	19.5612	18.6078	23.6176	49.6034	44.1779	44.0333	40.4535	7.42676	26.8915	21.7669	26.2205	47.984	34.8783	11.8192	0	83.2685	21.0426	0	0	0	0	0	0
hsa-mir-125b-1-5p_+_3	0	0	0	0	0	11.9439	0	0	0	26.7276	0	15.046	0	0	0	13.9568	8.35251	0	29.0481	0	0	0	57.6556	0	18.2832	20.0276	0	0	32.4743	16.5345	21.5981	16.5125	15.7319	0	5.88251	0	7.86614	0	13.0794	0	0	19.2158	0	0	0	0	0	0	0
hsa-mir-125b-1-5p_+_4	0	0	16.9848	0	0	0	0	0	0	0	0	0	0	0	0	11.8501	13.9209	0	23.922	0	0	0	0	0	13.2969	0	0	0	0	7.5783	0	15.5951	0	0	5.46233	12.6248	19.6654	0	0	0	10.9823	18.1483	15.7819	0	0	0	0	0	0
hsa-mir-125b-1-5p_+_5	0	0	0	0	0	0	0	0	0	0	0	0	0	0	0	0	0	0	0	0	0	0	0	0	0	0	0	0	0	0	0	0	0	0	0	0	0	0	0	0	0	0	0	0	0	0	0	0	0
hsa-mir-125b-2-3p	0	0	0	0	0	0	0	0	0	0	0	0	0	0	0	4.47671	0	0	0	0	0	0	0	0	0	0	0	0	0	0	0	0	0	0	0	0	33.4311	0	0	0	0	0	0	0	0	0	0	0	0
hsa-mir-125b-2-3p_-_1	0	0	0	0	0	0	0	0	0	0	0	0	0	0	0	0	14.6169	0	0	0	0	0	0	0	0	0	0	0	0	7.5783	0	12.843	0	0	0	0	0	0	0	0	0	0	0	0	0	0	0	0	0
hsa-mir-125b-2-3p_+_1	0	0	0	0	0	0	0	0	0	0	0	0	0	0	0	0	0	0	0	0	0	0	0	0	0	0	0	0	0	0	0	0	0	0	0	0	0	0	0	0	0	0	0	0	0	0	0	0	0
hsa-mir-125b-2-3p_+_2	43.0328	66.091	61.7629	109.095	69.308	167.214	74.0044	39.0107	115.412	160.365	195.498	127.207	56.2827	55.6363	31.4527	127.981	54.2913	44.4544	44.4265	115.551	17.4295	39.412	146.541	0	24.1006	34.333	15.8935	52.1018	315.886	173.612	54.977	171.546	59.9311	51.9873	37.8161	87.9382	253.683	47.984	162.402	42.0238	39.9358	106.754	43.4004	0	112.016	160.774	81.0369	90.7649	130.641
hsa-mir-125b-2-3p_+_3	0	0	0	0	0	0	0	0	0	0	0	0	0	0	0	0	0	0	0	0	0	0	0	0	0	0	0	0	0	0	0	0	0	0	0	0	0	0	0	0	0	0	0	0	0	0	0	0	0
hsa-mir-125b-2-3p_+_4	22.7118	0	0	0	0	0	0	0	0	0	0	0	0	0	0	0	0	0	0	0	0	0	0	0	0	0	0	0	0	0	0	0	0	0	0	0	0	0	0	0	0	0	0	0	0	0	0	0	0
hsa-mir-125b-2-3p_+_5	29.8839	0	0	0	0	0	0	0	0	28.5094	0	0	0	0	0	0	0	0	0	0	0	0	0	0	0	0	0	0	0	0	0	0	0	0	0	0	0	0	0	0	0	0	0	0	0	33.9412	0	0	0
hsa-mir-125b-2-3p_+_6	0	0	0	0	0	0	0	0	0	21.382	0	0	0	0	0	0	0	0	0	0	0	0	0	0	0	0	0	0	0	0	0	0	0	0	0	0	0	0	0	0	0	0	0	0	0	28.5821	0	0	0
hsa-mir-125b-2-3p_+_7	0	0	0	0	0	0	0	0	0	0	0	0	0	0	0	0	0	0	0	0	0	0	0	0	0	0	0	0	0	0	0	0	0	0	0	0	0	0	0	0	0	0	0	0	0	0	0	0	0
hsa-mir-125b-2-5p	2752.9	3239.86	5768.65	4796.74	3262.81	6333.82	2379.83	1769.41	2022.16	4285.32	5450.02	7205.66	3780.87	2449.79	1514.22	8497.07	5406.86	2622.81	3246.56	2623.54	1908.52	2142.16	7466.4	1395.29	2721.71	3858.17	1463.42	1783.37	4196.56	4456.73	4358.89	6793.05	5596.82	849.436	3150.5	4361.65	4333.59	3442.22	4950.54	2744.02	1791.12	8219.03	3687.72	3357.5	2005.09	4644.59	1915.42	1839.11	3899.27
hsa-mir-125b-2-5p_-_1	0	0	0	0	0	0	0	0	0	0	0	0	0	0	0	5.7934	0	0	0	0	0	0	0	0	0	0	0	0	0	0	0	0	0	0	0	0	0	0	0	0	0	0	0	0	0	0	0	0	0
hsa-mir-125b-2-5p_+_1	20.321	0	29.3374	19.0484	0	21.4989	0	0	0	21.382	18.1475	17.7816	29.7967	0	0	90.3243	45.9388	0	30.7568	31.5139	31.954	18.5468	72.0695	0	50.6944	47.2079	14.6709	21.585	0	52.3592	55.9587	44.0333	48.694	5.57007	37.3959	26.9909	22.2874	68.1878	20.709	11.8192	13.9775	103.552	23.6729	0	0	0	0	0	19.9591
hsa-mir-125b-2-5p_+_2	0	0	18.5289	0	0	14.3326	0	0	0	0	9.89863	20.5172	26.486	0	0	55.3006	48.0269	34.3511	34.1743	0	21.7868	28.9794	115.311	0	39.8907	52.93	19.5612	17.1192	23.6176	49.6034	45.1597	44.0333	40.4535	7.42676	27.3116	21.7669	26.2205	47.984	34.8783	11.8192	0	82.2009	21.0426	0	0	0	0	0	0
hsa-mir-125b-2-5p_+_3	0	0	0	0	0	11.9439	0	0	0	26.7276	0	15.046	0	0	0	14.2202	8.35251	0	30.7568	0	0	0	57.6556	0	18.2832	22.8887	0	0	32.4743	15.1566	21.5981	17.4298	14.2336	0	5.88251	0	7.86614	0	15.2592	0	0	19.2158	0	0	0	0	0	0	0
hsa-mir-125b-2-5p_+_4	0	0	16.9848	0	0	0	0	0	0	0	0	0	0	0	0	11.8501	13.9209	0	23.922	0	0	0	0	0	13.2969	0	0	0	0	7.5783	0	15.5951	0	0	5.46233	12.6248	19.6654	0	0	0	10.9823	18.1483	15.7819	0	0	0	0	0	0
hsa-mir-125b-2-5p_+_5	0	0	0	0	0	0	0	0	0	0	0	0	0	0	0	0	0	0	0	0	0	0	0	0	0	0	0	0	0	0	0	0	0	0	0	0	0	0	0	0	0	0	0	0	0	0	0	0	0
hsa-mir-126-3p	3997.27	6443.17	13658.9	15422.3	8147.69	8377.42	7254.38	7081.83	6715.97	12298.2	11430.4	6393.17	8786.72	5382.36	7297.04	10307.5	5724.25	6255.95	5874.56	8133.22	6598.5	10826.7	10990.6	4945.82	5671.12	9016.7	10025.1	7683.53	7328.85	10196.3	6387.15	13842	10881.2	8267.38	6631.27	8200.89	10904.4	6818.78	8030.72	6661.42	7407.08	7530.46	13615.9	3664.68	5376.77	7397.4	5255.61	5789.61	6989.3
hsa-mir-126-3p_-_1	168.545	458.418	1019.09	1163.69	582.454	629.441	582.298	378.961	402.713	962.192	759.72	553.966	547.929	463.038	344.482	654.654	283.289	264.706	310.986	315.139	318.087	561.041	458.842	209.749	365.664	525.009	613.733	352.804	397.072	644.156	365.204	761.409	595.565	389.441	333.622	423.584	704.675	318.21	366.222	390.69	480.227	380.046	748.327	400.043	184.827	494.827	440.546	316.933	511.678
hsa-mir-126-3p_+_1	1520.49	2555.05	4118.04	4623.57	2852.29	2737.53	2690.45	3073.48	2218.6	4240.77	3776.33	2567.39	3481.25	1870.1	2311.03	3564.78	2109.71	2562.19	2200.82	2484.35	2656.54	3465.94	3963.82	1866.46	2221.41	3337.45	3936.69	2662.4	1980.93	3609.34	2550.54	4204.26	3556.91	2734.44	2420.65	2666.01	3495.19	2371.42	2737.95	2507.64	2355.21	2462.83	4703.02	1664.46	2279.53	2692.08	2145.27	2105.45	2253.56
hsa-mir-126-3p_+_2	0	0	41.6899	48.4869	17.327	0	11.6849	0	0	57.0188	10.7235	0	0	0	0	35.0237	7.65647	0	0	34.1401	31.954	44.0487	64.8625	0	18.2832	30.0414	20.7838	24.5623	39.8548	25.4906	23.5616	27.5208	27.7181	15.7819	30.6731	27.8616	17.6988	0	22.8889	17.7288	36.9406	17.0807	22.3578	0	0	0	0	0	0
hsa-mir-126-3p_+_3	0	0	16.9848	0	0	0	0	0	0	21.382	12.3733	0	0	0	0	5.00339	0	0	0	0	0	15.0693	0	0	19.9453	0	0	10.4204	0	0	0	0	0	0	15.1264	0	0	0	0	0	0	0	0	0	0	0	0	0	0
hsa-mir-126-3p_+_4	0	0	0	0	0	0	0	0	0	0	0	0	0	0	0	0	0	0	0	0	0	0	0	0	0	0	0	0	0	0	0	0	0	0	0	0	0	0	0	0	0	0	0	0	0	0	0	0	0
hsa-mir-126-3p_+_5	0	0	0	20.7801	15.9941	15.527	0	0	14.7334	0	16.4977	0	21.5199	0	0	9.21677	0	0	0	0	0	0	0	0	0	0	0	14.1419	22.1415	19.2902	0	16.5125	0	0	0	0	0	0	0	8.53608	0	0	0	0	0	0	0	0	0
hsa-mir-126-3p_+_6	0	14.0619	0	0	0	0	0	0	0	0	0	0	0	0	0	4.47671	0	0	29.0481	0	0	0	0	0	12.4658	15.736	14.6709	11.1647	0	0	0	0	8.24053	0	0	0	11.7992	0	0	0	10.9823	0	46.0307	0	0	0	0	0	0
hsa-mir-126-3p_+_7	0	0	0	0	0	0	0	0	0	0	0	0	0	0	0	0	0	0	0	0	0	0	0	0	0	0	0	0	0	8.26724	0	0	0	8.35511	0	0	0	0	0	0	0	0	0	0	0	0	0	0	0
hsa-mir-126-5p	22562.3	29867.5	33515.6	70822	31327.2	32039.4	26609.4	27965.1	28849.2	44471.1	48134.6	12113.4	25446.4	19804.7	47215.1	53590	34292.6	29154	26073.3	25200.7	28993.9	35547.3	54780	22239.5	29321.3	41766.1	55602.8	34946.9	32295.7	44922.8	27351.1	30585.7	37965.6	30557.9	31278.6	28969.1	43801.3	29947.1	52835.1	37673	29790.1	41347.1	43362.2	22366.7	10339.1	35602.6	21585.3	16865.9	27245.9
hsa-mir-126-5p_-_1	0	0	21.617	64.0719	29.3226	32.2484	18.5011	29.258	24.5557	28.5094	60.2167	0	23.1752	21.5366	0	34.497	8.35251	28.2892	0	44.6448	0	20.8652	60.0579	0	14.1279	47.2079	19.5612	8.18743	0	24.8017	0	22.0166	13.4845	13.9252	13.4457	10.0128	12.4547	0	20.709	0	17.9711	23.486	19.7274	0	0	21.4366	0	0	0
hsa-mir-126-5p_-_2	0	0	0	0	0	0	0	0	0	0	0	0	0	0	0	0	0	0	0	0	0	0	0	0	0	0	0	0	0	0	0	0	0	0	0	0	0	0	0	9.84932	0	0	0	0	0	0	0	0	0
hsa-mir-126-5p_-_4	0	0	0	0	0	0	0	0	0	0	0	0	0	0	0	0	0	0	0	0	0	0	0	0	0	0	0	0	0	0	0	0	0	0	0	0	0	0	0	0	0	0	0	0	0	0	0	0	0
hsa-mir-126-5p_-_5	0	0	0	0	0	0	0	0	0	0	0	0	0	0	0	0	0	0	0	0	0	0	0	0	0	0	0	0	0	0	0	0	0	0	0	0	0	0	0	0	0	0	0	0	0	0	0	0	0
hsa-mir-126-5p_+_1	98.0192	157.493	179.112	264.946	186.598	168.408	120.744	87.774	126.462	245.894	202.922	117.632	122.498	104.094	164.752	243.586	131.552	175.797	141.823	149.691	140.888	199.378	307.496	82.0756	203.609	237.47	386.334	172.68	191.893	232.172	150.205	170.629	182.79	175.457	187.4	117.977	209.764	181.834	233.249	167.438	163.737	192.158	351.148	0	0	96.4646	89.8773	99.6926	132.456
hsa-mir-126-5p_+_2	0	22.4991	16.9848	62.3403	17.327	0	15.5799	0	28.239	30.2912	19.7973	19.1494	0	25.1261	0	16.5902	19.4892	0	0	55.1494	40.6687	12.7509	57.6556	0	11.6348	28.6108	26.8967	20.8407	41.3309	10.334	0	0	16.4811	12.9968	16.8072	14.8015	13.1102	0	20.709	28.2347	0	0	43.4004	78.5798	78.4113	41.0868	0	0	0
hsa-mir-126-5p_+_3	38.2514	28.1238	72.5714	74.462	47.9824	29.8596	19.4748	47.3701	49.1113	51.6733	47.8434	0	79.4579	0	58.4122	61.3573	23.6654	46.475	23.922	31.5139	50.8359	55.6405	223.415	97.2748	102.22	92.9852	96.5835	54.3347	44.2831	50.9813	37.3058	22.0166	71.1682	42.2397	45.3793	26.5556	34.7421	37.8821	38.1481	30.8612	55.9101	54.4448	42.0852	0	0	26.7957	16.2074	0	0
hsa-mir-126-5p_+_4	0	23.9052	20.0729	27.7068	0	0	0	18.1121	18.4167	0	17.3226	0	0	0	0	24.7536	19.4892	0	20.5046	39.3924	18.8819	33.6161	64.8625	0	39.8907	42.9162	84.3577	28.2838	22.1415	17.2234	17.6712	0	23.2233	12.0685	13.0256	12.1895	0	0	23.9788	16.4155	43.9293	14.9456	51.2913	0	0	19.6502	20.6276	16.3674	0
hsa-mir-126-5p_+_5	0	0	0	57.1452	0	15.527	0	0	0	19.6002	14.0231	0	0	0	0	5.26672	0	0	0	0	18.8819	0	0	0	10.8037	18.597	0	8.18743	0	18.6013	12.7625	15.5951	0	5.57007	9.24394	0	17.6988	0	14.1693	7.22284	0	0	0	0	0	0	20.6276	0	21.7735
hsa-mir-126-5p_+_6	0	0	0	25.9751	0	0	0	18.1121	17.189	0	13.1982	0	0	0	0	7.11008	0	0	0	0	0	0	31.2301	0	12.4658	0	0	0	0	0	0	16.5125	0	0	0	0	0	0	0	0	0	0	0	0	0	25.0093	0	0	0
hsa-mir-126-5p_+_7	0	22.4991	16.9848	43.2919	0	0	0	0	17.189	33.8549	13.1982	0	0	0	29.955	6.05673	0	0	0	0	0	0	0	0	0	18.597	0	0	0	0	0	19.2646	0	0	5.04215	10.4481	0	0	0	0	0	13.8781	0	0	0	60.7369	0	0	0
hsa-mir-126-5p_+_8	0	0	0	0	0	0	0	0	0	0	0	0	0	0	0	0	0	0	0	0	0	0	0	0	0	0	0	0	0	0	0	0	0	0	0	0	0	0	0	0	0	0	0	0	0	0	0	0	0
hsa-mir-1260a	0	0	0	0	0	0	0	0	0	0	0	0	0	0	0	2.63336	9.04855	0	0	0	0	0	0	0	0	0	0	0	0	0	0	0	0	7.42676	11.3448	18.7195	0	0	0	0	0	0	0	0	0	0	0	0	21.7735
hsa-mir-1260a_+_1	0	0	0	0	0	0	0	0	0	0	0	0	0	0	0	0	0	0	0	0	0	0	0	0	0	0	0	0	0	0	0	0	0	0	0	0	0	0	0	0	0	0	0	0	0	0	0	0	0
hsa-mir-1260b	0	0	0	0	0	0	0	0	0	0	0	0	0	0	0	0	7.65647	0	0	0	0	0	0	0	0	0	0	0	0	0	0	0	0	5.1059	0	0	8.52165	0	0	6.56621	21.9647	0	18.4123	0	0	0	0	0	0
hsa-mir-1260b_-_1	0	0	0	0	0	0	0	0	0	0	0	0	0	0	0	0	0	0	0	0	0	0	0	0	0	0	0	0	0	0	0	0	0	0	0	0	0	0	0	0	0	0	0	0	0	0	0	0	0
hsa-mir-1262	0	0	0	0	0	0	0	0	0	0	9.07374	0	0	0	0	6.05673	7.65647	0	0	0	0	0	0	0	9.97266	20.0276	0	0	16.2371	0	0	11.0083	0	0	6.72287	5.22405	16.3878	0	0	19.042	23.9615	0	0	0	0	0	0	0	0
hsa-mir-1262_-_1	0	0	0	0	0	0	0	0	0	0	0	0	0	0	0	0	0	0	0	0	0	0	0	0	0	0	0	0	0	0	0	0	0	0	0	5.65939	0	0	0	0	0	0	0	0	0	0	0	0	0
hsa-mir-1262_-_2	0	0	0	0	0	0	0	0	0	19.6002	0	0	0	0	0	5.53006	15.3129	0	0	0	0	0	0	0	0	0	0	0	0	0	0	0	0	11.6043	5.04215	0	0	0	0	0	0	0	0	0	0	0	0	0	0
hsa-mir-1262_+_1	0	0	0	0	0	0	0	0	0	0	0	0	0	0	0	0	0	0	0	0	0	0	0	0	0	0	0	0	0	0	0	0	0	0	0	0	0	0	0	0	0	0	0	0	0	0	0	0	0
hsa-mir-1265	0	0	0	0	0	0	0	0	0	0	0	0	0	0	0	0	0	0	0	0	0	0	0	0	0	0	0	0	0	0	0	0	0	0	0	0	0	0	0	0	0	0	0	0	0	0	0	0	0
hsa-mir-1266	20.321	0	0	0	0	0	16.5536	0	17.189	0	9.07374	0	0	0	17.973	8.95343	9.7446	0	0	28.8878	31.954	0	0	0	0	0	0	28.2838	0	7.5783	14.726	0	9.7388	14.8535	17.2273	20.0255	14.4213	0	0	13.789	0	12.8105	43.4004	0	0	25.0093	0	0	0
hsa-mir-1268b	0	0	0	0	0	0	0	0	0	0	0	0	0	0	0	0	0	0	0	0	0	0	0	0	0	22.8887	0	0	0	0	0	0	0	0	0	0	0	0	0	0	0	0	0	0	0	0	0	0	0
hsa-mir-1269a	0	0	0	0	0	0	0	0	0	0	0	0	0	0	0	0	0	0	32.4656	0	0	0	0	0	11.6348	0	0	0	0	0	0	0	0	0	0	15.6722	0	0	0	0	0	0	0	0	0	0	0	0	0
hsa-mir-1269a_-_1	0	0	0	0	0	0	0	0	0	0	0	0	0	0	0	0	0	0	0	0	0	0	0	0	0	0	0	0	0	0	0	0	0	0	0	0	0	0	0	0	0	0	0	0	0	0	0	0	0
hsa-mir-1269b	0	0	0	0	0	0	0	0	0	0	0	0	0	0	0	0	10.4406	0	0	0	0	0	0	0	0	0	0	0	0	0	17.6712	0	0	0	0	7.83608	0	0	0	0	0	0	0	0	0	0	0	0	0
hsa-mir-127-3p	2864.07	9012.28	14282.7	11474.1	8902.08	8014.32	7375.12	4766.27	8528.18	9069.55	15516.1	21965.8	17368.2	7282.97	16677.4	14960.9	16792.7	7629.99	6575.13	9525.09	8636.29	6050.9	18637.2	9587.65	11274.9	10683.3	14639.1	7485.54	13134.4	15651.9	10542.8	16523.5	10867.8	6348.49	5264	11641.4	21246.5	9760.95	12627	9146.74	15457.1	12345.1	7759.46	15023	13027.5	9873.33	13801.3	13416.8	10298.9
hsa-mir-127-3p_-_1	23.9071	57.6538	89.5561	55.4136	58.6452	77.635	49.6608	15.3256	78.5781	64.1461	76.7144	173.713	145.673	34.0997	71.892	88.2176	91.8776	36.3718	47.844	86.6633	65.3604	18.5468	84.081	54.7171	83.9366	62.9438	108.809	44.6587	125.469	100.585	65.776	127.513	41.2026	35.2771	42.4381	70.9601	129.791	47.984	54.4973	33.4877	72.8828	68.3228	19.7274	307.176	224.032	105.396	95.7708	81.8372	65.3206
hsa-mir-127-3p_-_2	0	0	0	0	0	0	0	0	0	0	0	0	0	0	0	0	13.2248	0	0	0	0	0	0	0	0	0	0	0	0	0	0	0	9.7388	7.42676	0	5.65939	10.4882	0	0	0	0	0	0	0	0	0	0	0	0
hsa-mir-127-3p_-_3	0	0	0	0	0	0	0	0	0	0	0	0	0	0	0	0	0	0	0	0	0	0	0	0	0	0	0	0	0	0	0	0	0	0	0	0	0	0	0	0	0	0	0	0	0	0	0	0	0
hsa-mir-127-3p_+_1	13.1489	0	49.4103	31.1701	17.327	25.0821	0	0	17.189	26.7276	27.2212	46.5058	18.2091	0	47.928	25.2803	29.2338	0	0	52.5232	17.4295	12.7509	55.2533	0	29.918	0	37.8999	18.6078	17.7132	44.7809	33.3789	19.2646	25.4707	21.8161	15.1264	24.8143	93.7382	0	11.9894	22.9817	32.947	28.8237	52.6065	0	0	39.3004	25.0478	37.1987	0
hsa-mir-127-3p_+_2	0	0	0	0	17.327	0	0	0	0	0	9.07374	16.4138	23.1752	0	0	23.7003	11.8327	34.3511	0	0	24.6917	0	43.2417	0	14.959	20.0276	0	8.18743	36.9026	18.6013	0	31.1902	11.2371	0	8.40358	11.7541	37.3642	0	28.3386	0	65.894	0	18.4123	0	0	26.7957	0	0	0
hsa-mir-127-3p_+_3	0	0	0	0	0	0	0	0	0	0	0	0	0	0	0	0	0	0	0	0	0	0	0	0	0	0	0	0	0	0	0	0	0	0	0	0	7.86614	0	0	0	0	0	0	0	0	0	0	0	0
hsa-mir-127-3p_+_4	0	0	0	0	0	0	0	0	0	0	0	0	0	0	0	0	0	0	0	0	0	0	0	0	0	0	0	0	0	0	0	10.091	0	0	0	0	0	0	0	0	0	0	0	0	0	0	0	0	0
hsa-mir-127-3p_+_5	0	0	0	0	0	0	0	0	0	0	0	0	0	0	0	0	0	0	0	0	0	0	0	0	0	0	0	0	0	0	0	0	0	0	0	0	0	0	0	0	0	0	0	0	0	0	0	0	0
hsa-mir-127-3p_+_7	0	0	0	0	0	0	0	0	0	0	0	0	0	0	0	0	0	0	0	0	0	0	0	0	0	0	0	0	0	0	0	0	0	0	0	0	0	0	0	0	0	0	0	0	0	0	0	0	0
hsa-mir-127-3p_+_8	0	0	0	0	0	0	0	0	0	0	0	0	0	0	0	0	0	0	0	0	0	0	0	0	0	0	0	0	0	0	0	0	0	0	0	0	0	0	0	0	0	0	0	0	0	0	0	0	0
hsa-mir-127-5p	17.9303	40.7795	35.5136	64.0719	33.3211	26.2765	33.1072	20.8986	46.6558	0	29.6959	46.5058	71.1811	19.7419	16.4752	50.8239	27.1457	0	0	47.2709	42.1212	30.1386	28.8278	33.4382	39.0596	34.333	57.4611	21.585	23.6176	53.737	41.2327	82.5624	21.725	20.8878	11.3448	33.521	35.3976	0	20.709	26.2649	26.9566	0	23.6729	0	0	33.9412	61.8827	26.7831	18.1446
hsa-mir-127-5p_-_1	0	0	0	0	0	0	0	0	0	0	0	0	0	0	0	0	0	0	0	0	0	0	0	0	0	0	0	0	0	0	0	0	0	0	0	0	0	0	0	0	0	0	0	0	0	0	0	0	0
hsa-mir-127-5p_-_2	0	0	0	0	0	0	0	0	0	0	0	0	0	0	0	0	0	0	27.3394	0	0	0	0	0	0	0	0	0	0	0	0	0	0	0	0	6.09473	0	0	0	0	0	0	0	0	0	0	0	0	0
hsa-mir-127-5p_+_1	0	0	15.4407	0	0	0	0	0	0	0	0	0	0	0	0	8.69009	0	0	0	36.7663	0	0	0	0	10.8037	18.597	15.8935	0	0	15.1566	0	20.1819	8.98967	0	10.0843	14.3661	0	0	0	7.87946	0	14.9456	14.4668	0	0	0	17.6808	16.3674	0
hsa-mir-127-5p_+_2	0	0	26.2492	0	14.6613	15.527	23.3698	0	15.9612	21.382	28.871	32.8276	44.6951	19.7419	16.4752	21.3302	0	0	0	31.5139	0	15.0693	0	0	22.4385	0	13.4483	8.18743	0	29.6243	0	37.6118	0	7.42676	6.72287	17.4135	11.1437	0	14.1693	0	13.9775	16.0132	0	0	0	0	25.0478	0	0
hsa-mir-127-5p_+_3	0	0	0	0	0	0	0	0	0	0	0	0	0	0	0	0	0	0	0	0	0	0	0	0	0	0	0	0	0	0	0	0	0	0	0	0	0	0	0	0	0	0	0	0	0	0	0	0	0
hsa-mir-1270-1	0	0	0	0	0	0	0	0	0	0	0	0	0	0	0	0	0	0	0	0	0	0	0	0	0	0	0	0	0	0	0	0	0	0	0	0	0	0	0	0	0	0	0	0	0	0	0	0	0
hsa-mir-1270-1_-_1	0	0	0	0	0	0	0	0	0	0	0	0	0	0	0	0	0	0	0	0	0	0	0	0	0	0	0	0	0	0	0	0	0	0	0	0	0	0	0	0	0	0	0	0	0	0	0	0	0
hsa-mir-1270-2	0	0	0	0	0	0	0	0	0	0	0	0	0	0	0	0	0	0	0	0	0	0	0	0	0	0	0	0	0	0	0	0	0	0	0	0	0	0	0	0	0	0	0	0	0	0	0	0	0
hsa-mir-1270-2_-_1	0	0	0	0	0	0	0	0	0	0	0	0	0	0	0	0	0	0	0	0	0	0	0	0	0	0	0	0	0	0	0	0	0	0	0	0	0	0	0	0	0	0	0	0	0	0	0	0	0
hsa-mir-1271-5p	13.1489	16.8743	18.5289	0	0	0	0	0	0	0	0	0	0	0	0	178.805	152.433	72.7436	70.0573	49.8971	81.3374	137.942	110.507	100.315	111.361	168.804	58.6836	35.7269	0	148.121	178.675	46.7853	56.1854	15.3177	38.2363	74.0074	65.5512	78.2896	158.042	40.0539	40.9341	156.929	14.4668	0	0	0	0	0	23.588
hsa-mir-1271-5p_+_1	0	0	0	0	0	0	0	0	0	0	0	0	0	0	0	0	0	0	0	0	0	0	0	0	0	0	0	0	0	0	0	0	0	0	0	0	0	0	0	0	0	0	0	0	0	0	0	0	0
hsa-mir-1271-5p_+_5	0	0	0	0	0	0	0	0	0	0	0	0	0	0	0	0	0	0	0	0	0	0	0	0	0	0	0	0	0	0	0	0	0	0	0	0	0	0	0	0	0	0	0	0	0	25.0093	0	0	0
hsa-mir-1275	382.514	222.178	316.535	273.605	327.88	212.601	272.648	261.929	255.379	687.789	191.373	781.023	297.967	335.613	298.052	179.069	343.845	230.355	299.025	341.401	435.736	270.088	463.647	699.163	290.038	407.704	198.057	233.714	668.675	155.011	237.579	301.811	124.357	202.843	194.963	220.281	251.061	378.821	337.883	191.077	405.348	206.036	266.978	292.888	1170.57	709.193	352.142	434.481	520.75
hsa-mir-1275_-_1	0	0	0	0	0	0	0	0	0	0	0	0	0	0	0	0	0	0	0	0	0	0	0	0	0	0	0	0	0	0	0	0	0	0	0	0	0	0	0	0	0	0	0	0	0	0	0	0	0
hsa-mir-1275_-_2	54.9864	36.561	41.6899	0	47.9824	48.9698	19.4748	26.4715	20.8723	144.329	19.7973	101.218	54.6273	53.8416	59.91	24.4903	34.1061	46.475	44.4265	63.0279	37.7638	39.412	50.4486	133.753	53.1875	50.069	50.1256	59.5449	110.708	26.8685	40.251	60.5457	16.4811	27.8504	30.6731	31.7797	36.7087	126.274	25.0688	22.3251	59.9036	22.4184	21.0426	0	184.827	96.4646	36.8349	44.6385	50.8049
hsa-mir-1276	0	0	0	0	0	0	0	0	0	0	0	0	0	0	0	0	0	0	0	0	0	0	0	0	0	0	0	0	0	0	0	0	0	0	0	0	0	0	0	0	0	0	0	0	0	0	0	0	0
hsa-mir-1276_+_5	0	0	0	0	0	0	0	0	0	0	0	0	0	0	0	0	0	0	0	0	0	0	0	0	0	0	0	0	0	0	0	0	0	0	0	0	0	0	0	0	0	0	0	0	0	0	0	0	0
hsa-mir-1277-3p	0	0	0	24.2434	0	23.8877	0	0	0	0	0	0	0	0	0	4.47671	0	0	0	0	0	13.9101	0	0	0	18.597	0	0	0	0	0	0	0	0	0	0	0	0	0	0	0	0	0	0	0	0	0	0	0
hsa-mir-1277-3p_-_1	0	0	0	0	0	0	0	0	0	0	0	0	0	0	0	0	0	0	0	0	0	0	0	0	0	0	0	0	0	0	0	0	0	0	0	0	0	0	0	0	0	0	0	0	0	0	0	0	0
hsa-mir-1277-5p_+_3	0	0	0	0	0	0	0	0	0	0	0	0	0	0	0	5.26672	0	0	0	0	0	0	0	0	10.8037	0	0	8.93174	0	0	0	0	8.24053	0	4.62197	0	0	0	0	0	0	0	0	0	0	0	0	0	0
hsa-mir-1278	0	0	0	0	0	0	0	0	14.7334	0	0	0	0	0	0	0	0	0	0	0	0	0	0	0	0	0	0	0	0	0	0	0	0	0	5.46233	0	0	0	0	0	13.9775	0	0	0	0	0	0	0	0
hsa-mir-1278_-_1	0	0	0	0	0	0	0	0	0	0	0	0	0	0	0	0	0	0	0	0	0	0	0	0	0	0	0	0	0	0	0	0	0	0	0	0	0	0	0	0	0	0	0	0	0	0	0	0	0
hsa-mir-128-1	724.386	788.873	1045.34	945.494	1018.29	1134.67	1297.02	764.888	863.131	1306.09	712.701	972.517	685.325	890.181	703.942	634.377	1032.93	654.692	857.774	538.363	755.276	759.26	819.189	705.242	513.592	761.048	711.539	723.471	1521.86	807.433	899.267	744.896	1143.93	947.376	963.891	1195.44	1760.05	1027.87	869.777	829.969	1373.79	692.836	1183.65	1157.27	1142.56	1098.62	1127.15	1068.35	1476.97
hsa-mir-128-1_-_1	0	0	0	0	0	0	0	0	0	0	0	0	0	0	0	0	0	0	0	0	0	0	0	0	0	0	0	0	0	0	0	0	0	0	0	0	0	0	0	0	0	0	0	0	0	0	0	0	0
hsa-mir-128-1_+_1	0	0	0	0	0	0	0	0	0	0	0	0	0	0	0	0	0	0	0	0	0	0	0	0	0	0	0	0	0	0	0	0	0	0	0	0	0	0	0	0	0	0	0	0	0	0	0	0	0
hsa-mir-128-1_+_2	0	0	0	0	0	0	0	0	0	0	0	0	0	0	0	0	0	0	0	0	0	0	0	0	0	0	0	0	0	0	15.7077	0	0	0	0	0	7.21063	0	0	0	0	0	0	0	0	0	0	0	0
hsa-mir-128-1_+_3	0	0	0	0	0	0	0	0	0	0	0	0	0	0	0	0	0	0	0	0	0	0	0	0	0	0	0	0	0	0	0	0	0	0	0	0	0	0	0	0	0	0	0	0	0	0	0	0	0
hsa-mir-128-1_+_4	0	0	0	0	0	0	0	0	0	0	0	0	0	0	0	0	0	0	0	0	0	0	0	0	0	0	0	0	0	0	0	0	0	0	0	0	0	0	0	0	0	0	0	0	0	0	0	0	0
hsa-mir-128-1_+_6	0	0	0	0	0	0	0	0	0	0	0	0	0	0	0	0	0	0	0	0	0	0	0	0	0	0	0	0	0	0	0	0	0	0	0	0	0	0	0	0	0	0	0	0	0	0	0	0	0
hsa-mir-128-2	619.194	629.974	906.37	777.522	849.023	931.62	1020.48	625.564	739.125	1015.65	616.19	752.299	589.313	735.835	576.634	537.469	811.586	569.825	727.912	451.7	636.175	631.751	787.959	671.804	444.615	668.063	616.178	599.171	1211.88	666.89	645.98	629.309	969.386	815.551	763.045	1003.89	1494.57	780.371	793.481	671.067	1083.26	579.677	982.426	714.362	963.339	877.113	914.98	857.059	1190.29
hsa-mir-128-2_-_1	0	0	0	0	0	0	0	0	0	0	0	0	0	0	0	0	0	0	0	0	0	0	0	0	0	0	0	0	0	0	0	0	0	0	0	0	0	0	0	0	0	0	0	0	0	0	0	0	0
hsa-mir-128-2_+_1	0	0	0	0	0	0	0	0	0	0	0	0	0	0	0	0	0	0	0	0	0	0	0	0	0	0	0	0	0	0	0	0	0	0	0	0	0	0	0	0	0	0	0	0	0	0	0	0	0
hsa-mir-128-2_+_2	0	0	0	0	0	0	0	0	0	0	0	0	0	0	0	0	0	0	0	0	0	0	0	0	0	0	0	0	0	0	0	0	0	0	0	0	7.21063	0	0	0	0	0	0	0	0	0	0	0	0
hsa-mir-128-2_+_3	0	0	0	0	0	0	0	0	0	0	0	0	0	0	0	0	0	0	0	0	0	0	0	0	0	0	0	0	0	0	0	0	0	0	0	0	0	0	0	0	0	0	0	0	0	0	0	0	0
hsa-mir-1280	0	0	0	0	0	0	0	0	0	0	0	0	0	0	0	0	0	0	0	0	0	0	0	0	0	0	0	0	0	0	0	0	0	0	0	0	0	0	0	0	0	0	0	0	0	0	0	0	0
hsa-mir-1283-1_+_1	0	0	0	0	0	0	0	0	0	0	0	0	0	0	0	0	0	0	0	0	0	0	0	0	0	0	0	0	0	0	0	0	0	0	0	0	0	0	0	0	0	0	0	0	0	0	0	0	0
hsa-mir-1283-2_+_1	0	0	0	0	0	0	0	0	0	0	0	0	0	0	0	0	0	0	0	0	0	0	0	0	0	0	0	0	0	0	0	0	0	0	0	0	0	0	0	0	0	0	0	0	0	0	0	0	0
hsa-mir-1284	0	0	0	0	0	0	0	0	0	0	0	0	0	0	0	0	0	0	0	0	0	0	0	0	0	0	0	8.18743	0	0	0	0	0	0	0	0	0	0	0	0	0	0	0	0	0	0	0	0	0
hsa-mir-1285-1-3p	17.9303	0	20.0729	22.5118	17.327	15.527	15.5799	15.3256	14.7334	0	17.3226	0	0	0	0	22.6469	15.3129	22.2272	29.0481	0	15.977	28.9794	0	33.4382	18.2832	20.0276	23.2289	36.4713	0	28.2464	17.6712	20.1819	19.4776	27.3862	26.4713	17.4135	7.86614	0	0	9.1927	0	13.8781	22.3578	0	0	0	0	0	0
hsa-mir-1285-2-3p	0	0	0	0	0	0	0	0	0	0	0	0	0	0	0	3.68671	0	0	0	0	0	0	0	0	0	0	0	0	0	0	0	0	0	5.57007	0	0	0	0	0	0	0	0	0	0	0	0	0	0	0
hsa-mir-1286	0	0	0	0	0	0	0	0	13.5056	0	0	0	0	0	0	5.00339	0	0	0	0	0	0	0	0	0	0	0	0	0	0	0	0	8.98967	5.57007	0	0	0	0	0	0	0	0	0	0	0	0	0	0	0
hsa-mir-1287	25.1025	15.4681	20.0729	0	0	17.9158	11.6849	22.2918	0	0	18.9724	21.8851	26.486	0	0	12.1135	36.1942	26.2685	25.6307	39.3924	20.3344	38.2528	43.2417	54.7171	21.6074	38.6246	40.345	29.7725	25.0937	35.8247	17.6712	33.9423	11.2371	40.383	26.0511	16.9782	30.1535	45.4585	62.1269	13.789	30.9502	37.3641	18.4123	0	0	0	25.0478	22.3192	30.8458
hsa-mir-1287_-_1	0	0	0	0	0	0	0	0	0	0	0	0	0	0	0	0	0	0	0	0	0	0	0	0	0	0	0	0	0	0	0	0	0	0	0	0	0	0	0	0	0	0	0	0	0	0	0	0	0
hsa-mir-1287_+_7	0	0	0	0	0	0	0	0	0	0	0	0	0	0	0	0	0	0	0	0	0	0	0	0	0	0	0	0	0	0	0	0	0	0	0	0	0	95.968	0	0	0	0	0	0	0	0	0	0	0
hsa-mir-1288	0	0	0	0	0	0	0	0	0	0	0	0	0	0	0	0	0	0	0	0	0	0	0	0	0	0	0	0	0	0	0	0	0	0	0	0	0	0	0	0	0	0	0	0	0	0	0	0	0
hsa-mir-129-1-3p	0	0	0	0	0	0	0	0	0	0	0	0	0	0	0	0	0	0	0	0	0	0	0	0	0	0	0	0	0	0	0	0	0	0	0	0	0	0	0	0	0	0	0	0	0	0	0	0	0
hsa-mir-129-1-3p_-_2	0	0	0	0	0	0	0	0	0	0	0	0	0	0	0	0	0	0	0	0	0	0	0	0	0	0	0	0	19.1893	0	0	0	0	0	0	0	0	0	0	0	0	0	0	0	0	0	0	0	0
hsa-mir-129-1-5p	0	0	0	0	0	0	0	0	0	0	0	0	0	0	0	0	0	0	0	0	0	0	0	0	0	0	0	0	26.5699	7.5783	0	11.0083	0	0	0	6.96541	0	0	0	0	10.9823	0	18.4123	0	0	17.8638	0	0	0
hsa-mir-129-2-3p	0	0	0	0	0	0	0	0	0	0	0	0	0	0	0	0	0	22.2272	0	0	0	0	0	0	0	0	0	0	20.6654	0	0	0	0	0	0	6.09473	0	0	0	0	0	0	0	0	0	0	0	0	0
hsa-mir-129-2-5p	0	0	0	0	0	0	0	0	0	0	0	0	0	0	0	0	0	0	0	0	0	0	0	0	0	0	0	0	26.5699	7.5783	0	11.0083	0	0	0	6.96541	0	0	0	0	10.9823	0	0	0	0	17.8638	0	0	0
hsa-mir-1291	119.536	85.7777	63.3069	143.729	86.635	58.5249	44.7921	29.258	44.2002	135.42	28.0461	58.8161	62.9042	163.319	46.4302	25.2803	17.4011	145.487	141.823	338.775	151.055	251.541	230.622	258.386	191.974	198.845	140.596	171.936	163.847	55.1149	40.251	13.7604	39.7044	0	21.8493	6.09473	0	196.987	29.4286	15.7589	12.9791	196.428	32.8791	135.729	117.617	46.4459	0	92.2529	59.8772
hsa-mir-1291_-_1	175.717	167.337	168.304	199.143	189.264	89.5789	69.1357	59.9092	72.4392	210.257	23.0968	99.8506	72.8365	245.877	137.793	27.6503	42.4586	412.213	210.172	498.971	405.235	418.463	259.45	352.621	303.335	256.067	223.731	220.316	35.4265	94.3843	72.6482	46.7853	26.969	11.6043	24.7906	9.14209	13.7658	345.99	26.1587	38.7407	0	286.102	61.8126	628.639	330.448	167.92	0	141.355	29.0314
hsa-mir-1291_-_2	0	0	0	0	0	0	0	0	0	0	0	0	0	0	0	0	0	0	0	0	15.977	0	0	0	0	0	0	0	0	0	0	0	0	0	0	0	0	0	0	0	0	0	0	0	0	28.5821	0	0	0
hsa-mir-1291_+_2	0	0	0	0	0	0	0	0	0	0	0	0	0	0	0	0	0	0	0	0	0	0	0	0	0	0	0	0	0	0	0	0	0	0	0	0	0	0	0	0	0	0	0	0	0	0	0	0	0
hsa-mir-1291_+_5	0	0	0	0	0	0	0	0	0	0	0	0	0	0	0	0	0	0	0	0	0	0	0	0	0	0	0	0	0	0	0	0	0	0	0	0	0	0	0	0	0	0	0	0	0	0	0	0	0
hsa-mir-1292	0	0	0	0	0	0	0	0	0	0	0	0	0	0	0	0	0	0	0	0	0	0	0	0	0	0	0	0	0	0	0	0	0	0	0	0	0	0	13.0794	0	0	0	0	0	0	0	0	0	0
hsa-mir-1292_+_1	0	0	0	0	0	0	0	0	0	0	0	0	0	0	0	0	0	0	0	0	0	0	0	0	0	0	0	0	0	0	0	0	0	0	0	0	0	0	0	0	0	0	0	0	0	0	0	0	0
hsa-mir-1292_+_3	0	0	0	0	0	0	0	0	0	0	0	0	0	0	0	0	0	0	0	0	0	0	0	0	0	0	0	0	0	0	0	0	0	0	0	0	0	0	0	0	0	0	0	0	0	0	0	0	0
hsa-mir-1292_+_4	0	0	0	0	0	0	0	0	0	0	0	0	0	0	0	0	0	0	0	0	0	0	0	0	0	0	0	0	0	0	0	0	0	0	0	0	0	0	0	0	0	0	0	0	0	0	0	0	0
hsa-mir-1293_+_3	0	0	0	0	0	0	0	0	0	0	0	0	0	0	0	0	0	0	0	0	0	0	0	0	0	0	0	0	0	0	0	0	0	0	0	0	0	0	0	0	0	0	0	0	0	0	0	0	0
hsa-mir-1294	21.5164	0	0	0	0	16.7214	0	0	0	0	0	0	0	0	16.4752	6.05673	18.7932	0	0	0	0	0	0	0	0	15.736	0	0	0	0	0	0	0	0	0	11.3188	0	0	0	0	0	13.8781	0	0	0	0	0	0	0
hsa-mir-1294_-_1	0	0	0	0	0	0	0	0	0	0	0	0	0	0	0	0	9.04855	0	0	0	0	0	0	0	0	0	0	0	0	0	0	0	0	0	0	0	0	0	0	0	0	0	0	0	0	0	0	0	0
hsa-mir-1294_-_3	0	0	0	0	0	0	0	0	0	0	0	0	0	0	0	0	0	0	0	0	0	0	0	0	0	0	0	0	0	0	0	0	0	0	0	0	0	0	0	0	0	0	0	0	0	0	0	0	0
hsa-mir-1294_+_1	0	0	0	0	0	0	0	0	0	0	0	0	0	0	0	0	0	0	0	0	0	0	0	0	0	0	0	0	0	0	0	0	0	0	0	0	0	0	0	0	0	0	0	0	0	0	0	0	0
hsa-mir-1294_+_2	0	0	0	0	0	0	0	0	0	0	0	0	0	0	0	0	0	0	0	0	0	0	0	0	0	0	0	0	0	0	0	0	0	0	0	0	0	0	0	0	0	0	0	0	0	0	0	0	0
hsa-mir-1295a	0	0	0	0	0	0	0	0	0	0	0	0	0	0	0	2.8967	0	0	27.3394	0	0	0	0	0	0	0	0	0	0	9.64511	0	12.843	0	11.1401	0	10.0128	0	0	0	0	0	0	0	0	0	0	0	0	0
hsa-mir-1295a_-_1	0	0	0	0	0	0	0	0	0	0	0	0	0	0	0	0	0	0	0	0	0	0	0	0	0	0	0	0	0	0	0	0	0	0	0	0	0	0	0	0	0	0	0	0	0	0	0	0	0
hsa-mir-1296	51.4003	122.339	134.334	70.9986	103.962	95.5508	150.93	91.9537	124.006	103.347	61.8664	79.3333	74.4918	116.657	182.725	78.2108	115.543	113.157	61.5137	84.0372	107.482	154.17	74.4718	133.753	156.238	128.749	31.787	87.0844	0	69.5826	113.881	92.6533	62.9277	92.3704	102.944	115.8	39.9862	111.121	80.656	97.18	84.8635	77.9307	38.1397	0	145.621	114.328	50.0955	124.988	117.94
hsa-mir-1296_-_1	0	0	0	0	0	0	0	0	0	0	0	0	0	0	0	0	0	0	0	0	0	0	0	0	0	0	0	0	0	0	0	0	0	0	0	0	0	0	0	0	0	0	0	0	0	0	0	0	0
hsa-mir-1296_+_1	0	0	0	0	0	0	0	0	0	0	0	0	0	0	0	0	0	0	0	0	0	0	0	0	0	0	0	0	0	0	0	0	0	0	0	0	0	0	0	0	0	0	0	0	0	0	0	0	0
hsa-mir-1297	0	0	0	0	0	0	0	0	0	0	0	0	0	0	0	0	0	0	0	0	0	0	0	0	0	0	0	0	23.6176	0	0	0	0	0	0	0	0	0	0	0	0	0	0	0	0	0	0	0	0
hsa-mir-1297_+_1	0	0	0	0	0	0	0	0	0	0	0	0	0	0	0	0	0	0	0	0	0	0	0	0	0	0	0	0	0	0	0	0	0	0	0	0	0	0	0	0	0	0	0	0	0	0	0	0	0
hsa-mir-1299	0	0	23.1611	0	0	0	47.7134	0	0	46.3278	0	0	0	0	0	0	0	0	0	0	0	0	0	0	18.2832	0	0	64.7551	0	0	0	11.9257	0	14.3894	0	0	0	0	15.2592	0	0	0	0	0	0	0	0	0	0
hsa-mir-1301	49.0096	0	58.6747	79.657	53.3138	21.4989	53.5558	30.6512	15.9612	108.692	61.0415	27.3563	41.3843	46.6627	38.9415	147.205	185.147	159.632	44.4265	68.2802	140.888	178.513	117.713	255.346	51.5254	154.498	83.1352	93.7832	17.7132	154.322	191.438	108.248	191.03	46.8814	120.591	149.756	59.6516	143.952	87.1957	120.162	94.8474	148.389	49.9762	0	151.222	46.4459	42.7285	62.4939	65.3206
hsa-mir-1301_+_1	0	0	0	0	0	0	0	0	0	0	0	0	0	0	0	13.1668	13.9209	0	0	0	18.8819	17.3876	0	0	0	21.4581	19.5612	12.6533	22.1415	0	0	0	10.4879	0	0	10.0128	9.17717	30.3057	13.0794	0	19.9679	0	0	0	0	0	0	0	0
hsa-mir-1301_+_3	0	0	0	0	0	0	0	0	0	0	0	0	0	0	0	10.7968	9.04855	0	0	0	0	15.0693	0	0	0	21.4581	0	0	0	10.334	0	0	0	0	8.82376	11.3188	0	0	0	0	0	17.0807	0	0	0	0	0	0	0
hsa-mir-1303	0	0	0	0	0	0	0	0	0	0	0	0	0	0	0	0	0	0	0	0	0	0	0	0	0	0	0	0	0	0	0	0	0	0	0	0	0	0	0	0	0	0	0	0	0	0	0	0	0
hsa-mir-1303_-_1	0	0	0	0	0	0	0	0	0	0	0	0	0	0	0	0	0	0	0	0	0	0	0	0	0	0	0	0	0	0	0	11.0083	0	0	0	0	0	0	0	0	0	0	0	0	0	0	0	0	0
hsa-mir-1304-3p	0	67.4972	0	0	0	0	0	0	0	0	0	0	0	122.041	0	0	299.298	0	0	0	0	124.032	0	0	0	0	0	109.414	0	0	0	0	0	0	0	108.834	0	295.48	0	0	167.73	0	0	0	0	0	0	0	0
hsa-mir-1304-3p_-_1	0	0	0	0	0	0	0	0	0	0	0	0	0	0	0	0	15.3129	0	0	0	0	16.2285	0	0	0	0	0	0	0	0	0	0	0	0	0	0	0	0	0	0	0	0	0	0	0	0	0	0	0
hsa-mir-1304-3p_-_2	0	0	0	0	0	0	0	0	0	0	0	0	0	0	0	0	0	0	0	0	0	0	0	0	0	0	0	0	0	0	0	0	0	0	0	0	0	0	0	0	14.9759	0	0	0	0	0	0	0	0
hsa-mir-1304-3p_+_1	0	16.8743	0	0	0	0	0	0	0	0	0	0	0	0	0	0	12.5288	0	22.2133	0	0	0	0	0	0	0	0	33.494	0	0	0	0	0	0	0	19.1549	0	0	0	0	20.9663	0	0	0	0	0	0	0	0
hsa-mir-1304-3p_+_2	0	0	0	0	0	0	0	0	0	0	0	0	0	0	0	0	0	0	0	0	0	0	0	0	0	0	0	0	0	0	0	0	0	0	0	0	0	0	0	0	0	0	0	0	0	0	0	0	0
hsa-mir-1304-3p_+_3	0	0	0	0	0	0	0	0	0	0	0	0	0	0	0	0	0	0	0	0	0	0	0	0	0	0	0	0	0	0	0	0	0	0	0	0	0	0	0	0	0	0	0	0	0	0	0	0	0
hsa-mir-1304-5p	0	0	0	0	0	0	0	0	0	0	0	0	0	0	0	0	0	0	0	0	0	0	0	0	0	0	0	0	0	0	0	0	0	0	0	0	0	0	0	0	0	0	0	0	0	0	0	0	0
hsa-mir-1304-5p_-_3	0	0	0	0	0	0	0	0	0	0	0	0	0	0	0	3.95004	11.1367	0	0	0	15.977	0	0	0	0	0	0	0	0	0	0	0	0	0	0	6.96541	0	0	0	0	0	0	0	0	0	0	0	0	0
hsa-mir-1305	0	0	0	0	0	0	0	0	0	0	0	0	0	0	0	0	0	0	0	0	0	0	0	0	0	0	0	0	0	0	0	0	0	0	0	0	0	0	0	0	0	0	0	0	0	0	0	0	0
hsa-mir-1306-3p	0	0	0	0	0	0	0	0	0	0	0	0	0	0	0	0	0	0	0	0	0	0	0	0	0	0	0	0	0	0	10.7991	0	0	0	0	5.22405	0	0	0	0	0	0	0	0	0	0	0	0	0
hsa-mir-1306-5p	0	0	0	0	0	0	12.6586	0	0	0	0	0	0	0	0	3.95004	0	0	0	0	0	0	0	0	0	0	0	0	0	0	0	0	0	0	0	7.40074	10.4882	0	0	7.22284	0	0	0	0	0	0	0	0	0
hsa-mir-1306-5p_+_1	0	0	0	0	0	0	0	0	0	0	0	0	0	0	0	0	0	0	0	0	0	0	0	0	0	0	0	0	0	0	0	0	0	0	0	0	0	0	0	0	0	0	0	0	0	0	0	0	0
hsa-mir-1307-3p	553.45	307.956	691.744	443.309	463.83	464.616	516.083	773.247	594.247	477.532	358	915.069	604.211	473.806	537.692	295.463	530.384	693.084	444.265	583.008	723.322	683.914	367.554	668.764	549.328	562.203	520.817	544.836	429.546	467.099	607.692	609.127	466.713	769.598	589.091	593.801	569.64	558.129	384.751	515.448	717.845	356.56	473.458	400.043	1484.21	564.496	442.019	854.083	544.338
hsa-mir-1307-3p_-_1	0	0	0	0	0	0	0	0	0	0	0	0	0	0	0	0	0	0	0	0	0	0	0	0	0	0	0	0	0	0	0	0	0	0	0	0	0	0	0	0	0	0	0	0	0	0	0	0	0
hsa-mir-1307-3p_-_8	0	0	0	0	0	0	11.6849	0	0	0	0	0	0	0	0	0	0	0	0	0	0	0	0	0	0	0	0	0	0	0	0	0	0	0	0	0	0	0	0	0	0	0	0	0	0	0	0	0	0
hsa-mir-1307-3p_+_1	245.048	92.8086	230.067	161.046	202.593	195.879	177.221	274.468	203.812	153.238	114.659	318.701	236.718	168.704	125.811	97.961	240.831	222.272	90.5618	249.485	320.992	234.154	38.437	322.223	181.17	234.609	272.634	184.589	107.756	168.1	216.963	252.274	193.278	230.23	176.895	223.328	257.616	406.601	172.212	248.203	286.539	119.565	223.578	528.628	616.089	389.431	169.441	279.735	214.106
hsa-mir-1307-3p_+_2	0	0	0	0	0	0	0	0	0	0	0	0	0	0	0	0	0	0	0	0	0	0	0	0	0	0	0	0	0	0	0	12.843	0	0	0	0	0	0	0	0	0	0	0	0	0	0	0	0	0
hsa-mir-1307-3p_+_3	0	0	0	0	0	0	0	0	0	0	0	0	0	0	0	0	0	0	0	0	0	0	0	0	0	0	0	0	0	0	0	0	0	0	0	0	0	0	0	0	0	0	0	0	0	0	0	0	0
hsa-mir-1307-3p_+_4	0	0	0	0	0	0	0	0	0	0	0	0	0	0	0	0	0	0	0	0	0	0	0	0	0	0	0	0	0	0	0	0	0	0	0	0	0	0	0	0	0	0	0	0	0	0	0	0	0
hsa-mir-1307-3p_+_5	0	0	0	0	0	0	0	0	0	0	0	0	0	0	0	0	0	0	0	0	0	0	0	0	0	0	0	0	0	0	0	0	0	0	0	0	0	0	0	0	0	0	0	0	0	0	0	0	0
hsa-mir-1307-3p_+_6	0	0	0	0	0	0	0	0	0	0	0	0	0	0	0	0	0	0	0	0	0	0	0	0	0	0	0	0	0	0	0	0	0	0	0	0	0	0	0	0	0	0	0	0	0	0	0	0	0
hsa-mir-1307-3p_+_8	0	0	0	0	0	0	0	0	0	0	0	0	0	0	0	0	0	0	0	0	0	0	0	0	0	0	0	0	0	0	0	0	0	0	0	0	0	0	0	0	0	0	0	0	0	0	0	0	0
hsa-mir-1307-5p	7044.23	4918.86	8523.27	4786.35	4587.65	5448.78	5092.67	9075.55	6460.59	3748.99	5110.99	7704.91	5131.66	6075.13	4959.05	2943.57	3199.01	4982.93	3041.51	4984.46	5253.53	5022.71	1753.69	4948.86	4390.47	3949.73	4142.09	4775.5	2304.2	3838.75	4050.63	5310.6	3374.12	4467.2	3697.58	3047.8	2772.82	3621.53	2040.38	4949.61	3251.77	2618.69	2230.52	1578.74	11134.4	5078.68	5915.69	7439.75	3460.18
hsa-mir-1307-5p_-_1	0	0	0	0	0	0	0	0	0	0	0	0	0	0	0	0	0	0	0	0	0	0	0	0	0	0	0	0	0	8.26724	0	0	0	0	0	0	10.4882	0	0	0	0	0	0	0	0	0	0	0	0
hsa-mir-1307-5p_-_2	0	0	0	0	0	0	0	0	0	0	0	0	0	0	0	0	0	0	0	0	15.977	0	0	0	0	0	0	0	0	0	0	0	0	0	0	0	0	0	0	0	0	0	0	0	0	0	0	0	0
hsa-mir-1307-5p_-_4	0	0	0	0	0	0	0	0	0	0	0	0	0	0	0	0	0	0	0	0	0	0	0	0	0	0	0	0	0	0	0	0	0	0	0	0	0	0	0	0	0	0	0	0	0	0	0	0	0
hsa-mir-1307-5p_+_1	0	0	0	0	15.9941	0	0	0	0	0	0	0	0	0	0	5.00339	0	0	0	0	17.4295	0	0	0	12.4658	0	0	17.1192	0	0	0	11.9257	0	0	5.88251	0	0	0	11.9894	0	0	0	0	0	0	28.5821	0	0	0
hsa-mir-1307-5p_+_2	0	0	0	0	0	0	0	0	0	0	0	0	0	0	0	0	0	0	0	0	0	0	0	0	14.1279	0	0	20.8407	0	0	0	0	9.7388	0	0	0	0	0	0	0	17.9711	0	0	0	0	0	0	0	0
hsa-mir-1307-5p_+_3	0	0	0	0	0	0	0	0	0	0	0	0	0	0	0	0	0	0	0	0	24.6917	0	0	0	0	0	0	0	0	0	0	0	0	0	0	0	0	0	0	0	0	0	0	0	0	0	0	0	0
hsa-mir-1307-5p_+_4	0	0	0	0	0	0	0	0	0	0	0	0	0	0	0	0	0	0	0	0	0	0	0	0	0	0	0	0	0	0	0	0	0	0	0	0	0	0	0	9.1927	0	0	0	0	0	0	0	0	0
hsa-mir-1307-5p_+_5	29.8839	0	0	0	30.6555	17.9158	14.6061	25.0783	14.7334	0	9.07374	31.4598	0	0	0	3.42337	10.4406	0	0	36.7663	42.1212	12.7509	0	0	32.4112	0	0	0	0	0	0	0	9.7388	17.6386	8.82376	6.96541	7.21063	0	0	9.84932	11.9807	0	17.0971	0	0	42.8731	0	23.8072	0
hsa-mir-1307-5p_+_6	0	0	0	0	0	0	0	0	0	0	0	0	0	0	0	0	0	0	0	0	0	0	0	0	12.4658	0	0	0	0	0	0	0	0	5.57007	0	0	0	0	0	0	0	0	0	0	0	0	0	0	0
hsa-mir-1307-5p_+_7	0	0	0	0	0	0	0	0	0	0	0	0	0	0	0	0	0	0	0	0	0	0	0	0	0	0	0	0	0	0	0	0	0	0	0	0	0	0	0	0	0	0	0	0	0	0	0	0	0
hsa-mir-1307-5p_+_8	0	0	0	0	0	0	0	0	0	0	0	0	0	0	0	0	0	0	0	0	0	0	0	0	0	0	0	0	0	0	0	0	0	0	0	0	0	0	0	0	0	0	0	0	0	0	0	0	0
hsa-mir-130a-3p	1998.63	3502.82	2129.27	4562.96	3601.35	4415.64	2449.93	2326.71	3011.75	4087.53	3598.98	2886.09	5434.59	2631.06	3143.78	2944.36	2221.77	2248.99	3841.19	3009.58	1995.67	1839.61	4461.1	2626.42	1961.29	2346.09	3320.52	2542.57	3420.13	2987.92	2761.61	2928.21	3690.26	2649.96	2339.98	2541.5	3334.59	2444.66	2007.68	1929.15	2236.4	2331.52	3053.81	1400.15	2654.78	3576.33	2453.21	3222.9	2957.57
hsa-mir-130a-3p_-_1	0	0	0	0	0	0	0	0	0	0	0	0	0	0	0	0	9.04855	0	0	0	0	0	0	0	0	0	0	8.93174	19.1893	0	0	0	0	6.03424	0	0	0	0	0	0	0	0	0	0	0	0	0	0	0
hsa-mir-130a-3p_+_1	0	0	16.9848	0	30.6555	0	0	19.5053	0	26.7276	14.8479	0	21.5199	21.5366	0	10.5334	9.04855	28.2892	0	0	21.7868	0	0	42.5577	0	0	19.5612	8.18743	54.6158	19.2902	0	0	20.9759	10.2118	15.5466	12.1895	0	0	14.1693	12.4758	0	17.0807	17.0971	0	0	26.7957	17.6808	0	0
hsa-mir-130a-3p_+_2	0	0	0	0	0	0	0	0	0	0	0	0	0	0	0	0	0	0	0	0	0	0	0	0	0	0	0	0	0	0	0	0	0	0	0	5.65939	0	0	0	7.22284	0	0	0	0	0	0	0	0	0
hsa-mir-130a-3p_+_3	0	0	0	0	0	0	0	0	0	0	0	0	0	0	0	3.68671	0	0	0	0	0	0	0	0	0	0	0	0	23.6176	0	0	0	0	0	0	0	7.86614	0	0	0	0	0	0	0	0	0	0	0	0
hsa-mir-130a-3p_+_4	0	0	0	0	0	0	0	0	0	0	0	0	0	0	0	0	0	0	0	0	0	0	0	0	0	0	0	0	0	0	0	0	0	6.49842	0	0	0	0	0	0	0	0	14.4668	0	0	0	0	0	0
hsa-mir-130a-3p_+_5	0	23.9052	0	20.7801	17.327	17.9158	10.7112	0	0	39.2004	15.6728	20.5172	74.4918	0	17.973	11.3235	0	0	27.3394	36.7663	20.3344	0	38.437	0	17.4522	0	18.3386	12.6533	41.3309	13.0898	0	0	15.7319	6.96259	20.5888	9.14209	0	30.3057	0	0	0	0	14.4668	0	0	0	0	23.8072	0
hsa-mir-130a-3p_+_6	0	0	0	0	0	0	0	0	0	0	0	0	0	0	0	0	0	0	0	0	0	0	0	0	0	0	0	0	0	0	0	0	0	0	0	0	0	0	0	7.22284	0	0	0	0	0	0	0	0	0
hsa-mir-130a-3p_+_7	0	0	0	0	0	0	0	0	0	0	0	0	0	0	0	0	0	0	0	0	0	0	0	0	0	0	0	0	0	0	0	0	0	0	0	0	0	0	0	0	0	0	0	0	0	0	0	0	0
hsa-mir-130a-5p_-_5	0	0	0	0	0	0	0	0	0	0	0	0	0	0	0	0	0	0	0	0	0	0	0	0	0	0	0	0	0	0	0	0	0	0	0	0	0	0	0	0	0	0	0	0	0	0	0	0	0
hsa-mir-130a-5p_-_6	0	0	0	0	0	15.527	0	0	0	0	0	0	0	0	0	5.00339	0	0	0	0	0	0	0	0	0	0	0	0	0	0	0	0	0	0	0	0	0	0	0	0	0	0	0	0	0	0	0	0	0
hsa-mir-130b-3p	793.716	666.535	1005.19	1461.53	928.993	972.229	1086.7	1046.32	1210.59	912.301	1450.15	651.081	1332.58	1094.78	1156.26	935.37	844.3	747.642	852.648	997.942	749.466	1001.53	715.89	1635.43	711.383	1221.68	1171.23	1227.37	391.167	1255.24	1102.49	565.094	1035.31	1362.35	992.463	1047.42	1088.15	752.591	623.449	1049.28	646.959	780.375	1387.5	771.511	884.927	927.132	1196.4	1086.2	660.463
hsa-mir-130b-3p_-_1	0	0	0	0	0	0	0	0	0	0	0	0	0	0	0	3.42337	0	0	0	0	0	0	0	0	0	0	0	11.1647	0	7.5783	0	0	0	0	7.9834	5.22405	0	0	0	0	0	0	0	0	0	0	16.2074	0	0
hsa-mir-130b-3p_-_2	0	0	0	0	0	0	0	0	0	0	0	0	0	0	0	0	0	0	0	0	0	0	0	0	0	0	0	0	0	0	0	0	0	0	0	0	0	0	0	0	0	0	0	0	0	0	0	0	0
hsa-mir-130b-3p_+_1	38.2514	18.2805	47.8662	76.1937	29.3226	31.054	37.0022	39.0107	35.6057	0	56.0922	28.7241	41.3843	52.0469	31.4527	40.0271	23.6654	30.3098	70.0573	28.8878	21.7868	18.5468	0	48.6374	19.9453	51.4995	34.2321	64.0108	0	24.8017	25.525	0	45.6975	53.844	38.6565	21.7669	50.4744	0	19.619	34.1443	23.9615	20.2833	22.3578	0	0	44.6595	20.6276	52.0782	21.7735
hsa-mir-130b-3p_+_2	0	0	0	0	0	0	0	0	0	0	0	0	0	0	0	0	0	0	0	0	0	0	0	0	0	0	0	0	0	0	0	0	0	0	0	0	0	0	0	0	0	0	0	0	0	0	0	0	0
hsa-mir-130b-3p_+_3	0	0	0	0	0	0	0	0	0	0	0	0	0	0	0	0	0	0	0	0	0	0	0	0	0	0	0	0	0	0	0	0	0	0	0	0	0	0	0	0	0	0	0	0	0	0	0	0	0
hsa-mir-130b-3p_+_4	0	0	0	0	0	0	0	0	0	0	0	0	0	0	0	0	0	0	0	0	0	0	0	0	0	0	0	0	0	10.334	0	0	0	0	0	0	0	0	0	0	12.9791	0	0	0	0	0	0	0	0
hsa-mir-130b-3p_+_5	0	0	0	22.5118	0	0	0	0	0	0	15.6728	0	23.1752	0	0	7.11008	9.7446	0	0	0	0	0	0	39.5179	0	18.597	0	0	0	0	0	0	0	6.49842	8.40358	0	0	47.984	17.4391	0	0	0	18.4123	0	0	0	0	0	0
hsa-mir-130b-3p_+_8	0	0	0	0	0	0	0	0	0	0	0	0	0	0	0	0	0	0	0	0	0	0	0	0	0	0	0	0	0	0	0	0	0	0	0	0	0	0	0	0	0	0	0	0	0	0	0	0	0
hsa-mir-130b-5p	162.568	112.495	137.422	107.364	191.93	119.439	160.667	103.1	182.94	249.457	145.18	102.586	99.3224	127.425	191.712	157.738	423.89	198.024	97.3967	133.934	145.245	234.154	187.381	185.43	90.585	141.624	80.69	147.374	339.504	204.614	241.506	176.133	230.735	222.803	300.848	399.64	480.49	176.783	241.968	281.034	339.454	122.768	247.251	242.883	67.2097	342.985	200.382	193.433	219.55
hsa-mir-130b-5p_-_1	0	0	0	0	0	0	0	0	0	0	0	0	0	0	0	0	0	0	0	0	0	0	0	0	0	0	0	0	0	0	0	0	0	0	0	0	0	0	0	0	0	0	0	0	0	0	0	0	0
hsa-mir-130b-5p_+_1	0	0	0	0	0	0	0	0	0	0	0	0	0	0	0	0	0	0	0	0	0	0	0	0	0	0	0	0	0	0	0	0	0	0	0	0	0	0	0	0	0	0	0	0	0	0	0	0	0
hsa-mir-130b-5p_+_2	0	0	0	0	0	0	0	0	0	0	0	0	0	0	0	0	0	0	18.7958	0	0	0	0	0	0	0	0	0	0	0	0	0	0	0	0	0	0	0	0	0	0	0	0	0	0	0	0	0	0
hsa-mir-130b-5p_+_3	0	0	0	0	0	0	0	0	0	0	0	0	0	0	0	0	0	0	0	0	0	0	0	0	0	0	0	0	0	0	0	0	0	0	0	0	0	0	0	0	0	0	0	0	0	0	0	0	0
hsa-mir-130b-5p_+_4	0	0	0	0	0	0	0	0	0	0	0	0	0	0	0	0	0	0	0	0	0	0	0	0	0	0	0	0	0	0	0	0	0	0	0	0	0	0	0	0	0	0	0	0	0	0	0	0	0
hsa-mir-132-3p	505.635	430.294	403.003	607.818	707.741	745.296	441.105	571.228	643.358	867.755	475.134	295.448	1420.31	533.032	760.857	415.544	895.111	602.155	1127.75	1181.77	1143.08	1272.78	1167.53	966.668	614.981	1138.71	3494.12	713.795	1107.08	1242.15	1107.39	1043.04	1745.49	911.171	923.133	1237.23	4511.89	833.406	663.777	944.878	1335.85	477.192	1805.72	964.389	207.23	925.345	440.546	485.072	714.897
hsa-mir-132-3p_-_1	0	0	0	0	0	0	0	0	0	0	0	0	0	0	0	0	0	0	0	0	0	0	0	0	0	0	0	0	0	0	0	0	0	0	0	0	0	0	0	0	0	0	0	0	0	0	0	0	0
hsa-mir-132-3p_+_1	0	0	0	0	15.9941	28.6652	16.5536	18.1121	18.4167	0	9.07374	0	79.4579	0	16.4752	13.4301	15.3129	44.4544	42.7178	0	39.2163	59.118	0	0	9.14161	22.8887	133.261	17.1192	67.9007	36.5136	15.7077	33.025	59.182	29.2429	19.7484	36.5684	152.734	0	0	27.5781	45.9261	16.0132	65.7581	0	0	50.0187	0	16.3674	0
hsa-mir-132-3p_+_2	0	0	0	0	0	15.527	0	0	18.4167	0	9.89863	0	23.1752	0	0	3.42337	13.2248	0	0	0	0	16.2285	0	0	0	0	33.0095	9.67605	0	15.8455	28.4702	16.5125	8.98967	10.676	8.82376	10.8834	48.5079	0	11.9894	16.4155	0	0	39.4549	0	0	0	0	0	0
hsa-mir-132-3p_+_3	0	0	0	0	0	0	0	0	0	0	0	0	0	0	0	0	0	0	0	0	0	0	0	0	0	0	0	0	0	0	0	0	0	0	0	0	0	0	0	0	0	0	0	0	0	0	0	0	0
hsa-mir-132-3p_+_4	0	0	0	0	0	0	0	0	0	0	0	0	0	0	0	0	0	0	0	0	0	0	0	0	0	0	0	0	0	0	0	0	0	0	0	0	0	0	0	0	0	0	0	0	0	21.4366	0	0	0
hsa-mir-132-3p_+_5	0	0	0	0	0	0	0	0	0	0	0	0	0	0	0	0	0	0	0	0	0	0	0	0	0	0	0	0	0	0	0	0	0	0	0	0	0	0	0	0	0	0	0	0	0	0	0	0	0
hsa-mir-132-3p_+_6	0	0	0	0	0	0	0	0	0	0	0	0	0	0	0	0	0	0	0	0	0	0	0	0	0	0	0	0	0	0	0	0	0	0	0	0	0	0	0	0	0	0	0	0	0	0	0	0	0
hsa-mir-132-5p	40.6421	68.9034	117.349	107.364	77.305	88.3845	58.4245	71.0552	95.7671	65.928	72.5899	90.2759	193.679	53.8416	95.856	59.7773	85.6132	86.8881	70.0573	63.0279	94.4095	103.167	55.2533	60.7968	92.2471	94.4157	303.199	101.226	50.1875	156.389	78.5386	198.15	176.048	76.5885	55.8838	96.2097	290.392	65.6623	82.8359	89.3005	69.8876	56.5799	115.734	121.442	100.815	37.514	64.8295	40.1746	79.8362
hsa-mir-132-5p_-_1	0	0	32.4255	0	0	32.2484	19.4748	33.4377	20.8723	0	17.3226	21.8851	0	0	0	23.7003	25.0575	0	0	28.8878	56.6457	25.5019	43.2417	36.4781	28.2559	30.0414	57.4611	12.6533	38.3787	32.38	26.5068	38.5291	28.4673	24.137	17.2273	33.0857	64.8957	27.7802	22.8889	22.3251	29.9518	18.1483	19.7274	0	0	0	0	44.6385	21.7735
hsa-mir-132-5p_+_3	0	0	0	0	0	0	0	0	0	0	0	0	0	0	0	0	0	0	0	0	0	0	0	0	0	0	0	0	0	0	0	0	0	0	0	0	0	0	0	0	0	0	0	0	0	0	0	0	0
hsa-mir-132-5p_+_5	0	0	0	0	0	0	0	0	0	0	0	0	0	0	0	0	0	0	0	0	0	0	0	0	0	0	0	0	0	0	0	0	0	0	0	0	7.21063	0	0	0	0	0	0	0	0	0	0	0	0
hsa-mir-132-5p_+_6	0	0	0	0	0	0	0	0	0	0	0	0	0	0	0	0	0	0	0	0	0	0	0	0	0	0	0	0	0	0	0	0	0	0	0	0	0	0	0	0	0	0	0	0	0	0	0	0	0
hsa-mir-1322	0	0	0	0	0	0	0	0	0	0	0	0	0	0	0	0	0	0	0	0	0	0	0	0	0	0	0	0	0	0	0	0	0	0	0	0	0	0	0	0	0	0	0	0	0	0	0	0	0
hsa-mir-1323	0	0	0	20.7801	0	0	0	0	0	0	0	0	0	0	0	0	0	0	0	0	0	0	0	0	0	0	0	0	0	0	0	0	0	0	0	0	0	0	0	0	0	0	0	0	0	0	0	0	0
hsa-mir-133a-1	31.0792	593.413	328.887	27.7068	493.153	581.666	365.153	500.173	613.892	767.972	280.461	976.621	526.409	251.261	410.383	168.535	525.512	339.47	258.016	401.803	235.298	267.77	401.187	164.151	327.436	251.775	124.703	239.668	1340.3	366.514	488.903	433.911	338.611	257.152	300.008	381.356	341.522	368.719	291.016	282.347	447.28	206.036	231.469	285.745	207.23	650.243	551.051	267.831	731.227
hsa-mir-133a-1_+_1	16.735	267.176	222.346	24.2434	259.905	406.091	222.013	259.142	385.524	513.169	179.825	497.885	311.21	183.061	266.599	97.961	265.888	149.528	153.784	262.616	129.268	178.513	252.243	151.992	246.823	95.8463	114.922	127.277	599.298	221.838	220.89	229.34	186.536	120.685	141.18	252.496	206.486	234.869	174.391	164.155	202.674	127.038	122.31	92.8671	168.024	341.199	335.935	145.819	479.017
hsa-mir-133a-1_+_2	0	0	0	0	0	0	0	0	0	0	0	0	0	0	0	0	0	0	0	0	0	0	0	0	9.97266	0	0	8.93174	0	0	0	0	0	0	0	0	0	0	0	0	15.9743	0	0	0	0	0	0	0	0
hsa-mir-133a-1_+_4	0	0	0	0	0	0	0	0	0	0	0	0	0	0	0	0	0	0	0	0	0	0	0	0	0	0	0	0	0	0	0	0	0	0	0	0	0	0	0	0	0	0	0	0	0	0	0	0	0
hsa-mir-133a-1_+_5	0	0	0	0	0	0	0	0	0	0	0	0	0	0	0	0	0	0	0	0	0	0	0	0	0	0	0	0	0	0	0	0	0	0	0	0	0	0	0	0	0	0	0	0	0	0	0	0	0
hsa-mir-133a-1_+_6	0	0	0	0	0	0	0	0	0	0	0	0	0	0	0	0	0	0	0	0	0	0	0	0	0	0	0	0	0	0	0	0	0	0	0	0	0	0	0	0	0	0	0	0	0	0	0	0	0
hsa-mir-133a-2	31.0792	593.413	328.887	27.7068	493.153	581.666	365.153	500.173	613.892	767.972	280.461	976.621	526.409	251.261	410.383	168.535	525.512	339.47	258.016	401.803	235.298	267.77	401.187	164.151	327.436	251.775	124.703	239.668	1340.3	366.514	488.903	433.911	338.611	257.152	300.008	381.356	341.522	368.719	291.016	282.347	447.28	206.036	231.469	285.745	207.23	650.243	551.051	267.831	731.227
hsa-mir-133a-2_+_1	16.735	267.176	222.346	24.2434	259.905	406.091	222.013	259.142	385.524	513.169	179.825	497.885	311.21	183.061	266.599	97.961	265.888	149.528	153.784	262.616	129.268	178.513	252.243	151.992	246.823	95.8463	114.922	127.277	599.298	221.838	220.89	229.34	186.536	120.685	141.18	252.496	206.486	234.869	174.391	164.155	202.674	127.038	122.31	92.8671	168.024	341.199	335.935	145.819	479.017
hsa-mir-133a-2_+_2	0	0	0	0	0	0	0	0	0	0	0	0	0	0	0	0	0	0	0	0	0	0	0	0	9.97266	0	0	8.93174	0	0	0	0	0	0	0	0	0	0	0	0	15.9743	0	0	0	0	0	0	0	0
hsa-mir-133a-2_+_4	0	0	0	0	0	0	0	0	0	0	0	0	0	0	0	0	0	0	0	0	0	0	0	0	0	0	0	0	0	0	0	0	0	0	0	0	0	0	0	0	0	0	0	0	0	0	0	0	0
hsa-mir-133a-2_+_5	0	0	0	0	0	0	0	0	0	0	0	0	0	0	0	0	0	0	0	0	0	0	0	0	0	0	0	0	0	0	0	0	0	0	0	0	0	0	0	0	0	0	0	0	0	0	0	0	0
hsa-mir-133a-2_+_6	0	0	0	0	0	0	0	0	0	0	0	0	0	0	0	0	0	0	0	0	0	0	0	0	0	0	0	0	0	0	0	0	0	0	0	0	0	0	0	0	0	0	0	0	0	0	0	0	0
hsa-mir-133b	0	0	0	0	0	14.3326	0	0	0	0	0	13.6782	0	0	0	3.68671	8.35251	0	0	0	0	0	0	0	0	0	0	0	26.5699	0	0	0	0	0	0	0	0	0	0	0	10.9823	0	0	0	0	0	0	0	0
hsa-mir-133b_+_1	0	0	0	0	0	0	0	0	0	0	0	0	0	0	0	0	0	0	0	0	0	0	0	0	0	0	0	0	0	0	0	0	0	0	0	0	0	0	0	0	0	0	0	0	0	0	0	0	0
hsa-mir-134	60.9631	87.1838	220.802	140.266	95.9649	106.3	99.3217	59.9092	67.5281	131.856	190.549	248.943	175.47	139.988	130.304	130.615	93.9658	99.0121	140.115	152.317	119.101	71.8689	209.001	121.594	99.7266	114.443	176.051	120.578	0	177.746	116.826	247.687	108.625	54.7724	53.7829	100.998	268.104	128.799	93.7354	76.8247	198.68	116.362	101.268	0	0	80.3871	138.499	144.331	125.198
hsa-mir-134_+_1	0	0	0	0	0	0	0	0	0	0	0	0	0	0	0	0	0	0	0	0	0	0	0	0	0	0	0	0	0	0	0	0	0	0	0	0	0	0	0	0	0	0	0	0	0	0	0	0	0
hsa-mir-134_+_2	0	0	0	0	0	0	0	0	0	0	0	0	0	0	0	0	0	0	0	0	0	0	0	0	0	0	0	0	0	0	0	0	0	0	0	0	0	0	0	0	0	0	0	0	0	0	0	0	0
hsa-mir-1343	0	0	0	0	0	0	0	0	0	0	0	0	0	0	0	4.21338	20.8813	0	0	0	0	0	0	0	0	0	0	0	0	0	0	0	13.4845	0	5.46233	4.78872	0	0	0	0	0	0	0	0	0	0	0	0	0
hsa-mir-1343_-_1	0	0	0	0	0	0	0	0	0	0	0	0	0	0	0	0	0	0	0	0	0	0	0	0	0	0	0	0	0	0	0	0	0	0	0	0	0	0	0	0	0	0	0	0	0	0	0	0	0
hsa-mir-135a-1-3p	0	0	0	0	0	0	0	0	0	0	0	0	0	0	0	0	0	0	0	0	0	0	0	0	0	0	0	0	0	0	0	0	0	0	0	0	0	0	0	0	0	0	0	0	0	0	0	0	0
hsa-mir-135a-1-3p_-_1	14.3443	0	0	0	0	0	0	0	0	0	0	0	0	0	0	0	0	0	0	0	0	0	0	0	0	0	0	0	0	0	0	0	0	0	5.46233	0	0	0	0	0	0	0	0	0	0	0	0	0	0
hsa-mir-135a-1-5p	0	0	0	0	0	0	0	0	0	0	0	0	0	0	0	2.63336	0	0	23.922	0	0	0	0	0	19.9453	0	0	0	0	0	0	0	0	0	7.9834	0	0	0	0	0	0	0	0	0	0	0	0	0	0
hsa-mir-135a-2-5p	0	0	0	0	0	0	0	0	0	0	0	0	0	0	0	2.8967	0	0	23.922	0	0	0	0	0	19.9453	0	0	0	0	0	0	0	0	0	7.9834	0	0	0	0	0	0	0	0	0	0	0	0	0	0
hsa-mir-135b-3p	0	0	0	0	0	0	0	0	0	0	0	0	0	0	0	5.53006	0	0	0	0	0	0	0	0	0	0	15.8935	0	0	0	0	0	0	0	0	0	0	0	0	0	0	0	0	0	0	0	0	0	0
hsa-mir-135b-3p_+_1	0	0	0	0	0	0	0	0	0	0	0	0	0	0	0	0	0	0	0	0	0	0	0	0	0	0	0	0	0	0	0	0	0	0	0	0	0	0	0	0	0	0	0	0	0	0	0	0	0
hsa-mir-135b-5p	0	16.8743	109.629	62.3403	75.9722	115.855	23.3698	0	72.4392	0	61.0415	24.6207	87.7348	150.756	25.4617	129.561	29.2338	0	128.154	0	0	38.2528	192.185	0	13.2969	54.3606	117.367	56.5677	0	34.4468	18.6529	114.67	60.6802	31.5637	0	104.481	62.9291	0	0	70.2585	0	53.3772	144.668	0	0	0	0	31.2469	29.0314
hsa-mir-136-3p	193.648	928.086	497.191	548.941	709.074	791.877	597.878	458.375	578.286	721.644	647.535	622.356	652.217	403.812	892.659	670.454	0	567.804	411.8	593.513	403.782	314.137	475.658	401.259	571.766	359.066	640.63	468.916	798.572	920.419	678.377	342.175	681.716	384.335	443.289	569.857	948.526	353.566	430.529	433.37	676.911	360.83	326.16	478.623	212.831	743.134	595.253	641.306	602.401
hsa-mir-136-3p_+_1	53.791	185.617	223.89	174.899	183.933	185.13	131.455	132.358	174.345	147.892	196.323	165.506	201.956	131.015	179.73	105.334	0	92.9501	35.883	126.056	78.4325	79.9832	74.4718	85.1155	86.4298	68.666	94.1383	83.3629	64.9485	116.43	69.703	104.579	137.842	83.0869	54.6233	68.348	87.8386	78.2896	37.0582	40.7105	57.9068	59.7825	59.1823	78.5798	145.621	187.57	159.127	153.259	97.9808
hsa-mir-136-3p_+_2	0	16.8743	0	0	0	0	14.6061	0	47.8835	0	16.4977	25.9885	41.3843	0	0	6.84674	0	0	0	0	15.977	0	0	0	0	24.3192	0	0	17.7132	32.38	0	0	0	0	7.9834	15.6722	12.4547	0	0	0	0	0	0	0	0	0	0	0	23.588
hsa-mir-136-3p_+_3	0	0	0	0	0	17.9158	0	0	0	0	0	0	0	0	0	0	0	0	0	0	0	0	0	0	0	0	0	0	0	0	0	0	0	0	0	0	0	0	0	0	0	0	0	0	0	21.4366	0	0	0
hsa-mir-136-5p	182.889	534.353	503.367	460.625	538.47	548.223	337.888	275.861	518.124	313.603	466.885	448.644	882.314	409.196	615.575	359.981	9.04855	446.565	175.997	302.009	322.445	293.272	420.405	331.342	417.19	320.441	412.008	494.223	215.511	445.742	312.191	415.564	362.583	285.93	205.468	348.27	281.87	345.99	138.423	239.667	286.539	267.954	311.694	0	296.843	355.49	405.184	504.415	486.275
hsa-mir-136-5p_-_1	0	0	0	0	0	0	0	0	0	0	0	0	0	0	0	0	0	0	0	0	0	0	0	0	0	0	0	0	0	0	0	0	0	0	0	0	0	0	0	0	0	0	0	0	0	0	0	0	0
hsa-mir-136-5p_-_2	0	0	0	0	0	0	0	0	0	0	0	0	0	0	0	0	0	0	0	0	0	0	0	0	0	0	0	0	0	8.26724	0	0	0	0	0	5.22405	0	0	0	0	0	0	0	0	0	0	0	0	0
hsa-mir-136-5p_-_3	15.5396	16.8743	21.617	20.7801	19.9927	13.1382	0	0	17.189	0	17.3226	32.8276	26.486	0	34.4482	20.0135	0	0	0	0	17.4295	0	0	0	19.1143	0	17.1161	8.93174	23.6176	13.7787	20.6164	0	15.7319	9.28345	10.0843	12.1895	9.83268	0	11.9894	7.22284	12.9791	21.3509	0	0	0	0	0	17.8554	0
hsa-mir-136-5p_+_1	0	0	0	0	0	0	0	0	0	0	8.24886	0	21.5199	0	0	5.00339	0	0	0	0	0	0	0	0	0	0	0	0	0	10.334	0	0	0	0	0	0	0	0	0	0	0	0	0	0	0	0	0	0	0
hsa-mir-136-5p_+_2	0	0	0	0	0	0	0	0	0	0	0	0	0	0	0	0	0	0	0	0	0	0	0	0	0	0	0	0	0	0	0	0	0	0	0	0	0	0	0	0	0	0	0	0	0	0	0	0	0
hsa-mir-136-5p_+_3	0	0	0	0	0	0	0	0	0	0	0	0	0	0	0	0	0	0	0	0	0	0	0	0	0	0	0	0	0	0	0	0	0	0	0	0	0	0	0	0	0	0	0	0	0	0	0	0	0
hsa-mir-136-5p_+_4	0	0	0	0	0	0	0	0	0	0	0	0	0	0	0	0	0	0	0	0	0	0	0	0	0	0	0	0	16.2371	0	0	0	0	0	0	0	0	0	0	0	0	0	0	0	0	0	0	0	0
hsa-mir-136-5p_+_5	0	0	0	0	0	0	0	0	0	0	0	0	0	0	0	0	0	0	0	0	0	0	0	0	0	0	0	0	0	0	0	0	0	0	0	4.78872	0	0	0	0	0	0	0	0	0	0	0	0	0
hsa-mir-136-5p_+_6	0	0	0	0	0	0	0	0	0	0	0	0	0	0	0	0	0	0	0	0	0	0	0	0	0	0	0	0	0	0	0	15.5951	0	0	0	0	0	0	0	0	0	0	0	0	0	0	0	0	0
hsa-mir-136-5p_+_7	0	0	0	0	0	0	0	0	0	0	0	0	0	0	0	0	0	0	0	0	0	0	0	0	0	0	0	0	0	0	0	0	0	0	0	0	0	0	0	0	0	0	0	0	0	0	0	0	0
hsa-mir-137	0	16.8743	0	0	0	0	0	0	0	0	0	0	0	0	0	7.90008	0	0	0	0	0	0	31.2301	0	0	0	0	0	23.6176	15.1566	11.7808	0	0	0	0	0	0	0	0	0	0	0	0	0	0	0	0	0	0
hsa-mir-137_+_1	0	0	0	0	0	0	0	0	0	0	0	0	0	0	0	0	0	0	0	0	0	0	0	0	0	0	0	0	0	0	0	0	0	0	0	0	0	0	0	0	0	0	0	0	0	0	0	0	0
hsa-mir-138-1-3p	114.754	0	0	0	0	0	13.6324	0	15.9612	48.1096	9.07374	20.5172	26.486	0	29.955	10.5334	9.7446	0	59.805	0	17.4295	0	0	0	0	34.333	19.5612	0	0	9.64511	37.3058	10.091	25.4707	11.1401	16.387	17.4135	0	0	33.7883	17.7288	18.9695	11.743	0	0	0	23.223	23.5744	16.3674	0
hsa-mir-138-1-3p_-_1	0	0	0	0	0	0	0	0	0	0	0	0	0	0	0	0	0	0	0	0	0	0	0	0	0	0	0	0	0	0	0	0	0	0	0	0	0	0	0	0	0	0	0	0	0	0	0	0	0
hsa-mir-138-1-3p_-_2	0	0	0	0	0	0	0	0	0	0	0	0	0	0	0	0	0	0	22.2133	0	0	0	0	0	0	0	0	0	0	0	0	0	0	0	4.62197	0	0	0	0	0	0	11.743	0	0	0	0	0	0	0
hsa-mir-138-1-3p_-_3	0	0	0	0	0	0	0	0	0	0	0	0	0	0	0	0	0	0	0	0	0	0	0	0	0	0	0	0	0	0	0	0	0	0	0	0	0	0	0	0	0	0	0	0	0	0	0	0	0
hsa-mir-138-1-3p_-_6	0	0	0	0	0	0	0	0	0	0	0	0	0	0	0	0	0	0	0	0	0	0	0	0	0	0	0	0	0	0	0	0	0	0	0	0	0	0	0	0	0	0	0	0	0	0	0	0	0
hsa-mir-138-1-3p_+_1	0	0	0	0	0	0	0	0	0	0	0	0	0	0	0	0	0	0	0	0	0	0	0	0	0	0	0	0	0	0	0	0	0	0	0	0	0	0	0	0	0	0	0	0	0	0	0	0	0
hsa-mir-138-1-3p_+_2	0	0	0	0	0	0	0	0	0	0	0	0	0	0	0	0	0	0	0	0	0	0	0	0	0	0	0	0	0	0	0	0	0	0	0	0	0	0	0	0	0	0	0	0	0	0	0	0	0
hsa-mir-138-1-3p_+_5	0	0	0	0	0	0	0	0	0	0	0	0	0	0	0	0	0	0	0	0	0	0	0	0	0	0	0	0	0	0	0	0	0	0	0	0	0	0	0	0	0	0	0	0	0	0	0	0	0
hsa-mir-138-1-5p	303.62	161.712	188.377	287.458	138.616	157.659	103.217	75.2349	83.4892	142.547	79.189	248.943	423.776	86.1465	53.919	99.5411	13.9209	161.652	353.704	139.187	61.0031	120.554	57.6556	273.585	179.508	165.943	165.048	86.3401	0	128.831	139.406	133.935	118.364	116.507	175.635	107.964	26.876	0	54.4973	23.6384	15.9743	72.593	113.104	0	162.423	158.988	139.973	248.488	136.085
hsa-mir-138-1-5p_+_5	0	0	0	0	0	0	0	0	0	0	0	0	0	0	0	0	0	0	0	0	0	0	0	0	0	0	0	0	0	0	0	0	0	0	0	0	0	0	0	0	0	0	0	0	0	0	0	0	0
hsa-mir-138-1-5p_+_6	0	0	0	0	0	0	0	0	0	0	0	0	0	0	0	0	0	0	0	0	0	0	0	0	0	0	0	0	0	0	0	0	0	0	0	0	0	0	0	0	0	0	0	0	0	0	0	0	0
hsa-mir-138-1-5p_+_7	0	0	0	0	0	0	0	0	0	0	0	0	0	0	0	0	0	0	0	0	0	0	0	0	0	0	0	0	0	0	0	0	0	0	0	0	0	0	0	0	0	0	0	0	0	0	0	0	0
hsa-mir-138-2-5p	253.415	158.9	168.304	263.214	114.625	143.326	97.3742	66.8754	78.5781	131.856	70.9402	235.264	407.222	82.5571	46.4302	83.7409	10.4406	155.59	302.442	123.43	55.1933	102.008	48.0463	249.267	180.339	137.332	154.045	71.4539	0	118.497	121.735	122.926	112.371	111.401	158.828	93.1623	26.876	0	50.1375	22.9817	0	72.593	111.789	0	162.423	171.493	134.079	247	137.899
hsa-mir-138-2-5p_+_6	0	0	0	0	0	0	0	0	0	0	0	0	0	0	0	0	0	0	0	0	0	0	0	0	0	0	0	0	0	0	0	0	0	0	0	0	0	0	0	0	0	0	0	0	0	0	0	0	0
hsa-mir-138-2-5p_+_7	0	0	0	0	0	0	0	0	0	0	0	0	0	0	0	0	0	0	0	0	0	0	0	0	0	0	0	0	0	0	0	0	0	0	0	0	0	0	0	0	0	0	0	0	0	0	0	0	0
hsa-mir-138-2-5p_+_8	0	0	0	0	0	0	0	0	0	0	0	0	0	0	0	0	0	0	0	0	0	0	0	0	0	0	0	0	0	0	0	0	0	0	0	0	0	0	0	0	0	0	0	0	0	0	0	0	0
hsa-mir-139-3p	0	0	0	0	0	0	0	0	0	0	0	0	0	0	0	0	0	0	0	0	0	0	0	0	0	0	0	0	0	0	0	0	0	0	0	0	0	0	0	0	0	0	0	0	0	0	0	0	0
hsa-mir-139-3p_-_1	62.1585	0	0	0	0	0	0	0	0	0	0	0	0	0	0	0	0	0	0	0	0	0	0	0	0	0	0	0	0	0	0	0	0	0	0	0	0	0	0	0	0	0	0	0	0	0	0	0	0
hsa-mir-139-3p_-_2	0	0	0	0	0	0	0	0	0	0	0	0	0	0	0	0	0	0	0	0	0	0	0	0	0	0	0	0	0	0	0	0	0	0	0	0	0	0	0	0	0	0	0	0	0	0	0	0	0
hsa-mir-139-3p_+_1	0	0	0	0	0	0	0	0	0	0	0	0	0	0	0	0	0	0	0	0	0	0	0	0	0	0	0	0	0	0	0	0	0	0	0	0	0	0	0	0	0	0	0	0	0	0	0	0	0
hsa-mir-139-3p_+_2	0	0	0	0	0	0	0	0	0	0	0	0	0	0	0	0	0	0	0	0	0	0	0	0	0	0	0	0	0	0	0	0	0	0	0	0	0	0	0	0	0	0	0	0	0	0	0	0	0
hsa-mir-139-3p_+_5	0	0	0	0	0	0	0	0	0	0	0	0	0	0	0	0	0	0	0	0	0	0	0	0	0	0	0	0	0	0	0	0	0	0	0	0	0	0	0	0	0	0	0	0	0	0	0	0	0
hsa-mir-139-3p_+_6	0	0	0	0	0	0	0	0	0	0	0	0	0	0	0	0	0	0	0	0	0	0	0	0	0	0	0	0	0	0	0	0	0	0	0	0	0	0	0	0	0	0	0	0	0	0	0	0	0
hsa-mir-139-5p	78.8935	120.932	135.878	77.9253	86.635	101.523	81.7943	140.717	133.828	165.711	80.0139	146.356	71.1811	50.2521	77.883	92.6943	123.2	179.838	153.784	120.803	85.6948	124.032	129.725	91.1951	129.645	90.1241	90.4706	93.7832	144.658	121.253	115.844	93.5707	128.852	147.607	86.5569	121.024	104.226	108.595	132.973	78.7946	121.804	104.619	149.929	0	0	73.2416	57.4625	81.8372	88.9085
hsa-mir-139-5p_+_1	0	0	0	0	0	0	0	0	0	0	0	0	0	0	0	0	0	0	0	0	0	0	0	0	0	0	0	0	0	0	0	0	0	0	0	0	0	0	0	0	0	0	0	0	0	0	0	0	0
hsa-mir-139-5p_+_2	0	0	0	0	0	0	0	0	0	0	0	0	0	0	0	0	0	0	0	0	0	0	0	0	0	0	0	0	0	0	0	0	0	0	0	0	0	0	0	0	0	0	0	0	0	0	0	0	0
hsa-mir-140-3p	2492.32	1776.02	1962.51	3807.95	1820.67	2037.62	1857.9	1486.59	1323.55	2278.97	2149.65	1667.37	1931.82	1852.15	1327.01	2512.75	1679.55	1931.75	3540.45	2615.66	1994.22	2793.61	2082.81	2039.73	1891.48	2456.24	2591.86	2548.52	2093.11	2420.23	2061.64	2765.84	2451.93	1886.4	2449.64	2292.05	1907.54	1755.2	2935.23	1161.56	1496.59	2903.72	2949.91	1993.07	1316.19	2327.65	1642.84	1717.09	2636.41
hsa-mir-140-3p_-_1	0	0	0	0	0	0	0	0	0	0	0	0	0	0	0	0	0	0	20.5046	0	15.977	0	0	0	0	0	0	0	0	8.26724	0	0	0	11.1401	0	0	15.0768	0	0	0	0	0	0	0	0	0	0	0	0
hsa-mir-140-3p_-_5	0	0	0	0	0	0	0	0	0	0	0	0	0	0	0	0	0	0	0	0	0	0	0	0	0	0	0	0	0	0	0	0	0	0	0	0	0	0	0	0	0	0	0	0	0	0	0	0	0
hsa-mir-140-3p_+_1	2550.89	2024.92	2161.7	3532.62	2043.25	2022.09	2164.63	1777.77	2084.78	2024.17	2773.27	2043.52	2036.11	2211.09	1753.86	2561.73	1696.26	1953.97	2774.95	3072.61	1879.48	2515.41	2762.66	2225.16	1595.63	2450.52	2302.11	2144.36	2441.47	2669.63	2149.01	2530.08	2457.92	2221.07	2063.5	2468.37	2473.9	2106.24	2249.65	1801.11	1668.32	2116.94	2467.24	1743.04	1579.43	1954.3	1642.84	1685.85	2055.78
hsa-mir-140-3p_+_2	89.6517	81.5591	67.9391	223.386	114.625	77.635	96.4005	105.886	93.3115	121.165	129.507	71.1265	129.119	93.3254	89.865	100.068	80.0449	40.4131	104.232	110.299	74.0752	139.101	100.897	94.235	59.836	153.068	129.593	74.4311	61.9963	125.386	98.1732	133.935	117.615	112.794	103.364	97.5157	115.37	111.121	78.4761	82.0777	156.748	88.6062	86.8007	242.883	0	150.056	54.5157	69.9336	74.3929
hsa-mir-140-3p_+_3	22.7118	15.4681	0	62.3403	0	0	19.4748	0	0	23.1639	12.3733	0	21.5199	23.3314	20.9685	17.3802	0	28.2892	30.7568	0	0	17.3876	38.437	0	14.959	0	23.2289	10.4204	23.6176	19.9792	12.7625	0	13.4845	5.1059	21.4291	0	17.6988	0	0	7.22284	21.9647	0	0	0	0	0	0	0	0
hsa-mir-140-3p_+_4	34.6653	25.3114	32.4255	48.4869	18.6598	46.581	25.3173	30.6512	25.7834	0	18.1475	38.2989	39.729	0	17.973	14.7468	22.9694	44.4544	54.6788	0	34.8589	27.8202	69.6671	0	14.959	17.1665	37.8999	22.3293	90.0423	38.5804	13.7442	31.1902	25.4707	39.9188	31.0933	18.2842	15.7323	47.984	20.709	17.0722	28.9534	25.6211	53.9217	0	0	0	0	0	23.588
hsa-mir-140-3p_+_5	0	0	0	0	0	0	18.5011	0	0	0	0	0	0	0	0	4.21338	0	0	0	0	0	0	0	0	0	0	0	9.67605	0	0	0	0	0	0	0	0	0	0	0	0	0	0	0	0	0	0	0	0	0
hsa-mir-140-3p_+_6	17.9303	0	0	0	0	0	11.6849	0	0	0	10.7235	0	0	0	0	3.16003	0	0	0	0	0	0	0	42.5577	0	0	0	0	0	10.334	0	0	0	0	0	0	7.86614	0	0	0	0	0	0	0	0	19.6502	0	16.3674	0
hsa-mir-140-3p_+_7	0	0	0	0	0	0	0	0	0	0	0	0	0	0	0	0	0	0	0	0	0	0	0	0	0	0	0	0	0	0	0	0	0	0	0	0	0	0	0	0	0	0	0	0	0	0	0	0	0
hsa-mir-140-3p_+_8	0	0	0	0	0	0	0	0	0	0	0	0	0	0	0	3.16003	0	0	0	0	0	0	0	0	0	0	0	0	0	0	0	0	0	0	0	0	0	0	0	0	0	0	0	0	0	0	0	0	0
hsa-mir-140-5p	193.648	208.116	183.744	330.75	186.598	144.521	164.562	103.1	157.156	261.93	183.125	99.8506	173.814	206.393	70.3942	242.533	144.081	185.9	442.557	323.018	271.609	363.981	288.278	176.311	199.453	294.692	338.654	383.32	175.656	277.641	233.652	256.861	281.676	245.547	204.207	223.328	205.175	164.156	248.508	114.909	163.737	258.346	336.682	164.303	134.419	92.8918	170.914	135.403	197.776
hsa-mir-140-5p_+_1	0	0	0	0	0	0	0	0	0	0	0	0	0	0	0	0	0	0	0	0	0	0	0	0	0	0	0	0	0	0	0	0	0	0	0	0	0	0	0	0	0	0	0	0	0	0	0	0	0
hsa-mir-141-3p	91607.3	55884.8	58924.9	19569.6	49959.1	52730.9	44762.9	81993.5	83376.3	37946	49641.6	29291.8	25419.9	95497	67879.5	47287	37151.3	44527.1	88542.1	36078.2	41978.8	27842.3	26302.9	35529.6	48991.5	26091.6	37069.7	32192.2	19041.7	25525.8	25579	23411	25087.2	38945	36220.7	26391.9	18874.8	43880.1	38731.2	50362.9	29745.1	58764.1	29075.6	34053.6	46503.5	31801.2	51543.9	58388.6	35792
hsa-mir-141-3p_-_1	349.044	362.797	264.036	51.9502	193.263	143.326	275.569	436.084	211.179	130.074	214.47	117.632	122.498	233.314	368.446	276.24	182.363	224.293	228.968	233.728	174.295	208.652	93.6903	224.948	274.248	137.332	149.154	256.043	177.132	148.81	219.908	96.3228	117.615	196.809	256.729	181.971	93.7382	227.293	204.91	204.866	225.637	257.278	151.244	314.319	324.847	248.307	394.871	282.71	185.075
hsa-mir-141-3p_-_2	0	0	0	0	0	0	0	0	0	0	0	0	0	0	0	0	0	0	0	0	0	0	0	0	0	0	0	0	0	0	0	0	0	0	0	0	0	0	0	0	0	0	0	0	0	0	0	0	0
hsa-mir-141-3p_-_3	0	0	0	0	0	0	0	0	0	0	0	0	0	0	0	0	0	0	0	0	0	0	0	0	0	0	0	0	0	0	0	0	0	0	0	0	0	0	0	0	0	0	0	0	0	0	0	0	0
hsa-mir-141-3p_+_1	89.6517	54.8415	32.4255	0	23.9912	26.2765	19.4748	40.4039	105.589	33.8549	32.9954	17.7816	0	52.0469	61.4077	38.9737	29.2338	80.8262	90.5618	42.0186	53.7408	55.6405	0	91.1951	137.124	74.3882	24.4515	63.2665	78.2335	39.9583	27.4885	22.934	13.4845	46.4173	30.2529	15.6722	10.4882	116.172	47.9576	64.3489	33.9454	78.9983	52.6065	0	123.218	0	38.3083	44.6385	0
hsa-mir-141-3p_+_2	93.2377	46.4043	32.4255	0	38.6525	35.8316	25.3173	61.3025	87.1726	39.2004	18.1475	20.5172	0	50.2521	0	19.4869	14.6169	32.3305	102.523	47.2709	66.8129	54.4813	38.437	60.7968	87.2608	0	35.4547	45.403	0	31.6911	30.4337	20.1819	20.9759	27.8504	34.0345	23.9436	0	0	29.4286	22.3251	9.98394	68.3228	23.6729	0	0	0	22.101	52.0782	29.0314
hsa-mir-141-3p_+_3	103.996	28.1238	55.5866	20.7801	39.9854	15.527	34.081	58.516	67.5281	40.9823	27.2212	0	36.4182	80.7624	101.847	31.0737	20.1852	32.3305	99.1054	31.5139	49.3834	28.9794	43.2417	218.868	147.928	35.7635	48.903	54.3347	57.568	33.0689	25.525	24.7687	23.9724	41.7755	40.7574	0	0	68.1878	43.5979	63.0357	52.9149	66.1878	18.4123	0	0	0	48.6221	53.5662	0
hsa-mir-141-3p_+_4	172.131	73.1219	86.468	0	58.6452	56.1361	59.3983	110.066	89.6282	40.9823	33.8203	38.2989	29.7967	107.683	85.3717	35.0237	16.705	76.7849	177.706	118.177	87.1473	25.5019	91.288	0	138.786	55.7911	67.2417	54.3347	36.9026	44.0919	21.5981	22.0166	22.4742	63.1275	34.0345	13.0601	20.3209	0	18.5291	52.5297	63.8972	43.7693	21.0426	0	100.815	41.0868	36.8349	89.277	41.7326
hsa-mir-141-3p_+_5	131.489	47.8105	83.3799	0	46.6496	62.108	58.4245	114.246	85.9448	19.6002	21.447	62.9196	0	102.299	71.892	77.6842	54.2913	105.074	116.193	105.046	87.1473	45.2079	48.0463	72.9561	137.124	38.6246	64.7965	57.312	16.2371	61.3153	41.2327	30.2729	38.2061	78.4452	40.3372	54.8526	47.8524	45.4585	56.6772	68.2886	58.9052	90.7413	42.0852	0	0	0	29.468	80.3493	0
hsa-mir-141-3p_+_6	11.9536	29.53	16.9848	0	0	0	0	18.1121	0	0	0	0	0	0	0	2.8967	0	0	0	0	15.977	0	0	0	13.2969	0	0	9.67605	0	0	0	0	0	0	5.88251	0	0	0	0	0	0	0	0	0	0	0	0	0	0
hsa-mir-141-3p_+_7	0	0	0	0	0	0	0	0	0	0	0	0	0	0	0	0	0	0	0	0	0	0	0	0	0	0	0	0	0	0	0	0	0	0	0	0	0	0	0	0	0	0	0	0	0	0	0	0	0
hsa-mir-141-3p_+_8	0	0	0	0	0	0	0	0	0	0	0	0	0	0	0	2.63336	0	24.2479	0	0	24.6917	0	0	0	0	0	0	13.3976	0	0	0	0	0	6.03424	4.20179	0	0	0	0	0	0	0	0	0	0	0	0	0	0
hsa-mir-141-5p	951.503	1004.02	776.668	252.824	1183.57	665.273	1130.51	1128.52	1329.69	719.862	697.028	361.104	498.268	935.049	1478.28	810.022	836.643	1202.29	744.999	745.83	915.046	812.583	593.372	805.557	767.064	683.799	720.097	1100.09	397.072	855.659	955.225	503.631	708.685	1034.18	1163.06	764.453	530.309	830.88	723.724	978.366	558.102	799.591	678.624	421.474	537.677	709.193	776.481	674.041	638.69
hsa-mir-141-5p_-_1	16.735	0	0	0	0	0	0	0	0	0	0	0	0	0	0	0	0	0	0	0	0	0	0	0	0	0	0	9.67605	0	0	0	0	0	0	0	0	0	0	0	0	0	0	0	0	0	0	0	0	0
hsa-mir-141-5p_-_2	0	0	0	0	0	0	0	0	0	0	0	0	0	0	0	0	0	0	0	0	0	0	0	0	0	0	0	0	0	0	0	0	0	0	0	0	0	0	0	0	0	0	0	0	0	0	0	0	0
hsa-mir-141-5p_+_1	0	0	0	0	0	0	0	0	22.1001	0	0	0	0	0	0	5.53006	13.9209	0	0	0	0	0	0	0	0	0	0	0	0	0	0	0	0	8.81928	0	6.96541	0	0	0	9.84932	0	0	0	0	0	0	0	0	0
hsa-mir-141-5p_+_2	0	0	0	0	0	0	0	0	0	0	0	0	0	0	0	0	0	0	0	0	0	0	0	0	0	0	0	0	0	0	0	0	0	0	0	0	0	0	0	0	0	0	0	0	0	0	0	0	0
hsa-mir-141-5p_+_4	0	0	0	0	0	0	0	0	0	0	0	0	0	0	0	0	0	0	0	0	0	0	0	0	0	0	0	0	0	0	0	0	0	0	0	0	0	0	0	0	0	0	0	0	0	0	0	0	0
hsa-mir-142-3p	5173.5	3376.26	4680.08	10107.8	3713.31	4887.42	3745.01	1777.77	1711.53	4424.3	4558.32	3509.82	5287.26	4904.97	1551.67	2773.72	1073.3	2950.16	7304.75	4629.92	2910.72	3890.2	4023.88	3644.77	3317.57	3075.66	5183.72	5565.22	1073.13	3664.45	3347.71	6238.05	5912.95	2710.77	3447.99	2840.58	858.721	2563.35	2187.52	1130.7	572.08	2741.45	5601.28	1021.54	1523.42	3479.87	2093.7	3566.62	5956.87
hsa-mir-142-3p_-_1	0	0	0	0	0	0	0	0	0	0	0	0	0	0	0	0	0	0	0	0	0	0	0	0	0	0	0	0	0	0	0	0	0	0	0	0	0	0	0	0	0	0	0	0	0	0	0	0	0
hsa-mir-142-3p_-_5	0	0	0	0	0	0	0	0	0	0	0	0	0	0	0	0	0	0	0	0	0	0	0	0	0	0	0	0	0	0	0	0	0	0	0	0	0	0	0	0	0	0	0	0	0	0	0	0	0
hsa-mir-142-3p_-_7	0	0	0	0	0	0	0	0	0	0	0	0	0	0	0	0	0	0	0	0	0	0	0	0	0	0	0	0	0	0	0	0	0	0	0	0	0	0	0	0	0	0	0	0	0	0	0	0	0
hsa-mir-142-3p_+_1	2170.77	1409	1703.11	3059.87	1387.49	1933.71	1269.76	629.744	633.536	1938.64	1320.64	1426.63	2655.22	1399.88	570.643	1631.63	527.6	1895.37	5047.54	2452.84	1681.94	2339.22	1950.68	2711.54	1977.08	1928.37	3222.71	3893.49	332.123	2703.39	2554.47	3951.99	4379.47	2528.81	2415.19	2299.89	310.713	1333.45	1219.65	386.093	197.682	1198.85	5035.76	128.585	576.883	1068.26	886.985	1374.87	2489.44
hsa-mir-142-3p_+_2	372.951	201.085	265.58	632.061	125.287	213.795	185.011	107.279	133.828	196.002	305.208	127.207	374.115	166.909	140.788	104.808	67.5161	54.5577	184.541	131.308	127.816	110.122	100.897	94.235	118.01	143.054	139.374	158.538	76.7573	141.921	102.1	161.455	188.783	105.367	129.835	81.8435	29.498	63.1368	78.4761	42.6804	39.9358	125.97	151.244	0	0	139.338	81.0369	181.53	301.2
hsa-mir-142-3p_+_3	4734.8	2275.22	3667.17	7958.77	2297.83	3098.23	2374.96	1428.07	1695.57	2565.85	4259.71	2671.35	4527.45	2616.7	1536.69	1736.97	964.715	1083.07	2670.72	1746.4	1186.66	1614.73	2409.52	1398.33	1544.1	1879.73	2236.09	2203.91	1179.41	1357.89	1374.42	2796.11	2102.83	1324.28	1561.81	1233.31	845.61	1214.75	2102.51	1043.37	668.924	2136.16	2247.61	1293	1501.02	2940.38	1725.35	2203.65	3285.99
hsa-mir-142-3p_+_4	15.5396	0	0	0	0	0	0	0	0	0	0	0	19.8645	0	0	0	0	0	32.4656	0	0	25.5019	0	0	9.97266	0	0	14.8862	0	8.95617	0	0	0	0	8.40358	0	0	0	0	0	0	0	0	0	0	0	0	0	0
hsa-mir-142-3p_+_5	0	0	0	41.5602	0	0	0	0	0	0	9.89863	0	0	23.3314	0	7.90008	0	0	0	0	0	17.3876	0	0	0	0	23.2289	9.67605	0	0	11.7808	0	0	5.57007	6.72287	6.09473	8.52165	0	0	0	0	18.1483	0	0	0	0	0	0	0
hsa-mir-142-3p_+_6	0	0	0	0	0	0	0	0	0	0	0	0	0	0	0	0	0	0	17.0871	0	0	0	0	0	0	0	0	0	0	0	0	0	0	6.49842	0	0	0	0	0	8.53608	0	0	0	0	0	0	0	0	0
hsa-mir-142-3p_+_7	15.5396	0	0	0	0	0	0	0	0	0	0	0	0	0	0	0	0	0	0	0	0	0	0	0	0	0	0	0	0	0	0	0	12.7354	0	6.30269	0	0	0	0	11.8192	0	0	0	0	0	0	0	0	0
hsa-mir-142-5p	80400.8	34838.4	28729	101523	38388.6	53543.1	32190.9	20182.4	22556.8	38979.5	40043.3	21842.7	43180.4	33895.1	22006.4	21430.8	12420.2	13065.6	36371.7	16085.2	14151.3	14473.5	26375	22573.8	22618.8	23460.9	23713.1	25636.3	17379.6	16976.8	19117.3	18545.3	29630.7	15647.7	20785.8	15968.6	10477	12395	31237.9	10609.7	7903.29	23618.4	27083.1	8615.21	9241.33	47775	26465.2	32916.4	65039.3
hsa-mir-142-5p_-_1	492.487	150.462	118.893	522.966	194.595	193.49	120.744	91.9537	112.956	142.547	155.079	161.402	256.583	208.187	98.8515	164.848	76.5647	103.053	227.259	152.317	136.531	129.828	281.071	133.753	196.129	157.36	135.706	163.004	236.176	105.407	137.442	122.926	122.11	88.657	160.929	79.6668	54.4075	133.85	294.286	85.3608	55.9101	170.807	189.383	192.878	112.016	164.347	81.0369	153.259	203.22
hsa-mir-142-5p_-_2	113394	36915.3	39952.8	99585.1	40973	56822.9	38612.8	24819.1	25385.6	46090.8	54974.5	35343	43917.1	29706.2	30083.8	35703.6	23087	17919.2	53862.1	21975.7	20154.3	20996.2	41303	29766.1	29790	27190.3	24248.6	26157.3	28242.3	18983.6	28821.7	31406.7	33106.7	21565	29038.2	24918.7	21447	16365.1	63191.8	16495	20499	41600.1	33147.4	26231.4	20891	61748	35836	41823.3	75820.8
hsa-mir-142-5p_-_3	25.1025	0	18.5289	0	0	0	13.6324	0	0	0	0	19.1494	0	0	0	12.6401	26.4496	0	0	0	0	0	0	48.6374	12.4658	0	17.1161	19.3521	17.7132	0	32.3972	32.1076	11.9862	23.2086	12.6054	6.96541	10.4882	0	19.619	9.1927	0	27.7562	0	0	0	0	0	0	0
hsa-mir-142-5p_+_1	3856.22	1536.97	1571.86	3998.44	1551.43	2466.41	1336.95	909.785	855.765	1625.04	1618.43	1363.71	1602.4	1534.49	876.184	747.348	436.419	598.114	1320.84	630.279	540.313	539.017	1008.97	793.398	908.343	839.728	924.267	1054.69	504.827	634.51	616.528	934.79	1101.23	624.776	753.801	488.884	346.766	467.212	1014.74	445.189	347.441	830.55	821.977	407.186	453.665	1923.93	1066.74	1562.35	2480.37
hsa-mir-142-5p_+_2	88.4563	59.06	26.2492	128.144	30.6555	47.7754	15.5799	26.4715	35.6057	23.1639	31.3457	16.4138	38.0736	46.6627	23.964	9.21677	0	0	27.3394	0	0	0	57.6556	0	22.4385	0	22.0064	18.6078	0	15.8455	36.3241	0	26.2199	6.49842	19.3282	17.4135	7.86614	0	23.9788	19.042	25.9582	0	35.5094	0	0	92.8918	0	22.3192	29.0314
hsa-mir-142-5p_+_3	16.735	0	0	0	0	0	0	0	0	0	0	0	0	0	0	0	0	0	0	0	0	0	0	0	0	0	0	0	0	0	0	0	0	0	0	0	0	0	0	0	0	0	0	0	0	0	0	0	0
hsa-mir-142-5p_+_4	21.5164	21.0929	0	39.8285	19.9927	15.527	11.6849	0	13.5056	0	9.89863	0	16.5537	0	0	6.05673	0	0	47.844	0	0	0	38.437	0	0	0	26.8967	19.3521	0	13.0898	0	15.5951	0	0	10.9247	8.70676	0	0	0	0	0	0	0	0	0	0	0	0	0
hsa-mir-142-5p_+_6	0	0	0	0	0	0	0	0	0	0	0	0	0	0	0	0	0	0	0	0	0	0	0	0	0	0	0	0	0	0	0	0	0	0	0	0	0	0	0	0	0	0	0	0	0	0	0	0	0
hsa-mir-143-3p	370101	934318	1.23054e+06	1.00831e+06	906130	1.33685e+06	692118	845512	987098	871555	1.36112e+06	1.9991e+06	1.38819e+06	1.18483e+06	1.06213e+06	1.01954e+06	1.04363e+06	718122	685878	1.079e+06	538493	649551	1.20326e+06	607460	981131	1.03412e+06	1.08481e+06	786038	1.84733e+06	964910	620198	1.45281e+06	768285	535957	639113	667647	1.59587e+06	650206	1.01659e+06	1.19128e+06	1.05211e+06	962830	724096	1.02459e+06	758937	841650	1.21552e+06	654827	745319
hsa-mir-143-3p_-_1	1960.38	7973.1	9499.13	5383.78	7181.37	9685.27	6512.39	6603.95	7938.84	6803.05	9906.88	15918.6	8738.72	8453.13	7147.26	8542.62	9487.06	5690.16	4235.9	8293.42	4562.16	5882.82	9311.37	4705.67	9787.34	7417.36	7811.04	6240.31	13447.3	8762.58	5784.37	11187.2	6805.18	4656.12	5027.86	6595.37	11605.8	6621.79	8741.37	9795.48	8368.54	7920.11	5920.86	7865.13	5813.64	6723.94	10089.8	5436.97	6307.06
hsa-mir-143-3p_-_2	38.2514	122.339	121.982	69.267	94.632	106.3	74.9781	87.774	88.4004	57.0188	122.908	176.448	71.1811	132.809	97.3537	75.8408	81.437	62.6403	37.5917	133.934	29.0491	51.0038	117.713	48.6374	63.9913	87.263	91.6932	74.4311	69.3768	110.919	53.0135	122.009	87.6492	51.9873	49.5811	70.0894	114.715	80.8151	114.444	91.2704	41.9325	87.5386	60.4975	0	0	171.493	100.191	40.1746	50.8049
hsa-mir-143-3p_-_3	28.6885	0	0	29.4385	27.9898	16.7214	0	16.7189	0	0	15.6728	0	24.8306	0	0	7.90008	8.35251	0	0	0	0	0	0	0	8.31055	0	0	0	45.7592	8.95617	0	24.7687	11.2371	0	4.62197	0	20.3209	0	16.3492	9.1927	0	0	0	0	0	26.7957	0	0	0
hsa-mir-143-3p_-_4	0	0	0	0	0	0	0	0	0	0	9.89863	0	0	0	0	0	0	0	0	0	0	0	0	0	0	0	0	0	33.9504	0	0	11.0083	0	0	7.56322	6.09473	11.1437	0	0	0	11.9807	0	0	0	0	0	0	0	0
hsa-mir-143-3p_-_5	0	0	0	0	0	0	0	0	0	0	0	17.7816	0	0	0	3.95004	0	0	0	0	0	0	0	0	0	0	0	0	0	0	0	0	0	0	0	0	0	0	0	0	0	0	0	0	0	0	0	0	0
hsa-mir-143-3p_-_6	0	0	0	0	0	0	0	0	0	0	0	27.3563	0	0	0	0	0	0	0	0	0	0	0	0	0	0	13.4483	0	23.6176	0	0	0	11.9862	0	0	0	0	0	0	0	0	0	0	0	0	0	0	0	0
hsa-mir-143-3p_-_7	0	0	0	0	0	0	0	0	0	0	0	0	0	0	0	3.68671	0	0	0	0	0	0	0	0	0	0	0	0	22.1415	0	0	0	0	0	0	0	0	0	0	0	0	0	0	0	0	0	0	0	0
hsa-mir-143-3p_+_1	355.021	1347.13	1456.06	1085.76	1063.61	1141.83	778.02	1189.83	1357.93	1218.78	853.757	2567.39	2199.99	1263.48	915.125	785.268	786.528	1127.53	1055.98	1410.25	1070.46	1105.85	1431.78	881.553	2464.91	1324.68	1183.45	1037.57	2413.43	992.757	1105.43	999.005	744.644	566.291	801.282	599.025	832.5	1613.78	806.56	599.495	1182.1	881.792	668.103	821.516	1114.56	1016.45	1010.75	863.011	616.916
hsa-mir-143-3p_+_2	98.0192	722.782	682.48	465.82	750.392	699.91	350.547	373.388	439.546	523.86	859.531	1951.87	1508.05	811.213	390.913	539.312	278.417	398.069	331.49	774.718	517.074	520.47	514.095	480.294	884.243	695.243	464.579	710.073	674.579	349.98	385.821	448.589	412.026	264.114	502.114	316.926	334.967	646.521	275.756	395.943	476.234	359.762	297.227	85.7235	380.855	657.388	433.179	343.716	455.429
hsa-mir-143-3p_+_3	266.564	721.376	827.622	552.404	663.757	886.234	501.477	607.452	651.953	639.68	664.033	1430.74	910.456	902.744	473.289	468.738	299.994	533.453	316.112	680.176	502.549	361.663	624.602	449.896	847.676	748.173	573.388	533.671	1381.63	537.37	365.204	737.557	450.232	345.809	334.883	388.757	1023.25	568.231	412	451.756	766.767	401.397	412.961	200.021	364.052	544.846	506.849	462.752	457.244
hsa-mir-143-3p_+_4	65.7446	347.329	361.313	285.726	323.882	299.791	197.67	222.918	224.684	256.585	329.129	694.851	499.923	398.428	179.73	196.975	114.847	202.065	182.832	262.616	184.462	147.215	276.266	264.466	370.651	270.372	206.615	232.969	540.254	221.149	138.424	257.778	167.058	129.04	176.475	114.929	306.78	171.732	106.815	187.794	147.762	155.861	107.843	100.011	196.028	234.016	207.749	156.235	192.333
hsa-mir-143-3p_+_5	0	66.091	64.851	51.9502	69.308	101.523	38.9497	47.3701	63.8447	58.8006	68.4655	86.1724	172.159	95.1201	55.4167	33.707	22.9694	22.2272	29.0481	47.2709	45.0261	20.8652	64.8625	42.5577	51.5254	50.069	63.5739	43.1701	61.9963	44.7809	24.5433	45.868	40.4535	22.2803	30.2529	30.4736	49.8189	0	20.709	35.4576	28.9534	25.6211	31.5639	0	0	26.7957	25.0478	47.6144	38.1037
hsa-mir-143-3p_+_6	0	30.9362	15.4407	0	21.3255	26.2765	12.6586	36.2242	28.239	0	18.1475	51.977	29.7967	21.5366	0	6.5834	0	0	20.5046	52.5232	17.4295	0	0	0	12.4658	0	0	17.8635	20.6654	23.4238	0	22.0166	15.7319	16.7102	18.0677	26.1203	23.5984	0	0	14.4457	0	0	0	0	0	25.0093	16.2074	0	0
hsa-mir-143-3p_+_7	0	0	0	0	0	0	0	0	0	0	0	0	0	0	0	0	0	0	0	0	0	0	0	0	0	0	0	0	0	0	0	0	0	0	0	0	0	0	0	0	0	0	0	0	0	0	0	0	0
hsa-mir-143-5p	117.145	603.256	560.498	282.263	498.484	656.912	406.05	362.242	449.369	498.914	468.535	1406.12	678.703	590.463	307.039	290.46	469.829	373.821	271.685	577.756	293.396	489.172	494.877	370.86	486.167	466.357	512.259	347.593	687.864	611.775	374.04	574.267	479.449	230.23	295.386	372.649	581.439	313.159	239.788	341.443	445.284	339.479	424.797	214.309	257.637	389.431	545.157	389.843	557.039
hsa-mir-143-5p_-_1	0	15.4681	0	0	26.6569	16.7214	0	0	15.9612	0	12.3733	17.7816	39.729	0	0	7.63675	0	0	27.3394	34.1401	0	18.5468	0	0	0	0	0	0	0	20.6681	21.5981	21.0993	12.7354	0	7.56322	5.22405	8.52165	0	0	9.1927	0	11.743	0	0	0	0	0	0	0
hsa-mir-143-5p_+_1	0	0	0	0	0	0	0	0	0	0	0	0	36.4182	0	0	0	0	0	0	0	0	0	0	0	14.1279	0	0	0	0	0	0	0	0	0	0	6.53007	0	0	0	0	0	0	0	0	0	0	0	0	0
hsa-mir-143-5p_+_2	0	0	0	0	0	0	0	0	0	0	0	0	0	0	0	3.16003	0	0	0	0	0	0	0	0	0	0	0	8.18743	0	0	0	0	0	0	0	0	0	0	0	0	0	0	0	0	0	0	0	0	0
hsa-mir-143-5p_+_3	0	0	0	0	0	0	0	0	0	0	0	0	0	0	0	0	0	0	0	0	0	0	0	0	0	0	0	0	0	0	0	0	0	0	0	0	0	0	0	0	0	0	0	0	0	0	0	0	0
hsa-mir-143-5p_+_4	0	15.4681	0	0	0	0	0	0	0	0	0	0	0	0	0	0	0	0	0	0	0	15.0693	33.6324	0	19.9453	0	0	0	0	0	0	0	0	0	7.56322	0	0	0	0	0	0	0	0	0	0	0	0	0	0
hsa-mir-143-5p_+_5	0	0	0	0	0	0	0	0	0	0	0	0	0	0	0	0	0	0	0	0	0	0	0	0	0	0	0	0	0	0	0	0	0	0	0	0	0	0	0	0	0	0	0	0	0	0	0	0	0
hsa-mir-143-5p_+_6	0	0	0	0	0	0	0	0	0	0	0	0	0	0	0	0	0	0	0	0	0	0	0	0	0	0	0	0	0	0	0	0	0	0	0	0	0	0	0	0	0	0	0	0	0	0	0	0	0
hsa-mir-143-5p_+_7	0	0	0	0	0	0	0	0	0	0	0	0	0	0	0	0	0	0	0	0	0	0	0	0	0	0	0	0	0	0	0	0	0	0	0	0	0	0	0	0	0	0	0	0	0	0	0	0	0
hsa-mir-143-5p_+_8	0	0	0	0	0	0	0	0	0	0	0	0	0	0	0	0	0	0	0	0	0	0	0	0	0	0	0	0	0	0	0	0	0	0	0	0	0	0	0	0	0	0	0	0	0	0	0	0	0
hsa-mir-144-3p	412.398	331.861	115.805	2646	413.182	505.225	249.278	424.938	717.025	212.039	916.448	324.172	125.808	732.246	284.572	78.7375	126.68	317.243	314.403	262.616	177.199	263.133	62.4602	522.852	128.814	147.346	449.908	340.15	154.991	414.74	111.917	144.025	617.29	474.384	199.165	101.869	51.1299	80.8151	131.884	263.305	161.74	93.9439	168.341	0	616.089	409.081	324.147	209.801	357.449
hsa-mir-144-3p_-_1	23.9071	30.9362	0	145.461	42.6511	42.9979	11.6849	55.7295	51.5669	0	60.2167	39.6667	0	71.7888	19.4707	7.90008	0	0	30.7568	0	17.4295	15.0693	0	79.0358	0	0	19.5612	24.5623	0	27.5575	21.5981	19.2646	41.9518	47.3456	20.1686	7.40074	0	0	14.1693	10.5059	17.9711	0	0	0	0	30.3685	33.8881	31.2469	43.547
hsa-mir-144-3p_+_1	0	0	0	0	0	0	0	0	0	0	0	0	0	0	0	0	0	0	0	0	0	0	0	0	0	0	0	0	0	0	0	0	0	0	0	0	0	0	0	0	0	0	0	0	0	0	0	0	0
hsa-mir-144-3p_+_2	0	0	0	0	0	0	0	0	0	0	0	0	0	0	0	0	0	0	0	0	0	0	0	0	0	0	0	0	0	0	0	0	0	6.49842	0	0	0	0	0	0	0	0	0	0	0	0	0	0	0
hsa-mir-144-3p_+_4	0	0	0	0	0	0	0	0	0	0	0	0	0	0	0	0	0	0	0	0	0	0	0	0	0	0	0	0	0	0	0	0	0	0	0	0	0	0	0	0	0	0	0	0	0	0	0	0	0
hsa-mir-144-3p_+_5	0	0	0	0	0	0	0	0	0	0	0	0	0	0	0	0	0	0	0	0	0	0	0	0	0	0	0	0	0	0	0	0	0	0	0	0	0	0	0	0	0	0	0	0	0	0	0	0	0
hsa-mir-144-5p	168.545	136.401	30.8814	959.347	190.597	238.877	117.823	222.918	406.396	80.1827	297.784	173.713	44.6951	319.46	125.811	61.884	69.6043	149.528	382.752	259.99	137.983	120.554	100.897	209.749	129.645	133.04	259.186	210.64	91.5184	214.259	114.863	188.059	341.607	384.799	143.701	71.3954	113.404	75.7642	141.693	122.788	218.648	52.3097	151.244	0	302.444	169.706	228.377	154.747	228.622
hsa-mir-144-5p_+_1	0	0	0	55.4136	0	0	0	0	0	0	0	0	0	0	0	2.8967	0	0	0	0	0	0	0	0	0	0	0	0	0	15.8455	0	0	0	9.74763	7.56322	0	0	0	0	0	0	0	0	0	0	0	0	0	0
hsa-mir-144-5p_+_2	0	0	0	0	0	0	0	0	0	0	0	0	0	0	0	0	0	0	0	0	0	0	0	0	0	0	0	0	0	0	0	0	0	0	0	0	0	0	0	0	0	0	0	0	0	0	0	0	0
hsa-mir-144-5p_+_3	0	0	0	0	0	0	0	0	0	0	0	0	0	0	0	0	0	0	0	0	0	0	0	0	0	0	0	0	0	0	0	0	0	0	0	0	0	0	0	0	0	0	0	0	0	0	0	0	0
hsa-mir-145-3p	32.2746	73.1219	114.261	57.1452	59.9781	162.436	23.3698	39.0107	67.5281	64.1461	92.3872	161.402	135.741	64.6099	65.901	129.035	91.8776	84.8675	109.358	99.7942	135.078	113.599	117.713	106.394	70.6397	105.86	107.587	111.647	81.1857	126.764	78.5386	211.91	115.367	64.9842	100.843	141.92	110.126	80.8151	57.7672	51.8731	52.9149	84.336	93.3765	0	0	42.8731	38.3083	29.759	39.9181
hsa-mir-145-3p_-_3	0	0	0	0	0	0	0	0	0	0	0	0	0	0	0	0	0	0	0	0	0	0	0	0	0	0	0	0	0	0	0	0	0	0	0	0	0	0	0	0	0	0	0	0	0	0	0	0	0
hsa-mir-145-3p_-_4	0	0	0	0	0	0	0	0	0	0	0	0	0	0	0	0	0	0	0	0	0	0	0	0	0	0	0	0	0	0	0	0	0	0	0	0	0	0	0	0	0	0	0	0	0	0	0	0	0
hsa-mir-145-3p_-_5	0	0	0	0	0	0	0	0	0	0	0	0	0	0	0	0	0	0	0	0	0	0	0	0	0	0	0	0	0	0	0	0	0	0	0	0	0	0	0	0	0	0	0	0	0	0	0	0	0
hsa-mir-145-3p_-_7	0	0	0	0	0	0	0	0	0	0	0	0	0	0	0	0	0	0	0	0	0	0	0	0	0	0	0	0	0	0	0	0	0	0	0	0	0	0	0	0	0	0	0	0	0	0	0	0	0
hsa-mir-145-3p_-_8	0	0	0	0	0	0	0	0	0	0	0	0	0	0	0	0	0	0	0	0	0	0	0	0	0	0	0	0	0	0	0	0	0	0	0	0	0	0	0	0	0	0	0	0	0	0	0	0	0
hsa-mir-145-3p_+_1	29.8839	194.054	230.067	133.339	173.27	260.376	101.269	91.9537	83.4892	229.857	117.134	341.954	215.199	184.856	62.9055	265.97	440.595	204.086	61.5137	152.317	165.58	124.032	221.013	88.1553	194.467	187.401	127.148	144.396	221.415	238.372	237.579	250.439	236.728	67.305	172.273	163.687	245.161	229.818	282.296	143.143	197.682	248.738	145.983	242.883	173.625	182.211	82.5103	132.428	199.591
hsa-mir-145-3p_+_2	700.478	2646.45	3278.06	1290.1	2255.17	3074.35	1605.7	1287.35	1479.48	2713.74	1516.14	4041.9	2074.18	2169.82	1201.2	2505.91	3888.09	1493.26	1269.57	1938.11	1417.6	1649.51	2680.98	1294.97	2164.07	2104.33	1248.25	1374.74	3005.35	2486.37	2045.93	2772.26	1982.22	806.268	1866.86	1567.22	2355.25	1954.72	3046.4	2258.78	1975.82	2680.6	1137.62	1107.26	2721.99	1630.97	2195.36	1931.36	2658.18
hsa-mir-145-3p_+_3	0	25.3114	0	0	21.3255	21.4989	0	0	14.7334	0	17.3226	47.8736	0	0	0	7.37341	0	22.2272	0	0	0	23.1835	0	0	10.8037	0	0	0	0	22.7349	0	21.0993	8.24053	6.49842	9.24394	9.57743	15.7323	0	51.2275	0	0	0	27.6184	0	0	0	32.4147	0	0
hsa-mir-145-3p_+_4	0	0	0	0	0	0	0	0	0	0	0	0	0	0	0	0	0	0	0	0	0	0	0	0	0	0	0	0	22.1415	9.64511	0	0	0	0	0	0	0	0	0	0	0	0	0	0	0	0	0	0	0
hsa-mir-145-3p_+_5	0	0	0	0	0	14.3326	13.6324	0	0	0	0	23.2529	0	0	0	7.90008	18.7932	0	18.7958	0	0	0	0	0	17.4522	28.6108	0	0	22.1415	0	10.7991	17.4298	9.7388	0	6.30269	12.1895	10.4882	0	0	0	0	0	0	0	0	0	0	0	0
hsa-mir-145-3p_+_6	0	0	0	0	0	0	0	0	0	0	0	0	0	0	0	0	0	0	0	0	0	0	0	0	0	0	0	0	0	0	0	0	0	0	0	0	0	0	0	0	0	0	0	0	0	0	0	0	0
hsa-mir-145-3p_+_7	0	0	0	0	0	0	0	0	0	0	0	0	0	0	0	0	0	0	0	0	0	0	0	0	0	0	0	0	0	0	0	0	0	0	0	0	0	0	0	0	0	0	0	0	0	0	0	0	0
hsa-mir-145-5p	529.543	7457.03	6543.77	1676.26	4747.6	6484.32	5646.73	3529.07	4160.96	5746.42	4212.69	13492.1	4138.43	5432.62	2751.37	5695.96	4147.72	4192.86	3812.14	7203.56	2926.7	5358.87	4143.99	2526.11	6625.17	4041.28	3926.91	5254.09	3375.85	8759.83	4447.25	8924.99	4089.55	2380.74	3352.61	3819.65	2719.72	4737.79	4125.45	1746.61	1854.02	4674.78	3906.03	1400.15	2553.97	1750.65	5336.65	4890.89	6136.5
hsa-mir-145-5p_-_1	0	0	0	0	0	0	0	0	0	0	0	0	0	0	0	6.32007	0	0	0	0	0	0	0	0	0	17.1665	0	0	0	9.64511	0	0	0	0	0	0	0	0	0	0	0	0	0	0	0	0	0	0	0
hsa-mir-145-5p_+_1	0	67.4972	38.6018	0	35.9868	51.3586	38.9497	44.5836	24.5557	32.0731	50.318	101.218	56.2827	43.0733	31.4527	44.2405	29.2338	56.5783	0	31.5139	21.7868	74.1873	112.909	0	40.7217	20.0276	24.4515	30.5168	17.7132	49.6034	30.4337	40.3638	37.4569	15.7819	34.4547	23.0729	11.7992	37.8821	28.3386	21.0119	16.9727	33.0939	28.9336	0	100.815	0	29.468	20.8313	29.0314
hsa-mir-145-5p_+_2	0	0	0	0	0	0	0	0	0	0	0	0	0	0	0	2.8967	0	0	0	0	0	22.0243	0	0	16.6211	0	0	11.1647	0	0	18.6529	0	0	0	5.88251	0	0	0	0	0	0	0	0	0	0	0	0	0	0
hsa-mir-145-5p_+_3	0	30.9362	15.4407	0	31.9883	33.4428	17.5274	29.258	34.3779	0	13.1982	50.6092	24.8306	35.8944	0	13.4301	7.65647	0	0	55.1494	17.4295	26.6611	0	0	29.918	14.3054	0	22.3293	48.7114	35.8247	0	11.9257	0	0	10.9247	6.96541	11.1437	0	0	10.5059	10.9823	0	0	0	0	39.3004	0	41.6626	0
hsa-mir-145-5p_+_4	0	0	0	0	0	14.3326	0	0	0	0	0	15.046	0	0	0	0	0	0	0	0	0	12.7509	0	0	22.4385	0	0	14.1419	0	8.26724	0	13.7604	0	0	0	0	0	0	0	0	0	0	0	0	0	0	0	0	0
hsa-mir-145-5p_+_5	0	0	0	0	0	0	0	0	0	0	0	0	0	0	0	5.26672	0	0	0	0	0	0	0	0	0	0	0	0	0	0	0	0	0	0	5.88251	0	0	0	0	0	0	0	0	0	0	0	0	0	0
hsa-mir-145-5p_+_6	0	0	0	0	0	0	0	0	0	0	0	0	0	0	0	0	0	0	0	0	0	0	0	0	0	0	0	0	0	0	0	0	0	0	0	0	0	0	0	0	0	0	0	0	0	0	0	0	0
hsa-mir-1468	192.452	98.4334	75.6595	60.6086	75.9722	72.8575	126.586	103.1	78.5781	208.475	75.0646	116.264	66.215	52.0469	193.21	97.961	228.302	107.095	35.883	47.2709	106.029	92.7341	91.288	85.1155	99.7266	48.6384	26.8967	84.8515	150.562	44.7809	131.552	89.9013	63.6768	125.791	115.549	153.674	95.0492	179.309	201.64	256.082	368.407	145.186	89.431	350.037	487.27	178.638	131.132	86.3011	156.044
hsa-mir-1468_+_1	0	0	0	0	0	0	0	0	0	0	0	0	0	0	0	0	0	0	0	0	0	0	0	0	0	0	0	0	0	0	0	0	0	0	0	0	0	0	0	0	0	0	0	0	0	0	0	0	0
hsa-mir-1469_+_1	0	0	0	0	0	0	0	0	0	0	0	0	0	0	0	0	0	0	0	0	0	0	0	0	0	0	0	0	0	0	0	0	0	0	0	0	0	0	0	0	0	0	0	0	0	0	0	0	0
hsa-mir-1469_+_2	0	0	0	0	0	0	0	0	0	0	0	0	0	0	0	0	0	0	0	0	0	0	0	0	0	0	0	0	0	0	0	0	0	0	0	0	0	0	0	0	0	0	0	0	0	0	0	0	0
hsa-mir-146a-3p	0	0	0	0	0	0	0	0	0	0	0	0	26.486	0	0	4.21338	0	0	0	0	0	0	0	0	0	0	0	0	0	0	0	0	0	0	0	0	0	0	0	0	0	0	0	0	0	0	0	0	0
hsa-mir-146a-3p_-_1	0	0	0	0	0	0	0	0	0	0	0	0	0	0	23.964	3.16003	0	0	0	0	0	0	0	0	0	0	0	0	0	0	0	0	0	0	0	0	0	0	0	0	0	0	0	0	0	0	0	0	0
hsa-mir-146a-3p_-_2	0	0	21.617	0	17.327	0	0	0	0	0	0	0	0	0	0	8.42676	7.65647	0	0	0	0	0	0	0	0	0	0	0	0	17.2234	14.726	0	0	0	10.0843	11.7541	0	0	0	0	0	0	0	0	0	0	0	0	0
hsa-mir-146a-3p_+_2	0	0	0	0	0	15.527	0	0	0	0	0	0	0	0	0	5.7934	0	0	0	0	0	0	0	0	0	0	0	0	0	0	0	0	0	0	0	0	0	0	0	0	0	0	0	0	0	0	0	0	0
hsa-mir-146a-5p	20896	5934.13	18490.3	31007.4	8751.46	10108.1	7582.53	9564.58	6415.17	13089.4	18183.8	11315.9	19035.1	6218.7	42098.7	12095	34397	7365.28	18266.1	18795.4	10762.7	15463.4	33183.2	6797.08	9390.09	28407.7	16668.6	17177.2	10428.7	6520.78	6199.64	18241.7	4631.93	7210.46	6079.15	4270.23	15411.1	7657.23	50890.7	24810.4	14002.5	23265	6390.37	32810.7	10092.7	10353.9	14742.8	11729.5	8849.12
hsa-mir-146a-5p_-_1	616.804	163.118	915.634	1387.07	453.168	439.534	422.604	434.69	234.507	461.496	798.489	724.943	749.884	285.36	682.974	588.293	361.942	266.726	201.628	236.355	277.419	727.963	663.039	273.585	336.577	818.27	575.833	547.069	218.463	437.475	166.894	579.771	433.751	572.325	190.341	162.381	290.392	161.63	397.83	522.671	222.642	463.314	352.464	450.048	386.456	384.072	461.173	529.71	348.376
hsa-mir-146a-5p_-_2	0	0	0	0	0	0	0	0	0	0	0	0	0	0	0	0	0	0	0	0	0	0	0	0	0	0	0	0	0	0	0	0	0	0	0	0	0	0	0	0	0	0	0	0	0	0	0	0	0
hsa-mir-146a-5p_+_1	150.615	26.7176	151.319	197.411	69.308	65.6912	76.9256	76.6281	66.3003	81.9645	144.355	146.356	185.402	35.8944	176.734	87.4276	78.6528	60.6196	68.3485	162.822	61.0031	146.056	261.852	148.952	118.841	205.998	173.606	174.169	26.5699	115.741	45.1597	107.331	85.4018	142.501	53.7829	53.5466	51.1299	27.7802	190.741	80.1078	41.9325	127.038	32.8791	0	67.2097	28.5821	66.3029	68.4457	88.9085
hsa-mir-146a-5p_+_2	96.8238	30.9362	108.085	178.362	50.6481	71.6631	50.6346	144.897	38.0613	121.165	156.728	105.322	178.78	50.2521	191.712	67.4141	73.7805	42.4337	61.5137	52.5232	127.816	141.419	98.4949	48.6374	75.626	120.165	154.045	139.931	45.7592	40.6472	68.7212	101.827	76.4122	116.507	51.2618	42.6631	70.7953	0	111.175	79.4512	59.9036	68.3228	64.443	185.734	0	87.5327	123.765	116.06	65.3206
hsa-mir-146a-5p_+_3	0	0	0	0	0	0	0	0	0	0	0	0	0	0	0	0	0	0	0	0	0	0	0	0	0	0	15.8935	0	0	0	0	0	0	0	0	0	0	0	0	0	0	0	0	0	0	0	0	0	0
hsa-mir-146a-5p_+_4	0	0	0	0	0	0	0	0	0	0	9.07374	0	19.8645	0	0	0	0	0	0	0	0	0	0	33.4382	0	0	0	9.67605	0	10.334	0	0	8.98967	0	0	0	0	0	0	0	0	0	0	0	0	0	0	0	0
hsa-mir-146a-5p_+_5	0	0	0	0	0	0	0	0	0	0	0	0	0	0	0	0	0	0	0	0	15.977	0	0	0	0	15.736	0	11.909	0	0	0	0	0	0	0	0	0	0	0	0	0	0	0	0	0	0	0	0	0
hsa-mir-146a-5p_+_6	0	0	0	0	0	0	0	0	0	0	0	0	0	0	0	0	0	0	0	0	0	0	0	0	9.14161	0	0	8.93174	0	0	0	0	0	6.96259	9.24394	0	0	0	0	7.22284	0	0	0	0	0	30.3685	0	0	0
hsa-mir-146b-3p	198.429	140.619	318.079	173.167	307.887	185.13	189.88	161.616	250.468	242.33	292.01	269.46	380.736	156.141	357.962	222.519	327.14	234.396	271.685	270.495	271.609	257.337	482.865	267.506	132.138	243.192	484.14	181.612	153.515	392.005	195.365	571.515	319.133	285.002	144.542	297.771	1392.31	171.732	289.926	387.407	350.436	330.939	192.014	142.872	403.258	142.91	91.3507	254.439	259.468
hsa-mir-146b-3p_-_1	0	0	0	0	0	0	0	0	0	0	0	0	0	0	0	0	0	0	0	0	0	0	0	0	0	0	0	0	0	0	0	0	0	0	0	0	0	0	0	0	0	0	0	0	0	0	0	0	0
hsa-mir-146b-3p_-_2	0	0	0	0	0	0	0	0	0	0	0	0	0	0	0	0	0	0	0	0	0	0	0	0	0	0	0	0	0	0	0	0	0	0	0	0	0	0	0	0	0	0	14.4668	0	0	0	0	0	0
hsa-mir-146b-3p_+_1	178.108	111.089	265.58	221.654	239.912	173.186	200.591	160.222	203.812	196.002	258.189	317.333	448.606	138.193	235.147	196.975	289.554	177.818	205.046	246.859	206.249	220.243	487.67	249.267	144.604	203.137	387.557	150.351	178.608	281.086	124.68	553.168	281.676	248.797	128.155	250.755	1077.01	128.799	228.889	287.6	267.57	227.387	238.044	485.766	358.452	157.202	97.2442	205.337	244.952
hsa-mir-146b-3p_+_2	0	0	0	0	0	0	0	0	0	0	0	0	0	0	0	3.68671	0	0	0	0	0	16.2285	0	0	0	0	14.6709	0	0	12.4009	0	18.3472	0	8.35511	5.04215	8.70676	9.17717	0	0	0	0	0	0	0	0	0	0	0	0
hsa-mir-146b-3p_+_4	0	0	0	0	0	0	0	0	0	0	0	0	0	0	0	0	0	0	0	0	0	0	0	0	0	0	0	0	0	0	0	0	0	0	0	0	0	0	0	0	0	0	0	0	0	0	0	0	0
hsa-mir-146b-3p_+_5	0	0	0	0	0	0	0	0	0	0	0	0	0	0	0	0	0	0	0	0	0	0	0	0	0	0	0	0	14.761	0	0	0	0	0	0	0	7.86614	0	0	0	0	0	0	0	0	0	0	0	0
hsa-mir-146b-5p	32314.1	10642.1	23093.1	41174	14156.2	12640.2	9931.19	13971.4	13565.8	15812	40030.1	10617	34807.5	12232.8	46331.4	28086.4	64958.9	18355.6	28530.4	37866.6	28312.7	20158.1	64454.1	16664.4	17079	46189.3	80241.3	30711	28065.1	20598.5	12791	54531.5	13163.1	11066.3	14085.2	12954.3	184293	16324.7	101404	51751	52453.6	61783.1	11564.2	134207	15951.1	14662.6	13561.2	14235.2	13695.5
hsa-mir-146b-5p_-_1	40.6421	18.2805	50.9544	74.462	0	23.8877	22.3961	18.1121	17.189	44.5459	81.6637	23.2529	61.2488	21.5366	65.901	179.332	414.145	90.9294	97.3967	162.822	197.534	97.3708	365.152	88.1553	117.179	256.067	513.482	199.475	277.507	137.787	118.79	347.679	68.9208	87.7286	82.3551	78.3608	1126.82	154.054	652.878	296.793	347.441	349.087	98.6372	635.782	0	25.0093	35.3615	22.3192	0
hsa-mir-146b-5p_-_2	0	0	0	0	0	0	0	0	0	0	0	0	0	0	0	0	0	0	0	0	0	0	0	0	0	0	0	0	0	0	0	0	0	0	0	0	0	0	0	0	0	0	0	0	0	0	0	0	0
hsa-mir-146b-5p_+_1	151.81	44.9981	55.5866	166.241	79.9707	47.7754	52.5821	39.0107	33.1501	35.6367	106.41	67.023	235.063	55.6363	70.3942	97.4344	105.102	38.3924	71.766	57.7756	130.721	78.824	170.564	79.0358	77.2881	183.109	249.405	95.2719	61.9963	82.6724	69.703	98.1575	55.4363	59.8783	44.539	49.6285	223.53	53.0349	113.354	63.0357	93.849	131.308	0	300.032	61.6089	58.9506	26.5212	63.9818	78.0218
hsa-mir-146b-5p_+_2	163.764	60.4662	151.319	187.021	130.619	112.272	55.5033	66.8754	109.273	64.1461	220.244	73.8621	460.194	104.094	134.797	174.592	105.102	123.26	95.688	126.056	159.77	166.921	189.783	133.753	146.266	144.485	378.999	142.908	131.373	120.564	104.064	110.083	148.329	66.8409	103.364	58.3353	285.803	151.528	135.153	77.4813	109.823	157.997	36.8245	321.463	212.831	158.988	29.468	81.8372	83.4652
hsa-mir-146b-5p_+_3	19.1257	33.7486	80.2917	70.9986	53.3138	21.4989	42.8446	22.2918	28.239	48.1096	34.6452	31.4598	72.8365	37.6891	67.3987	37.9204	9.7446	72.7436	0	34.1401	56.6457	51.0038	64.8625	0	73.9639	52.93	119.812	41.6814	48.7114	48.2255	34.3606	39.4465	44.9483	20.4236	17.6475	23.0729	87.8386	47.984	26.1587	31.5178	16.9727	56.5799	26.3032	0	0	28.5821	36.8349	23.8072	38.1037
hsa-mir-146b-5p_+_4	95.6285	52.0291	108.085	129.876	155.943	52.5529	58.4245	44.5836	78.5781	106.91	160.028	119	145.673	59.2257	79.3807	100.068	57.0755	105.074	97.3967	52.5232	108.934	119.395	192.185	97.2748	122.165	174.526	221.286	87.8288	73.8051	96.4511	62.8309	93.5707	70.419	49.6665	85.7165	44.8398	184.199	136.376	85.0158	101.12	69.8876	64.0527	28.9336	121.442	100.815	75.028	17.6808	34.2228	47.176
hsa-mir-146b-5p_+_5	114.754	61.8724	83.3799	126.412	125.287	96.7452	58.4245	61.3025	62.6169	71.2735	120.433	77.9655	155.605	48.4574	89.865	97.171	39.6744	117.198	58.0963	141.813	158.318	95.0524	79.2764	182.39	176.184	92.9852	317.87	127.277	64.9485	174.99	64.7943	146.778	95.8898	140.18	70.5901	68.7834	298.913	75.7642	58.8571	128.698	98.841	128.105	49.9762	0	0	0	33.8881	63.9818	50.8049
hsa-mir-146b-5p_+_6	86.0656	26.7176	55.5866	109.095	71.9737	27.4709	46.7396	55.7295	31.9224	42.7641	46.1936	43.7701	92.7009	30.5102	50.9235	42.9238	27.1457	32.3305	75.1834	57.7756	91.5046	37.0936	115.311	97.2748	77.2881	74.3882	188.277	49.8689	32.4743	66.8268	54.977	55.9589	36.7078	47.8098	21.009	23.5082	97.6713	35.3566	88.2857	76.1681	63.8972	61.9176	42.0852	121.442	78.4113	39.3004	17.6808	34.2228	23.588
hsa-mir-146b-5p_+_7	72.9167	19.6867	72.5714	117.754	51.981	40.6091	41.8709	34.831	22.1001	17.8184	54.4425	27.3563	132.43	50.2521	58.4122	42.3971	22.9694	40.4131	23.922	126.056	94.4095	35.9345	115.311	33.4382	67.3155	121.596	155.267	42.4258	29.5221	46.8477	16.6894	32.1076	30.7147	23.6728	16.8072	9.57743	109.47	47.984	55.5873	23.6384	43.9293	44.8369	26.3032	71.4362	0	17.8638	17.6808	32.7349	23.588
hsa-mir-146b-5p_+_8	0	0	0	0	0	0	0	0	0	0	0	0	0	0	0	4.21338	0	0	0	0	15.977	0	0	0	9.14161	0	0	0	0	0	0	0	0	0	0	0	0	0	0	0	0	0	0	0	0	0	0	0	0
hsa-mir-147a	0	0	0	0	0	0	0	0	0	0	0	0	0	0	0	0	0	0	0	0	0	0	0	0	0	0	0	0	0	0	0	0	0	9.28345	5.88251	4.78872	0	0	0	9.1927	0	0	0	0	0	0	0	0	0
hsa-mir-147a_-_1	17.9303	0	0	0	0	0	0	0	0	0	0	0	0	0	0	0	0	0	0	0	0	0	0	0	0	0	0	0	0	0	0	0	0	0	0	0	0	0	0	0	0	0	0	0	0	0	0	0	0
hsa-mir-147a_+_1	0	0	0	0	0	0	0	0	0	0	0	0	0	0	0	0	0	0	0	0	0	0	0	0	0	0	0	0	0	0	0	0	0	0	0	0	0	0	0	0	0	0	0	0	0	0	0	0	0
hsa-mir-147b	1194.16	801.529	667.039	387.895	715.738	587.637	965.952	1475.44	947.848	507.824	548.549	672.966	322.798	1010.43	678.481	434.505	569.363	1081.05	445.974	845.624	1144.53	951.684	199.392	750.84	801.137	746.743	592.949	1172.29	253.89	877.705	669.541	858.649	546.122	995.186	815.988	423.584	487.045	823.304	358.592	909.421	595.043	665.08	485.295	442.905	1164.97	568.069	604.093	1046.03	455.429
hsa-mir-147b_-_1	60.9631	165.931	138.966	48.4869	139.949	83.607	203.512	249.39	121.551	155.02	98.9863	194.23	44.6951	165.114	103.345	57.6706	94.6618	137.404	58.0963	65.6541	206.249	129.828	74.4718	145.912	123.827	131.61	92.9158	192.032	78.2335	156.389	104.064	149.53	62.9277	147.607	121.012	83.1495	151.423	131.325	74.1164	110.312	66.8924	89.6737	85.4856	0	274.44	148.27	188.595	282.71	121.569
hsa-mir-147b_-_2	0	0	0	0	0	0	0	0	0	0	0	0	0	0	0	0	0	0	0	0	0	0	0	0	0	0	0	0	0	0	0	0	0	0	0	0	0	0	0	0	0	0	0	0	0	0	0	0	0
hsa-mir-147b_-_6	0	0	0	0	0	0	0	0	0	0	0	0	0	0	0	0	0	0	0	0	0	0	0	0	0	0	0	0	0	0	0	0	0	0	0	0	0	0	0	0	0	0	0	0	0	0	0	0	0
hsa-mir-147b_+_1	51.4003	35.1548	24.7051	0	27.9898	19.1102	45.7659	65.4822	25.7834	39.2004	24.7466	0	0	53.8416	26.9595	11.8501	30.6259	76.7849	0	44.6448	68.2654	39.412	0	0	49.0323	0	14.6709	34.9826	63.4724	30.3132	38.2875	58.711	26.969	33.4204	25.6309	15.6722	15.0768	0	22.8889	26.2649	35.9422	14.9456	0	0	0	21.4366	23.5744	47.6144	32.6603
hsa-mir-147b_+_2	0	0	0	0	0	0	0	0	0	0	0	0	0	0	0	0	0	0	0	0	0	0	0	0	0	0	0	0	0	0	0	0	0	0	0	0	0	0	0	0	0	0	0	0	0	0	0	0	0
hsa-mir-147b_+_3	0	36.561	18.5289	0	0	15.527	32.1335	36.2242	0	0	19.7973	0	0	37.6891	25.4617	4.21338	0	0	0	0	0	32.4569	0	0	0	0	0	16.3749	0	8.26724	0	0	0	8.35511	25.6309	0	9.17717	0	13.0794	0	21.9647	0	0	0	0	21.4366	0	46.1264	0
hsa-mir-147b_+_4	0	0	0	0	0	0	0	0	0	0	0	0	0	0	0	0	0	0	0	0	0	0	0	0	0	0	0	0	0	0	0	0	0	5.57007	0	0	0	0	0	0	0	0	0	0	0	0	0	0	0
hsa-mir-147b_+_5	0	0	0	0	0	0	0	0	0	0	0	0	0	0	0	0	0	0	0	0	0	0	0	0	0	0	0	0	0	0	0	0	0	0	0	0	0	0	0	13.1324	0	0	0	0	0	0	0	0	0
hsa-mir-148a-3p	66740.3	132571	249760	162176	141575	156810	168507	128599	176385	100729	171713	113860	248506	143283	158916	225238	225302	185031	103886	180076	172527	304836	159523	210299	118877	296930	224139	255783	115443	247682	161358	174205	182662	235559	150664	245371	248193	131501	175213	200253	149277	223464	274776	199507	158699	112819	165936	130568	110101
hsa-mir-148a-3p_-_1	15.5396	39.3734	52.4984	50.2186	33.3211	42.9979	33.1072	25.0783	35.6057	0	26.3963	25.9885	44.6951	37.6891	22.4662	228.576	156.61	189.942	208.463	131.308	165.58	292.112	96.0926	303.984	117.179	291.83	218.841	294.747	103.327	267.996	150.205	169.712	218.749	220.018	152.525	244.225	243.85	116.172	137.333	255.426	84.8635	203.901	195.959	0	117.617	19.6502	41.2551	28.271	0
hsa-mir-148a-3p_-_2	0	0	0	0	0	0	0	0	0	0	0	0	0	0	0	0	0	0	0	0	0	0	0	0	0	0	0	0	0	0	0	0	0	0	0	0	0	0	0	0	0	0	0	0	0	0	0	0	0
hsa-mir-148a-3p_+_1	196.038	227.803	438.516	318.628	219.92	206.629	280.438	259.142	385.524	142.547	234.268	157.299	551.24	283.566	280.079	369.724	328.532	549.618	191.376	480.588	447.356	739.554	389.175	589.729	467.053	703.826	514.704	588.006	324.743	447.809	480.067	314.654	351.346	354.164	283.201	338.693	291.703	469.738	246.328	306.642	318.488	444.099	422.167	421.474	476.069	235.802	228.377	217.241	99.7953
hsa-mir-148a-3p_+_2	319.16	667.941	688.656	780.985	603.779	613.914	481.029	565.655	690.014	475.751	462.761	440.437	1489.84	895.565	638.041	715.748	754.51	1311.4	705.699	1105.61	1173.58	1756.15	1280.43	1355.77	864.298	1776.73	1489.1	1229.6	586.013	1222.86	881.595	690.772	702.692	797.913	552.536	804.504	671.244	704.607	641.978	697.332	497.2	993.884	1366.45	1557.31	963.339	321.549	372.77	562.445	264.911
hsa-mir-148a-3p_+_3	94.4331	126.557	284.109	207.801	130.619	123.022	112.954	123.998	136.284	153.238	90.7374	127.207	221.82	190.24	139.291	98.2244	77.2607	129.322	82.0182	173.327	198.986	271.247	153.748	231.028	146.266	296.122	135.706	186.822	172.704	155.011	150.205	85.3145	121.36	117.9	64.2874	79.2315	93.0827	179.309	135.153	84.0475	85.8619	166.537	165.71	192.878	291.242	62.5233	129.659	136.891	61.6916
hsa-mir-148a-3p_+_4	137.466	178.586	313.446	214.728	323.882	182.741	193.775	89.1672	223.457	96.2192	217.77	244.839	405.567	263.824	221.667	233.842	198.372	295.016	227.259	273.121	364.566	491.491	266.657	343.502	323.281	638.022	253.073	416.814	183.037	243.195	229.725	165.125	210.508	237.192	219.333	243.789	150.112	328.311	185.291	225.878	213.656	279.697	130.201	285.745	274.44	239.375	234.27	217.241	174.188
hsa-mir-148a-3p_+_5	64.5492	60.4662	104.997	136.802	94.632	71.6631	68.1619	50.1566	95.7671	67.7098	60.2167	82.069	134.085	109.478	119.82	53.1939	62.6438	90.9294	44.4265	70.9064	114.744	103.167	57.6556	54.7171	124.658	141.624	58.6836	110.902	85.614	68.8936	69.703	44.0333	39.7044	52.9157	32.774	41.7924	62.9291	95.968	51.2275	31.5178	51.9165	72.593	93.3765	0	67.2097	126.833	82.5103	53.5662	43.547
hsa-mir-148a-3p_+_6	20.321	35.1548	38.6018	38.0968	35.9868	29.8596	21.4223	0	15.9612	0	28.0461	27.3563	41.3843	28.7155	26.9595	21.8569	40.3705	52.537	51.2614	26.2616	52.2884	48.6854	38.437	30.3984	28.2559	45.7773	29.3418	53.5904	0	33.0689	23.5616	14.6778	32.213	32.9563	32.774	22.2022	17.0433	30.3057	0	24.9516	21.9647	18.1483	32.8791	0	0	39.3004	27.9946	17.8554	32.6603
hsa-mir-148a-3p_+_7	0	0	0	17.3167	18.6598	0	0	16.7189	13.5056	0	0	0	0	0	19.4707	6.32007	0	0	0	0	15.977	11.5918	0	0	8.31055	15.736	0	11.1647	0	0	0	0	0	7.42676	5.04215	7.83608	8.52165	0	0	9.1927	0	0	0	0	0	0	0	0	0
hsa-mir-148a-3p_+_8	0	0	0	0	0	11.9439	0	0	0	0	0	0	0	0	0	8.95343	11.1367	0	0	0	0	0	0	0	0	0	0	11.1647	0	8.26724	0	11.0083	0	11.1401	8.82376	12.1895	11.1437	0	0	17.0722	0	0	14.4668	0	0	0	0	0	0
hsa-mir-148a-5p	878.586	963.241	2575.51	1890.99	1278.2	1428.48	1432.37	1241.38	1550.69	691.353	1912.09	1479.98	2118.88	1161.18	1737.39	1954.74	1321.78	1210.37	741.582	1124	1080.63	1859.32	1081.04	1942.46	815.265	2032.8	1617.47	1931.49	680.483	1820.17	921.846	1952.14	1322.23	2036.33	1003.81	2017.36	1947.53	866.237	1123.73	2063.1	1119.2	1260.77	1565.04	628.639	2145.11	968.218	1374.68	1123.4	892.714
hsa-mir-148a-5p_-_1	47.8142	30.9362	100.365	84.852	70.6408	96.7452	69.1357	62.6957	138.739	64.1461	105.585	57.4483	125.808	61.0205	85.3717	128.508	82.8291	58.599	0	63.0279	59.5506	118.236	52.8509	121.594	45.708	121.596	180.941	107.925	0	141.921	59.8857	70.6367	94.3915	144.358	52.5224	137.567	152.734	50.5094	49.0476	103.09	43.9293	109.957	73.6491	0	61.6089	48.2323	51.5689	58.03	56.2483
hsa-mir-148a-5p_+_1	0	0	18.5289	0	0	0	0	0	0	0	15.6728	0	28.1414	0	0	10.0068	0	0	0	0	0	25.5019	0	36.4781	0	17.1665	24.4515	0	0	15.1566	0	14.6778	0	16.246	11.765	13.0601	8.52165	0	0	0	0	0	0	0	0	0	0	0	0
hsa-mir-148a-5p_+_2	0	0	0	0	0	0	0	0	0	0	0	0	0	0	0	0	0	0	0	0	0	0	0	0	0	0	0	0	0	0	0	0	0	5.1059	0	0	0	0	0	0	0	0	0	0	0	0	0	0	0
hsa-mir-148a-5p_+_3	0	0	0	0	0	0	0	0	0	0	0	0	0	0	0	0	0	0	0	0	0	0	0	0	0	0	0	0	0	0	0	0	0	0	0	0	0	0	0	0	0	0	0	0	0	0	0	0	0
hsa-mir-148a-5p_+_4	0	0	0	0	0	0	0	0	0	0	0	0	0	0	0	0	0	0	0	0	0	0	0	0	0	0	0	0	0	0	0	0	0	0	0	0	0	0	0	0	0	0	0	0	0	0	0	0	0
hsa-mir-148a-5p_+_5	0	0	0	0	0	0	0	0	0	0	0	0	0	0	0	0	0	0	0	0	0	0	0	0	0	0	0	0	0	0	0	0	0	0	0	0	0	0	0	0	0	0	0	0	0	0	0	0	0
hsa-mir-148a-5p_+_6	0	0	0	0	0	0	0	0	0	0	0	0	0	0	0	0	0	0	0	0	0	0	0	0	0	0	0	0	0	0	0	0	0	0	0	0	0	0	0	0	0	0	0	0	0	0	0	0	0
hsa-mir-148b-3p	2908.3	3144.24	3186.96	4034.8	3412.08	3286.95	3678.8	3641.92	3637.92	3116.43	4064.21	2449.76	3472.97	3295.11	4668.49	3776.24	4496.44	3679.61	3238.01	3503.3	4353.01	4811.74	3332.01	4526.32	3095.68	4424.66	3225.16	4488.2	2975.82	4309.3	3829.74	3040.13	3330.67	4048.98	3972.37	3968.1	4146.77	3227.55	4446.98	4263.44	3371.58	4008.63	3741.64	3243.2	2834.01	3672.8	3316.62	3663.33	3166.23
hsa-mir-148b-3p_-_1	0	0	0	0	0	0	0	0	0	0	0	0	0	0	0	3.95004	16.009	0	0	0	0	0	0	0	0	0	0	0	0	0	0	0	0	5.57007	0	0	0	0	0	0	0	0	0	0	0	0	0	0	0
hsa-mir-148b-3p_+_1	0	0	0	0	0	0	0	0	0	0	0	0	0	0	0	6.05673	0	0	0	28.8878	0	0	0	0	17.4522	0	19.5612	14.8862	0	11.7119	0	18.3472	9.7388	12.5327	5.88251	0	0	0	11.9894	8.53608	0	0	0	0	0	0	0	0	0
hsa-mir-148b-3p_+_2	0	26.7176	0	0	21.3255	17.9158	0	0	12.2778	0	0	0	0	21.5366	0	10.5334	8.35251	20.2065	0	0	33.4064	16.2285	0	0	39.8907	20.0276	22.0064	12.6533	16.2371	21.357	28.4702	0	13.4845	12.0685	15.9668	13.9308	22.2874	0	0	0	0	0	23.6729	0	0	0	0	0	0
hsa-mir-148b-3p_+_3	0	0	0	0	0	0	0	0	0	0	0	0	0	0	0	0	0	0	0	0	0	0	0	0	0	0	0	0	0	0	0	0	0	0	0	0	0	0	0	0	0	0	0	0	0	0	0	0	0
hsa-mir-148b-3p_+_4	0	0	0	0	0	0	0	0	0	0	0	0	0	0	0	2.8967	0	0	0	0	0	12.7509	0	0	19.1143	0	0	0	0	0	0	0	0	0	0	0	0	0	0	0	0	0	0	0	0	0	0	0	0
hsa-mir-148b-3p_+_5	0	0	0	0	0	0	0	0	0	0	0	0	0	0	0	0	0	0	0	0	0	0	0	0	0	0	0	0	0	0	0	0	0	0	0	0	0	0	0	0	0	0	0	0	0	0	0	0	0
hsa-mir-148b-3p_+_7	0	0	0	0	0	0	0	0	0	0	0	0	0	0	0	0	0	0	0	0	0	0	0	0	0	0	0	0	0	0	0	0	0	0	0	0	0	0	0	0	0	0	0	0	0	0	0	0	0
hsa-mir-148b-3p_+_8	0	0	0	0	0	0	0	0	0	0	0	0	0	0	0	0	0	0	0	0	0	0	0	0	0	0	0	0	0	0	0	0	0	0	0	0	0	0	0	0	0	0	0	0	0	0	0	0	0
hsa-mir-148b-5p	23.9071	0	37.0577	48.4869	59.9781	32.2484	48.6871	37.6174	31.9224	28.5094	42.0692	17.7816	43.0397	19.7419	17.973	22.6469	10.4406	0	0	0	61.0031	30.1386	0	36.4781	19.9453	35.7635	14.6709	29.7725	32.4743	46.8477	25.525	22.0166	15.7319	33.4204	24.7906	18.7195	43.2638	0	41.418	28.8913	26.9566	24.5535	23.6729	0	0	0	0	31.2469	0
hsa-mir-148b-5p_-_1	242.657	187.023	381.386	413.87	278.565	312.929	325.23	277.254	363.424	183.529	361.3	199.701	268.171	384.07	378.931	224.626	158.002	125.281	172.58	162.822	210.606	150.693	112.909	161.111	147.928	250.345	129.593	251.577	73.8051	190.835	191.438	185.307	206.013	256.223	184.038	238.13	255.65	113.646	151.503	194.36	195.685	164.402	181.492	178.591	280.04	282.248	246.057	291.638	254.024
hsa-mir-148b-5p_-_2	0	0	0	0	0	0	0	0	0	0	0	0	0	0	0	2.8967	0	0	0	0	0	0	0	0	0	0	0	0	0	0	0	0	0	0	0	0	0	0	0	0	0	0	0	0	0	0	0	0	0
hsa-mir-148b-5p_-_3	0	0	0	0	0	0	0	0	0	0	0	0	0	0	0	0	0	0	0	0	0	0	0	0	0	0	0	0	0	0	0	0	0	0	0	0	0	0	0	0	0	0	0	0	0	0	0	0	0
hsa-mir-148b-5p_+_1	0	0	0	0	0	0	0	0	0	0	0	0	0	0	0	0	0	0	0	0	0	0	0	0	0	0	0	0	0	0	0	0	0	0	0	0	0	0	0	0	0	0	0	0	0	0	0	0	0
hsa-mir-149-5p	173.327	352.954	159.039	91.7787	150.612	187.518	243.436	133.751	206.268	176.402	145.18	268.092	233.408	78.9677	166.25	328.117	212.293	363.718	425.47	304.635	305.015	317.614	273.864	398.219	398.075	420.579	326.428	352.804	180.085	369.27	488.903	371.531	414.274	288.251	408.414	452.751	88.4941	517.722	216.899	147.083	133.785	155.861	213.056	142.872	128.819	162.561	167.967	261.879	268.54
hsa-mir-149-5p_-_1	0	0	0	0	0	0	0	0	0	0	0	0	0	0	0	0	0	0	0	0	0	0	0	0	0	0	0	0	0	0	0	0	0	0	0	0	0	0	0	0	0	0	0	0	0	0	0	0	0
hsa-mir-149-5p_+_2	0	0	0	0	0	0	0	0	0	0	0	0	0	0	0	0	0	0	0	0	0	0	0	0	0	0	0	0	0	0	0	0	0	0	0	0	0	0	0	0	0	0	0	0	0	0	0	0	0
hsa-mir-150-3p	149.419	15.4681	0	88.3154	17.327	39.4147	34.081	15.3256	23.3279	81.9645	25.5715	47.8736	36.4182	0	19.4707	27.9136	49.419	0	66.6398	0	23.2393	15.0693	110.507	39.5179	19.9453	38.6246	19.5612	66.988	38.3787	15.1566	35.3424	60.5457	47.1957	17.1744	37.8161	35.6977	34.0866	0	141.693	35.4576	60.902	60.85	55.2368	0	0	148.27	55.9891	102.669	127.012
hsa-mir-150-3p_-_1	0	0	0	0	0	0	0	0	0	0	0	0	0	0	0	0	0	0	0	0	0	0	0	0	0	0	0	0	16.2371	0	0	0	0	0	0	0	0	0	0	0	0	0	0	0	0	0	0	0	0
hsa-mir-150-3p_-_3	0	0	0	0	0	0	0	0	0	0	0	0	0	0	0	0	0	0	0	0	0	0	0	0	0	0	0	0	0	0	0	0	0	0	0	0	0	0	0	0	0	0	0	0	0	0	0	0	0
hsa-mir-150-3p_+_1	0	0	0	0	0	0	0	0	0	0	0	0	0	0	0	0	0	0	0	0	0	0	0	0	0	0	0	0	0	0	0	0	0	0	0	0	0	0	0	0	0	0	0	0	0	0	0	0	0
hsa-mir-150-3p_+_2	0	0	0	0	0	0	0	0	0	0	0	0	0	0	0	0	0	0	0	0	0	0	0	0	0	0	0	0	0	0	0	0	0	0	0	0	0	0	0	0	10.9823	0	0	0	0	0	0	0	0
hsa-mir-150-3p_+_3	0	0	0	0	0	0	0	0	0	0	0	0	0	0	0	0	0	0	0	0	0	0	0	0	0	0	0	0	0	0	0	0	0	0	0	0	0	0	0	0	0	0	0	0	0	0	0	0	0
hsa-mir-150-3p_+_4	0	0	0	0	0	0	0	0	0	0	0	0	0	0	0	0	0	0	0	0	0	0	0	0	0	0	0	0	0	0	0	0	0	0	0	0	0	0	0	0	0	0	0	0	0	0	0	0	0
hsa-mir-150-5p	32719.3	10639.2	11483.3	17387.7	10757.4	19544.9	17457.2	5489.36	5224.22	33120.8	11654.8	13976.3	10733.4	4736.26	5662.99	10897.4	4128.92	6542.88	30765.4	7305.98	6980.5	6193.48	12713.1	12159.4	10905.1	5387.42	6098.21	13494.4	11473.7	5473.6	19446.1	15319	23109.4	13358.4	16885.3	18275.9	3331.97	5333.8	18679.5	2258.12	4029.52	10203.6	23139	7250.78	4122.19	27295.9	11149.2	14845.3	70197.8
hsa-mir-150-5p_-_1	0	0	0	0	0	0	0	0	0	0	0	0	0	0	0	0	10.4406	0	0	0	0	0	0	0	9.97266	0	0	0	0	0	0	0	0	0	0	0	0	0	0	0	12.9791	0	0	0	0	0	0	0	0
hsa-mir-150-5p_-_2	94.4331	59.06	44.7781	74.462	27.9898	74.0519	85.6893	0	34.3779	74.8372	62.6913	65.6552	52.972	39.4838	0	56.3539	27.8417	0	88.8531	0	27.5966	26.6611	26.4255	0	27.4248	18.597	37.8999	45.403	0	0	59.8857	31.1902	53.1889	31.5637	38.2363	52.2405	29.498	40.4076	104.635	14.4457	39.9358	75.7957	49.9762	0	0	92.8918	57.4625	46.1264	217.735
hsa-mir-150-5p_+_1	14.3443	16.8743	0	19.0484	15.9941	0	10.7112	0	0	24.9457	0	20.5172	0	0	0	8.16342	0	0	58.0963	0	0	0	0	0	26.5938	0	0	9.67605	33.9504	8.95617	0	12.843	0	0	5.04215	0	0	0	27.2487	0	0	0	0	0	0	0	0	0	0
hsa-mir-150-5p_+_2	37.056	0	0	22.5118	18.6598	14.3326	20.4486	0	0	55.237	0	0	19.8645	0	0	28.7036	7.65647	0	46.1353	28.8878	20.3344	37.0936	62.4602	33.4382	35.7354	0	0	49.8689	33.9504	10.334	62.8309	40.3638	72.6665	32.9563	54.6233	56.5939	0	0	43.5979	16.4155	27.955	40.5667	35.5094	0	0	0	0	16.3674	41.7326
hsa-mir-150-5p_+_3	21.5164	0	0	0	0	0	0	0	0	0	0	0	62.9042	0	0	6.32007	0	0	0	0	0	0	0	0	0	0	0	7.44311	0	0	0	0	0	7.89094	0	0	0	0	0	0	0	0	0	0	0	0	0	0	0
hsa-mir-150-5p_+_4	13.1489	0	0	19.0484	0	0	0	0	0	0	0	0	0	0	0	0	0	0	0	0	0	0	0	0	14.959	0	0	0	0	0	0	11.9257	0	0	0	0	0	0	15.2592	0	0	0	0	0	0	0	0	0	0
hsa-mir-150-5p_+_5	0	0	0	0	0	0	0	0	0	0	0	0	0	0	0	0	0	0	0	0	0	0	0	0	9.97266	0	0	0	0	0	0	0	0	0	0	0	0	0	19.619	0	0	0	0	0	0	0	0	0	0
hsa-mir-150-5p_+_6	0	0	0	0	0	0	0	0	0	0	0	0	0	0	0	0	0	0	0	0	0	0	0	0	0	0	0	0	0	0	0	0	0	0	0	0	0	0	0	0	0	0	0	0	0	0	0	0	0
hsa-mir-150-5p_+_8	0	0	0	0	0	0	0	0	0	0	0	0	0	0	0	0	0	0	0	0	0	0	0	0	0	0	0	0	0	0	0	0	0	0	0	0	0	0	0	0	0	0	0	0	0	0	0	0	0
hsa-mir-151a-3p	10737.9	10747.5	14515.8	8241.04	11462.5	9397.42	11846.5	12282.8	11963.5	10088.8	13205.6	11510.2	6975.75	10009.2	12647	14543.5	16396	11048.9	10464.2	8892.18	10353.1	9245.59	10716.7	10776.2	12199.1	9272.77	9185.21	9516.02	13029.6	9814.59	9742.71	12041.3	8833.85	11114.1	10140.6	9969.24	12461.9	10995.9	16235.8	15072.1	15506.1	13513	9045.69	20023.6	12652.2	10350.3	12411.9	11272.7	8488.04
hsa-mir-151a-3p_-_1	213.969	191.242	225.434	119.486	199.927	166.02	214.223	224.311	257.834	162.147	222.719	202.437	182.091	174.088	187.219	207.772	295.122	244.499	218.715	181.205	156.865	139.101	211.404	145.912	171.197	157.36	169.938	183.101	159.419	181.879	117.808	218.332	155.821	243.691	192.442	154.98	224.185	214.665	240.878	232.444	309.502	196.428	189.383	400.043	168.024	178.638	190.068	159.211	166.93
hsa-mir-151a-3p_-_2	1453.55	1515.87	1823.55	682.28	1698.05	1545.53	1966.96	1882.26	1783.97	1592.96	1640.7	1436.21	970.049	1712.16	1683.47	1758.03	2344.27	1802.42	1884.71	1137.13	1551.22	1377.1	1234.79	1453.04	1552.41	1467.74	1403.52	1443.96	1892.36	1734.74	1635.57	1361.36	1436.1	2040.04	1830.3	1618.59	2363.12	1694.59	1780.97	2029.62	2614.79	1551.14	1551.89	2771.73	1276.98	1373.73	1520.55	1499.85	1308.23
hsa-mir-151a-3p_-_3	0	0	0	0	0	0	0	0	0	0	0	0	0	0	0	0	0	0	0	0	0	0	0	0	0	0	0	0	0	0	0	0	0	0	0	0	0	0	0	0	0	0	0	92.8671	0	0	0	0	0
hsa-mir-151a-3p_-_4	0	0	0	0	0	0	0	0	0	0	0	0	0	0	0	0	7.65647	0	0	0	0	0	0	0	0	0	0	0	0	0	0	0	0	0	0	0	0	0	0	0	0	0	0	0	0	0	0	0	0
hsa-mir-151a-3p_-_5	0	0	0	0	0	0	0	0	0	0	0	0	0	0	0	0	0	0	0	0	0	0	0	0	0	0	0	0	0	0	0	0	0	0	0	0	0	0	0	0	0	0	0	0	0	0	0	0	0
hsa-mir-151a-3p_-_6	0	0	0	0	0	0	0	0	0	0	0	0	0	0	0	0	0	0	0	0	0	0	0	0	0	0	0	0	0	0	0	0	0	0	0	0	0	0	0	0	0	0	0	0	0	0	0	0	0
hsa-mir-151a-3p_-_7	0	0	0	0	0	0	0	0	0	0	0	0	0	0	0	0	0	0	0	0	0	0	0	0	0	0	0	0	0	0	0	0	0	0	0	0	0	0	0	0	0	0	0	0	0	0	0	0	0
hsa-mir-151a-3p_-_8	0	0	0	0	0	0	0	0	0	0	0	0	0	0	0	0	0	0	0	0	0	0	0	0	0	0	0	0	0	0	0	0	0	0	0	0	0	0	0	0	0	0	0	0	0	0	0	0	0
hsa-mir-151a-3p_+_1	120.731	87.1838	74.1154	100.437	57.3124	44.1922	75.9519	65.4822	66.3003	42.7641	68.4655	91.6437	61.2488	61.0205	80.8785	81.1075	101.622	46.475	126.445	60.4017	78.4325	83.4607	72.0695	106.394	96.4024	95.8463	56.2385	104.204	76.7573	67.5158	49.0866	99.9922	40.4535	67.7692	60.5058	30.0383	90.4606	141.426	98.0952	105.059	55.9101	93.9439	44.7155	278.601	95.2137	76.8144	64.8295	66.9577	34.4747
hsa-mir-151a-3p_+_2	0	0	41.6899	19.0484	18.6598	21.4989	19.4748	32.0445	17.189	23.1639	18.9724	23.2529	21.5199	41.2786	19.4707	19.7502	17.4011	0	0	0	0	13.9101	28.8278	0	34.9043	17.1665	13.4483	11.909	22.1415	9.64511	16.6894	41.2812	18.7285	13.9252	17.6475	23.9436	49.1634	0	31.6084	0	17.9711	26.6886	0	0	0	23.223	0	25.2951	0
hsa-mir-151a-3p_+_3	0	0	0	0	0	0	0	0	0	0	0	0	0	0	0	0	0	0	0	0	0	0	0	0	0	0	0	0	0	0	0	0	0	0	0	0	0	0	0	0	0	0	0	0	0	0	0	0	0
hsa-mir-151a-3p_+_4	0	0	0	0	0	0	0	0	0	0	0	0	0	0	0	0	0	0	0	0	0	0	0	0	0	0	0	0	0	0	0	0	0	0	0	0	0	0	0	0	0	0	0	0	0	0	0	0	0
hsa-mir-151a-5p	3308.74	2646.45	2575.51	1804.4	2643.03	2407.88	2553.15	3210.02	3215.56	2922.21	3041.35	2345.81	1978.17	2914.62	3166.24	3224.55	3544.25	2546.02	2240.12	1675.49	2631.85	2179.25	2479.19	2301.16	2474.88	2248.81	1883.99	1909.9	1709.33	2447.79	2714.49	1734.73	2456.43	2104.09	2750.49	2709.98	2013.73	2722.46	3179.37	2509.61	2293.31	2763.87	1676.83	1614.46	2996.43	2490.21	2993.94	2950.6	2785.2
hsa-mir-151a-5p_-_1	54.9864	30.9362	33.9696	45.0235	63.9766	32.2484	30.186	41.7971	44.2002	40.9823	43.7189	24.6207	41.3843	37.6891	62.9055	141.148	154.521	86.8881	39.3004	36.7663	85.6948	79.9832	69.6671	63.8366	81.4434	100.138	68.4643	47.6359	32.4743	80.6056	119.771	53.2069	76.4122	32.4921	88.6578	74.4428	57.0295	95.968	81.746	60.4092	72.8828	116.362	36.8245	0	0	46.4459	27.9946	38.6867	45.3615
hsa-mir-151a-5p_+_1	0	0	0	0	0	0	0	0	0	0	0	0	0	0	0	8.42676	10.4406	34.3511	23.922	0	0	0	0	0	14.959	20.0276	0	8.93174	0	19.2902	0	10.091	9.7388	0	11.3448	5.65939	14.4213	0	21.7989	0	0	20.2833	0	0	0	0	0	0	0
hsa-mir-151a-5p_+_2	0	0	0	0	0	0	0	0	0	0	0	0	0	0	0	7.37341	9.7446	0	0	0	0	0	0	0	10.8037	0	0	8.18743	0	6.88936	16.6894	0	9.7388	6.96259	7.56322	4.78872	0	0	10.8995	7.22284	0	10.6754	15.7819	0	0	0	0	0	0
hsa-mir-151b	534.324	163.118	143.599	240.703	174.603	187.518	140.219	151.863	148.562	297.567	277.162	176.448	163.882	163.319	158.761	236.476	220.646	149.528	345.16	136.56	187.367	147.215	213.806	170.231	210.257	170.234	95.3609	107.181	209.607	128.831	180.639	136.687	195.525	109.081	213.871	195.902	125.203	141.426	361.862	152.993	203.672	223.117	147.298	171.447	134.419	275.103	246.057	172.602	284.87
hsa-mir-151b_-_1	19.1257	0	0	0	0	0	0	0	0	0	0	0	0	0	0	5.53006	7.65647	0	0	0	0	0	0	0	9.14161	0	0	0	0	0	9.81732	0	0	0	6.72287	4.78872	0	0	0	6.56621	0	0	0	0	0	0	0	0	0
hsa-mir-151b_-_2	0	0	0	0	0	0	0	0	0	0	0	0	0	0	0	0	0	0	0	0	0	0	0	0	0	0	0	0	0	0	0	0	0	0	0	0	0	0	0	0	0	0	0	0	0	0	0	0	0
hsa-mir-151b_-_3	0	0	0	0	0	0	0	0	0	0	0	0	0	0	0	0	0	0	0	0	0	0	0	0	0	0	0	0	0	0	0	0	0	0	0	0	0	0	0	0	0	0	0	0	0	0	0	0	0
hsa-mir-152	566.599	1001.21	1083.94	1364.56	894.339	1051.06	1001.01	1067.22	1135.7	1461.11	1404.78	913.701	1291.19	877.618	1031.95	1410.43	1426.19	1315.45	1067.95	1436.51	1249.11	1287.84	1825.76	1051.78	1118.6	1429.11	1317.94	969.094	1039.18	1683.76	1399.95	1213.67	1093.74	1032.32	1197.09	1276.85	1546.35	1133.94	1352.62	1038.78	1348.83	1455.06	1220.47	985.82	823.319	1314.78	1081.47	1126.38	1139.48
hsa-mir-152_-_1	0	0	0	0	0	0	0	0	0	0	0	0	0	0	0	5.53006	0	0	0	0	0	0	0	0	0	0	0	0	0	8.95617	0	0	0	0	5.46233	13.9308	0	0	0	0	0	0	0	0	0	0	0	0	0
hsa-mir-152_+_1	0	0	0	0	0	0	0	0	0	0	0	0	0	0	0	0	0	0	0	0	0	0	0	0	0	0	0	0	0	0	0	0	0	0	0	0	0	0	0	0	0	0	0	0	0	0	0	0	0
hsa-mir-152_+_2	0	0	0	0	0	0	0	0	0	0	0	0	0	0	0	5.00339	0	0	0	0	0	0	0	0	0	0	0	0	19.1893	0	0	0	0	0	0	0	0	0	0	7.87946	15.9743	0	0	0	0	0	0	0	0
hsa-mir-152_+_3	0	0	0	0	0	0	0	0	0	0	0	0	0	0	0	0	7.65647	0	0	0	0	0	0	0	0	0	0	0	23.6176	0	0	0	0	0	0	0	0	0	0	0	0	0	0	0	0	0	0	0	0
hsa-mir-152_+_4	0	0	0	0	0	0	0	0	0	0	0	0	0	0	0	0	0	0	0	0	0	0	0	0	0	0	0	0	0	0	0	0	0	0	0	0	0	0	0	0	0	0	0	0	0	0	0	0	0
hsa-mir-152_+_6	0	0	0	0	0	0	0	0	0	0	0	0	0	0	0	0	0	0	0	0	0	0	0	0	0	0	0	0	0	0	0	0	0	0	0	0	0	0	0	0	0	0	0	0	0	0	0	0	0
hsa-mir-153-1	40.6421	165.931	78.7476	39.8285	75.9722	77.635	77.8994	94.7402	96.9949	81.9645	79.189	60.1839	46.3505	84.3518	71.892	59.7773	54.2913	34.3511	61.5137	57.7756	53.7408	45.2079	52.8509	60.7968	64.8223	51.4995	48.903	54.3347	85.614	64.76	37.3058	27.5208	37.4569	50.5948	57.9847	34.3917	47.8524	75.7642	62.1269	42.0238	53.9133	59.7825	26.3032	0	106.415	73.2416	91.3507	110.108	101.61
hsa-mir-153-1_+_1	0	0	0	0	0	0	0	0	0	0	0	0	0	0	0	0	0	0	0	0	0	0	0	0	0	0	0	0	0	0	0	0	0	0	0	0	0	0	0	0	0	0	0	0	0	0	0	0	0
hsa-mir-153-2	40.6421	165.931	78.7476	39.8285	75.9722	77.635	77.8994	94.7402	96.9949	81.9645	79.189	60.1839	46.3505	84.3518	71.892	59.7773	54.2913	34.3511	61.5137	57.7756	53.7408	45.2079	52.8509	60.7968	64.8223	51.4995	48.903	54.3347	85.614	64.76	37.3058	27.5208	37.4569	50.5948	57.9847	34.3917	47.8524	75.7642	62.1269	42.0238	53.9133	59.7825	26.3032	0	106.415	73.2416	91.3507	110.108	101.61
hsa-mir-153-2_+_1	0	0	0	0	0	0	0	0	0	0	0	0	0	0	0	0	0	0	0	0	0	0	0	0	0	0	0	0	0	0	0	0	0	0	0	0	0	0	0	0	0	0	0	0	0	0	0	0	0
hsa-mir-1537	0	0	0	34.6335	0	0	0	0	0	0	0	0	0	0	0	0	0	0	0	0	0	0	0	0	0	0	19.5612	0	0	0	0	0	0	0	0	0	0	0	0	0	0	0	0	0	0	0	0	0	0
hsa-mir-1537_-_2	0	0	0	0	0	0	0	0	0	0	0	0	0	0	0	0	0	0	0	0	0	0	0	0	0	0	0	0	0	0	0	0	0	0	0	0	0	0	0	0	0	0	0	0	0	0	0	0	0
hsa-mir-1537_+_1	0	0	0	0	0	0	0	0	0	0	0	0	0	0	0	0	0	0	0	0	0	0	0	0	0	0	0	0	0	0	0	0	0	0	0	0	0	0	0	0	0	0	0	0	0	0	0	0	0
hsa-mir-1538	0	0	0	0	0	0	0	0	0	0	0	0	0	0	0	0	0	0	0	0	0	0	0	0	0	0	0	0	0	0	0	0	0	6.49842	0	0	0	0	0	0	0	0	0	0	0	0	0	0	0
hsa-mir-1538_-_5	0	0	0	0	0	0	0	0	0	0	0	0	0	0	0	0	0	0	0	0	0	0	0	0	0	0	0	0	0	0	0	0	0	0	0	0	0	0	0	0	0	0	0	0	0	0	0	0	0
hsa-mir-1538_+_1	0	0	0	0	0	0	0	0	0	0	0	0	0	0	0	0	0	0	0	0	0	0	0	0	0	0	0	0	0	0	0	0	0	0	0	0	0	0	0	0	0	0	0	0	0	0	0	0	0
hsa-mir-1538_+_2	0	0	0	0	0	0	0	0	0	0	0	0	0	0	0	0	0	0	0	0	0	0	0	0	0	0	0	0	0	0	0	0	0	0	0	0	0	0	0	0	0	0	0	0	0	0	0	0	0
hsa-mir-1538_+_3	0	0	0	0	0	0	0	0	0	0	0	0	0	0	0	0	0	0	0	0	0	0	0	0	0	0	0	0	0	0	0	0	0	0	0	7.83608	0	0	0	0	0	0	0	0	0	0	0	0	0
hsa-mir-154-3p	0	0	0	0	0	0	0	0	0	0	0	0	0	0	0	0	0	0	0	0	0	0	31.2301	0	0	0	0	0	0	0	0	0	0	0	0	0	0	0	0	0	0	0	0	0	0	0	0	0	0
hsa-mir-154-5p	0	18.2805	33.9696	25.9751	25.3241	45.3866	27.2648	0	13.5056	0	42.0692	42.4023	19.8645	28.7155	47.928	48.1905	20.1852	0	30.7568	68.2802	0	22.0243	0	0	49.0323	22.8887	40.345	17.8635	0	42.7141	43.1962	61.4631	38.2061	25.0653	26.4713	25.6849	43.9193	0	29.4286	16.4155	32.947	24.5535	0	0	0	0	27.9946	49.1023	23.588
hsa-mir-154-5p_+_4	0	0	0	0	0	0	0	0	0	0	0	0	0	0	0	0	0	0	0	0	0	0	0	0	0	0	0	0	0	0	0	0	0	0	0	0	0	0	0	0	0	0	0	0	0	0	0	0	0
hsa-mir-154-5p_+_5	0	0	0	0	0	0	0	0	0	0	0	0	0	0	0	0	0	0	0	0	0	0	0	0	0	0	0	0	0	0	0	0	0	0	0	0	0	0	0	0	0	0	0	0	0	0	0	0	0
hsa-mir-155-3p	0	0	0	0	0	0	0	0	0	0	0	0	0	0	0	0	0	0	0	0	0	0	0	0	0	0	0	0	0	0	0	0	0	0	0	0	0	0	0	0	0	0	0	0	0	0	0	0	0
hsa-mir-155-5p	13958.2	3560.48	6895.82	17602.5	3637.34	6136.75	3841.41	3328.45	3440.25	5537.95	8808.95	6263.23	10024.9	5186.74	5000.99	6030.92	4793.65	5088.01	11807.2	6092.7	5802.55	8030.77	8086.19	6438.38	6364.22	10508.8	10332	9561.42	5321.35	6172.87	7237.33	9034.16	7758.08	7585.05	7702.72	4503.13	7116.89	3636.68	11040.1	3780.83	4129.36	6682.83	8974.67	6557.84	3746.94	8226.28	4337.68	5621.47	7421.14
hsa-mir-155-5p_-_1	0	0	0	0	0	0	0	0	0	0	0	0	0	0	0	21.0669	16.705	0	23.922	31.5139	0	0	36.0347	0	9.14161	18.597	52.5708	38.7042	35.4265	11.7119	10.7991	0	34.4604	28.7787	19.3282	22.2022	23.5984	0	21.7989	8.53608	0	0	39.4549	0	0	0	0	0	0
hsa-mir-155-5p_+_1	125.512	29.53	37.0577	114.29	33.3211	56.1361	29.2123	48.7633	19.6445	51.6733	64.3411	67.023	87.7348	61.0205	49.4257	48.1905	26.4496	0	150.367	42.0186	43.5736	56.7996	31.2301	51.6772	59.836	101.568	80.69	70.7096	165.324	80.6056	58.9039	84.3971	91.3949	53.3799	86.5569	46.1458	63.5847	58.0859	113.354	37.4274	38.9374	34.1614	76.2794	0	0	78.6008	27.9946	56.5421	52.6193
hsa-mir-155-5p_+_2	23.9071	0	0	29.4385	0	0	0	0	0	0	0	0	0	0	0	6.5834	0	26.2685	0	0	0	0	0	0	0	30.0414	18.3386	11.1647	0	0	16.6894	0	14.2336	6.49842	11.765	0	0	0	0	0	0	0	0	0	0	32.1549	0	0	0
hsa-mir-155-5p_+_3	20.321	0	0	19.0484	0	0	0	0	0	0	0	0	0	0	0	0	0	0	18.7958	0	0	0	0	0	17.4522	20.0276	17.1161	9.67605	22.1415	8.95617	0	0	8.24053	5.1059	0	0	8.52165	0	15.2592	0	0	0	0	0	0	23.223	0	0	0
hsa-mir-155-5p_+_4	16.735	0	0	0	0	0	0	0	0	0	0	0	0	0	0	0	0	0	0	0	0	0	0	0	0	0	0	0	0	0	0	0	0	0	0	0	0	0	0	0	0	0	0	0	0	0	0	0	0
hsa-mir-155-5p_+_5	0	0	0	0	0	0	0	0	0	0	0	0	0	0	0	0	0	0	25.6307	0	0	0	0	0	11.6348	0	0	0	0	0	0	0	0	6.49842	5.88251	0	0	0	0	0	13.9775	0	0	0	0	35.7276	0	0	0
hsa-mir-155-5p_+_6	0	0	0	0	0	0	0	0	0	0	0	0	24.8306	0	0	0	0	0	0	0	0	0	0	0	11.6348	0	0	0	0	0	0	0	0	0	6.72287	4.78872	0	0	0	0	0	0	0	0	0	0	0	0	0
hsa-mir-155-5p_+_7	0	0	0	0	0	0	0	0	0	0	0	0	0	0	0	0	0	0	0	0	0	0	0	0	0	0	0	0	0	0	0	0	0	0	0	0	0	0	0	0	0	0	0	0	0	0	0	0	0
hsa-mir-155-5p_+_8	0	0	0	0	0	0	0	0	0	0	0	0	0	0	0	0	0	0	0	0	0	0	0	0	0	0	0	0	0	0	0	0	0	0	0	0	0	0	0	0	0	0	0	0	0	0	0	0	0
hsa-mir-15a-3p	0	0	0	0	0	0	0	0	0	0	0	0	0	0	0	3.16003	0	0	0	0	0	0	0	0	0	0	0	0	0	0	0	0	0	5.1059	0	0	0	0	0	0	0	0	0	0	0	0	0	0	0
hsa-mir-15a-5p	5611	3356.58	3123.66	7068.69	3915.9	4618.69	3741.12	4115.63	3625.64	4103.57	4172.27	2631.68	5096.9	4332.45	3328	2654.96	2046.37	3220.92	5168.86	3592.59	3103.89	3800.94	3586.66	3991.31	2941.1	3356.05	3747.2	4127.95	2181.68	3207.69	2877.46	2819.96	4607.2	3679.5	3657.24	3300.73	2017.67	2255.25	2718.33	2334.29	1644.35	2604.81	4868.73	1092.97	3886.96	4012.21	3150.12	3957.95	5231.09
hsa-mir-15a-5p_-_1	0	0	0	0	0	0	0	0	0	0	0	0	0	0	0	0	0	0	0	0	0	0	0	0	0	0	0	0	0	0	0	0	0	4.64173	5.04215	0	0	0	0	0	0	0	0	0	0	0	0	0	0
hsa-mir-15a-5p_-_2	0	0	0	0	0	0	0	0	0	0	0	0	0	0	0	0	0	0	0	0	0	0	0	0	0	0	0	0	0	0	0	0	0	0	0	0	0	0	0	0	0	0	0	0	0	0	0	0	0
hsa-mir-15a-5p_+_1	0	0	0	0	0	0	0	0	0	24.9457	10.7235	0	0	0	0	7.63675	0	0	17.0871	31.5139	17.4295	24.3427	0	0	0	0	12.2258	0	0	11.023	15.7077	0	0	0	0	0	0	0	0	0	0	0	0	0	72.8105	0	0	0	0
hsa-mir-15a-5p_+_2	0	0	0	0	0	0	0	0	0	0	0	0	33.1075	0	0	4.74005	0	0	0	0	0	0	0	0	9.14161	0	0	8.93174	0	0	0	0	0	0	0	5.22405	0	0	0	0	0	0	0	0	0	0	0	0	0
hsa-mir-15a-5p_+_3	32.2746	0	0	22.5118	0	0	9.73742	15.3256	15.9612	21.382	20.6221	0	56.2827	34.0997	23.964	5.53006	6.96043	56.5783	37.5917	0	27.5966	15.0693	36.0347	0	25.7627	18.597	44.0127	24.5623	48.7114	19.9792	0	0	20.9759	23.6728	20.1686	19.5902	7.86614	30.3057	0	0	0	13.8781	0	0	0	0	0	0	0
hsa-mir-15a-5p_+_4	0	0	0	20.7801	0	0	0	0	0	0	0	0	0	0	0	0	0	0	0	0	0	0	48.0463	0	0	0	12.2258	11.909	0	6.88936	0	0	0	0	0	0	0	0	0	9.1927	0	0	14.4668	0	0	0	0	0	0
hsa-mir-15a-5p_+_5	0	0	0	0	0	0	0	0	0	0	0	0	0	0	0	0	0	0	0	0	0	0	0	0	0	0	0	0	0	0	0	0	0	0	0	0	0	0	0	0	0	0	0	0	0	0	0	0	0
hsa-mir-15a-5p_+_6	0	0	0	0	0	0	0	0	0	0	0	0	0	0	0	0	0	0	0	0	0	0	0	0	0	0	0	0	0	0	0	0	0	0	0	0	0	0	0	0	0	0	0	0	0	0	0	0	0
hsa-mir-15a-5p_+_7	0	0	0	0	0	0	0	0	0	0	0	0	0	0	0	0	0	0	0	0	0	0	0	0	0	0	0	0	0	0	0	0	0	0	0	0	0	0	0	0	0	0	0	0	0	0	0	0	0
hsa-mir-15a-5p_+_8	0	0	0	0	0	0	0	0	0	0	0	0	0	0	0	0	0	0	0	0	0	0	0	0	0	0	0	0	0	0	0	0	0	0	0	0	0	0	0	20.3553	0	0	0	0	0	0	0	0	0
hsa-mir-15b-3p	86.0656	136.401	219.258	181.826	131.952	136.16	147.035	117.032	111.728	48.1096	123.733	71.1265	76.1472	150.756	70.3942	133.775	59.8597	54.5577	75.1834	52.5232	63.908	132.146	64.8625	79.0358	113.855	120.165	102.696	227.015	0	126.075	74.6116	106.414	96.6389	115.579	92.4394	75.7488	45.2303	27.7802	66.4867	29.548	0	67.2553	109.158	0	0	26.7957	100.191	147.307	52.6193
hsa-mir-15b-3p_-_2	0	0	0	0	0	0	0	0	0	0	0	0	0	0	0	0	0	0	0	0	0	0	0	0	0	0	0	0	0	0	0	0	0	0	0	0	0	0	0	0	0	0	0	0	0	0	0	0	0
hsa-mir-15b-3p_+_2	0	0	0	0	0	0	0	0	0	0	0	0	0	0	0	0	0	0	0	0	0	0	0	0	10.8037	0	0	0	0	0	0	0	0	0	0	0	0	0	0	0	0	0	0	0	0	0	0	0	0
hsa-mir-15b-3p_+_3	0	0	0	0	0	0	0	0	0	0	0	0	0	0	0	0	0	0	0	0	0	0	0	0	0	0	0	0	0	0	0	0	0	0	0	0	0	0	0	0	0	0	0	0	0	0	0	0	0
hsa-mir-15b-5p	745.902	745.281	537.337	1522.14	762.388	735.741	850.077	664.575	783.326	787.572	786.116	331.012	650.562	1003.25	1045.43	672.297	868.661	765.828	782.591	669.671	765.443	1076.87	639.016	1018.35	616.643	798.242	661.414	848.515	529.921	789.521	798.148	386.208	880.238	729.679	971.874	750.087	449.026	1116.26	794.571	671.067	506.186	706.714	770.685	457.192	380.855	800.299	721.965	752.903	831.023
hsa-mir-15b-5p_-_1	0	0	0	0	0	0	0	0	0	0	0	0	0	0	0	0	0	0	0	0	0	0	0	0	0	0	0	0	0	0	0	0	0	0	0	0	0	0	0	0	0	0	0	0	0	0	0	0	0
hsa-mir-15b-5p_+_1	0	0	0	0	0	0	0	0	0	0	0	0	0	0	0	0	0	0	0	0	0	0	0	0	0	0	0	0	0	0	0	0	0	0	0	0	0	0	0	0	0	0	0	0	0	0	0	0	0
hsa-mir-15b-5p_+_2	0	0	0	0	0	0	0	0	0	0	0	0	0	0	0	0	0	0	0	0	0	0	0	0	0	0	0	0	0	0	0	0	0	0	0	0	0	0	0	0	0	0	0	0	0	0	0	0	0
hsa-mir-15b-5p_+_3	0	0	0	0	0	0	0	0	18.4167	0	0	0	0	0	0	8.69009	0	0	0	0	26.1442	0	0	0	0	0	0	8.18743	0	0	0	0	8.24053	0	0	0	0	0	0	0	0	0	0	0	0	0	0	0	0
hsa-mir-15b-5p_+_7	0	0	0	0	0	0	0	0	0	0	0	0	0	0	0	0	0	0	0	0	0	0	0	0	0	0	0	0	0	0	0	0	0	0	0	0	0	0	0	0	0	0	0	0	0	0	0	0	0
hsa-mir-15b-5p_+_8	0	0	0	0	0	0	0	0	0	0	0	0	0	0	0	0	0	0	0	0	0	0	0	0	0	0	0	0	0	0	0	0	0	0	0	0	0	0	0	0	0	0	0	0	0	0	0	0	0
hsa-mir-16-1-3p	0	0	0	0	0	0	0	0	0	0	9.07374	0	0	0	19.4707	3.95004	0	0	0	0	0	0	0	0	0	0	14.6709	0	0	0	0	15.5951	18.7285	10.676	10.9247	0	0	0	0	0	0	0	0	0	0	0	0	0	0
hsa-mir-16-1-3p_-_2	0	0	0	0	0	0	0	0	0	0	0	0	0	0	0	0	0	0	0	0	0	0	0	0	0	0	0	0	0	0	0	0	0	0	0	0	0	0	0	0	0	0	0	0	0	0	0	0	0
hsa-mir-16-1-3p_-_3	0	0	0	0	0	0	0	0	0	0	0	0	0	0	0	0	0	0	0	0	0	0	0	0	0	0	0	0	0	0	0	0	0	0	0	0	0	0	0	0	0	0	0	0	0	0	0	0	0
hsa-mir-16-1-3p_+_1	0	0	0	0	0	0	0	0	0	0	0	0	0	0	0	0	0	0	0	0	0	0	0	0	0	0	0	0	0	0	0	0	0	0	0	0	0	0	0	0	0	0	0	0	0	0	0	0	0
hsa-mir-16-1-3p_+_2	0	0	0	0	0	0	0	0	0	0	0	0	0	0	0	0	0	0	0	0	0	0	0	0	0	0	0	0	0	0	0	0	0	0	0	0	0	0	0	0	0	0	0	0	0	0	0	0	0
hsa-mir-16-1-3p_+_3	0	0	0	0	0	0	0	0	0	0	0	0	0	0	0	0	0	0	0	0	0	0	0	0	0	0	0	0	0	0	0	0	0	0	0	0	0	0	0	0	0	0	0	0	0	0	0	0	0
hsa-mir-16-1-3p_+_4	0	0	0	0	0	0	0	0	0	0	0	0	0	0	0	0	0	0	0	0	0	0	0	0	0	0	0	0	0	0	0	0	0	0	0	0	0	0	0	0	0	0	0	0	0	0	0	0	0
hsa-mir-16-1-3p_+_6	0	0	0	0	0	0	0	0	0	0	0	0	0	0	0	0	0	0	0	0	0	0	0	0	0	0	0	0	0	0	0	0	0	0	0	0	0	0	0	0	0	0	0	0	0	0	0	0	0
hsa-mir-16-1-5p	33181.9	25080.8	24879.6	52765.8	25725.3	29059.4	26083.6	29278.9	27550.2	31413.8	34635.3	19115.2	31887.5	27785.8	30644	23563.3	22299.8	24621.7	30548.4	25008.9	22212.4	28587.6	26982.8	25945	20537	25701.1	25767	28903.1	15206.8	22610.9	23177.7	20971.8	27137.6	27315.2	27972.2	24146.9	16745.7	21251.9	28714.6	20948.8	15582.9	23589.5	30356.6	14987.3	26637.4	29779	31934.4	28031.5	35899.1
hsa-mir-16-1-5p_-_1	0	0	0	0	0	0	0	0	0	0	0	0	0	0	0	0	0	0	0	0	0	0	0	0	0	0	0	0	0	0	0	0	0	0	0	0	0	0	0	0	0	0	0	0	0	0	0	0	0
hsa-mir-16-1-5p_+_1	69.3306	36.561	43.234	86.5837	37.3197	38.2203	52.5821	55.7295	56.478	46.3278	42.0692	58.8161	56.2827	50.2521	44.9325	43.1871	36.1942	44.4544	133.28	47.2709	50.8359	46.367	48.0463	36.4781	39.0596	37.1941	59.9062	61.0335	17.7132	39.9583	60.8674	31.1902	37.4569	40.8472	38.6565	24.8143	25.565	0	37.0582	21.6685	21.9647	49.107	53.9217	0	0	42.8731	29.468	55.0541	43.547
hsa-mir-16-1-5p_+_2	23.9071	28.1238	15.4407	51.9502	26.6569	21.4989	15.5799	16.7189	0	24.9457	17.3226	0	71.1811	37.6891	29.955	19.4869	9.7446	0	0	36.7663	49.3834	27.8202	0	36.4781	31.5801	0	22.0064	25.3066	0	22.7349	13.7442	0	23.9724	12.5327	21.009	16.5428	0	40.4076	14.1693	19.6986	9.98394	12.8105	18.4123	0	0	0	17.6808	17.8554	0
hsa-mir-16-1-5p_+_3	112.363	75.9343	60.2188	173.167	83.9693	83.607	35.0547	76.6281	103.134	67.7098	75.8895	51.977	221.82	104.094	76.3852	72.6808	58.4676	74.7642	68.3485	120.803	119.101	113.599	52.8509	75.9959	96.4024	110.152	107.587	117.601	41.3309	68.8936	88.3559	33.025	47.9449	43.6322	93.6999	63.9947	19.6654	60.6113	78.4761	28.8913	33.9454	81.1334	84.1704	0	100.815	64.3097	30.9414	87.789	74.3929
hsa-mir-16-1-5p_+_4	69.3306	59.06	35.5136	112.559	51.981	47.7754	54.5296	50.1566	35.6057	53.4551	40.4194	32.8276	81.1133	57.431	47.928	29.4936	6.96043	50.5164	56.3875	52.5232	37.7638	53.3221	48.0463	36.4781	76.4571	58.6522	51.3482	42.4258	29.5221	22.7349	38.2875	18.3472	15.7319	12.9968	18.0677	13.9308	10.4882	60.6113	19.619	17.7288	13.9775	37.3641	42.0852	0	0	58.9506	41.2551	59.518	38.1037
hsa-mir-16-1-5p_+_5	0	29.53	0	50.2186	23.9912	16.7214	24.3436	19.5053	22.1001	0	19.7973	0	0	26.9208	14.9775	6.05673	0	0	0	0	15.977	22.0243	0	0	19.9453	17.1665	0	15.6305	0	8.95617	17.6712	16.5125	8.98967	11.6043	10.0843	6.09473	0	0	10.8995	14.4457	0	11.743	0	0	0	23.223	0	0	0
hsa-mir-16-1-5p_+_6	103.996	82.9653	88.0121	218.191	99.9634	65.6912	55.5033	58.516	66.3003	78.4008	113.834	60.1839	76.1472	105.888	104.842	69.7841	42.4586	84.8675	71.766	60.4017	94.4095	64.9139	67.2648	130.713	127.151	127.318	57.4611	108.669	17.7132	49.6034	72.6482	48.6201	62.9277	55.7007	88.6578	42.2278	13.1102	88.3915	55.5873	43.337	24.9598	74.7281	53.9217	0	100.815	85.7463	58.9359	111.596	61.6916
hsa-mir-16-1-5p_+_7	109.973	99.8396	71.0273	192.216	57.3124	74.0519	59.3983	100.313	99.4504	60.5825	60.2167	50.6092	82.7687	68.1993	86.8695	22.9102	16.705	48.4957	30.7568	42.0186	56.6457	32.4569	52.8509	57.7569	57.3428	85.8325	45.2353	53.5904	0	43.403	29.452	40.3638	32.213	46.8814	42.8583	30.0383	13.7658	25.2547	27.2487	18.3854	0	19.2158	27.6184	0	0	46.4459	50.0955	53.5662	58.0627
hsa-mir-16-1-5p_+_8	90.847	77.3405	50.9544	114.29	55.9795	46.581	44.7921	55.7295	51.5669	51.6733	40.4194	42.4023	54.6273	53.8416	68.8965	47.4005	32.714	44.4544	49.5527	47.2709	66.8129	45.2079	86.4833	88.1553	78.1192	81.5409	45.2353	63.2665	35.4265	42.7141	39.2693	55.9589	43.4501	74.7318	58.8251	58.7706	57.0295	45.4585	42.5079	51.2165	24.9598	29.8912	42.0852	0	78.4113	26.7957	48.6221	50.5903	52.6193
hsa-mir-16-2-3p	44.2282	19.6867	61.7629	51.9502	51.981	31.054	38.9497	25.0783	50.3391	23.1639	47.0185	15.046	33.1075	34.0997	58.4122	33.1804	28.5377	0	20.5046	0	50.8359	49.8446	0	63.8366	24.1006	28.6108	44.0127	43.1701	59.0441	33.7579	25.525	45.868	38.2061	51.059	38.6565	51.3699	49.1634	0	53.4074	67.632	18.9695	32.0263	32.8791	0	0	19.6502	33.8881	25.2951	61.6916
hsa-mir-16-2-3p_-_1	644.297	352.954	555.866	748.083	471.827	489.698	466.422	292.58	399.029	459.714	609.591	499.253	433.708	384.07	476.284	319.163	356.374	396.048	386.169	315.139	393.615	475.262	401.187	337.422	225.216	409.135	338.654	343.872	321.79	374.781	335.752	346.762	513.16	577.895	366.816	423.148	489.012	267.7	434.889	493.779	419.325	294.642	543.162	185.734	319.246	659.175	360.982	398.771	587.885
hsa-mir-16-2-3p_-_2	0	0	0	29.4385	0	0	0	0	0	0	23.9217	0	0	0	0	7.90008	0	26.2685	18.7958	0	0	0	0	0	0	15.736	0	11.909	0	0	19.6346	0	20.9759	6.49842	0	10.4481	24.2539	0	0	0	35.9422	11.743	0	0	0	0	0	0	0
hsa-mir-16-2-3p_+_1	0	0	0	0	0	0	0	0	0	0	0	0	0	0	0	0	0	0	0	0	0	0	0	0	0	0	0	0	0	0	0	0	0	0	0	0	0	0	0	0	0	0	0	0	0	0	0	0	0
hsa-mir-16-2-3p_+_2	0	0	0	0	0	0	0	0	0	0	0	0	0	0	0	0	0	0	0	0	0	0	0	0	0	0	0	8.18743	0	0	0	0	0	0	0	0	0	0	0	0	0	0	0	0	0	0	0	0	0
hsa-mir-16-2-3p_+_5	0	0	0	0	0	0	0	0	0	0	0	0	0	0	0	0	0	0	0	0	0	0	0	0	0	0	0	0	0	0	0	0	0	0	0	0	0	0	0	0	0	0	0	0	0	0	0	0	0
hsa-mir-16-2-3p_+_6	0	0	0	0	0	0	0	0	0	0	0	0	0	0	0	0	0	0	0	0	0	0	0	0	0	0	0	0	0	0	0	0	0	0	0	0	0	0	0	0	0	0	0	0	0	0	0	0	0
hsa-mir-16-2-5p	33175.9	25045.7	24850.3	52698.3	25715.9	29005.6	26070	29221.8	27529.4	31363.9	34623.8	19130.3	31884.2	27760.7	30678.4	23534.9	22295.6	24567.1	30483.4	24940.7	22222.6	28544.7	26961.2	25935.9	20524.6	25692.5	25745	28901.6	15236.3	22602.6	23174.8	20963.5	27115.8	27303.1	27965	24147.8	16749	21173.6	28685.2	20930.5	15587.9	23613	30335.5	15001.6	26637.4	29816.5	31932.9	28001.7	35891.8
hsa-mir-16-2-5p_-_1	23.9071	0	18.5289	20.7801	0	15.527	15.5799	0	23.3279	0	21.447	0	0	0	0	47.9272	73.7805	0	47.844	42.0186	71.1703	56.7996	55.2533	36.4781	42.3838	87.263	41.5676	29.7725	20.6654	55.1149	24.5433	61.4631	42.7009	55.7007	54.6233	34.3917	29.498	0	52.3174	48.59	21.9647	35.229	60.4975	0	0	0	30.9414	14.8795	23.588
hsa-mir-16-2-5p_-_2	0	0	0	0	0	0	0	0	0	0	0	0	0	0	0	0	0	0	0	0	0	0	0	0	0	0	0	0	0	0	0	0	0	0	0	6.09473	0	0	0	0	0	0	0	0	0	0	0	0	0
hsa-mir-16-2-5p_+_1	69.3306	36.561	43.234	86.5837	35.9868	35.8316	52.5821	64.089	56.478	46.3278	42.0692	58.8161	56.2827	50.2521	44.9325	43.1871	36.1942	44.4544	133.28	47.2709	50.8359	46.367	48.0463	36.4781	40.7217	37.1941	59.9062	61.0335	17.7132	39.9583	60.8674	31.1902	37.4569	40.8472	38.6565	24.8143	25.565	0	37.0582	21.6685	21.9647	49.107	53.9217	0	0	42.8731	29.468	55.0541	43.547
hsa-mir-16-2-5p_+_2	23.9071	28.1238	15.4407	51.9502	26.6569	21.4989	15.5799	16.7189	0	24.9457	17.3226	0	71.1811	37.6891	29.955	19.4869	9.7446	0	0	36.7663	49.3834	27.8202	0	36.4781	31.5801	0	22.0064	25.3066	0	22.7349	13.7442	0	23.9724	12.5327	21.009	16.5428	0	40.4076	14.1693	19.6986	9.98394	12.8105	18.4123	0	0	0	17.6808	17.8554	0
hsa-mir-16-2-5p_+_3	112.363	75.9343	60.2188	173.167	83.9693	83.607	35.0547	76.6281	103.134	67.7098	74.2397	51.977	221.82	104.094	76.3852	72.6808	58.4676	74.7642	68.3485	120.803	119.101	113.599	52.8509	75.9959	98.8956	110.152	107.587	117.601	41.3309	68.8936	88.3559	29.3555	47.9449	43.6322	91.599	63.9947	19.6654	60.6113	78.4761	28.8913	33.9454	81.1334	84.1704	0	100.815	64.3097	30.9414	87.789	74.3929
hsa-mir-16-2-5p_+_4	69.3306	56.2476	35.5136	110.827	51.981	47.7754	54.5296	50.1566	35.6057	53.4551	40.4194	32.8276	81.1133	57.431	47.928	29.4936	6.96043	50.5164	56.3875	52.5232	37.7638	53.3221	48.0463	36.4781	76.4571	58.6522	51.3482	42.4258	29.5221	22.7349	38.2875	18.3472	15.7319	12.9968	18.0677	13.9308	10.4882	60.6113	19.619	17.7288	13.9775	37.3641	42.0852	0	0	58.9506	41.2551	59.518	38.1037
hsa-mir-16-2-5p_+_5	0	29.53	0	50.2186	23.9912	16.7214	24.3436	19.5053	22.1001	0	19.7973	0	0	26.9208	14.9775	6.05673	0	0	0	0	15.977	22.0243	0	0	19.9453	17.1665	0	15.6305	0	8.95617	17.6712	16.5125	8.98967	11.6043	10.0843	6.09473	0	0	10.8995	14.4457	0	11.743	0	0	0	23.223	0	0	0
hsa-mir-16-2-5p_+_6	103.996	82.9653	88.0121	218.191	99.9634	65.6912	55.5033	58.516	66.3003	78.4008	113.834	60.1839	76.1472	105.888	104.842	69.7841	42.4586	84.8675	71.766	60.4017	94.4095	64.9139	67.2648	130.713	127.151	127.318	57.4611	108.669	17.7132	49.6034	72.6482	48.6201	62.9277	55.7007	88.6578	42.2278	13.1102	88.3915	55.5873	43.337	24.9598	74.7281	53.9217	0	100.815	85.7463	58.9359	111.596	61.6916
hsa-mir-16-2-5p_+_7	109.973	99.8396	71.0273	192.216	57.3124	74.0519	59.3983	100.313	99.4504	60.5825	60.2167	50.6092	82.7687	68.1993	86.8695	22.9102	16.705	48.4957	30.7568	42.0186	56.6457	32.4569	52.8509	57.7569	57.3428	85.8325	45.2353	53.5904	0	43.403	29.452	40.3638	32.213	46.8814	42.8583	30.0383	13.7658	25.2547	27.2487	18.3854	0	19.2158	27.6184	0	0	46.4459	50.0955	53.5662	58.0627
hsa-mir-16-2-5p_+_8	90.847	75.9343	50.9544	114.29	55.9795	46.581	44.7921	55.7295	51.5669	51.6733	40.4194	42.4023	54.6273	53.8416	68.8965	47.4005	32.714	44.4544	49.5527	47.2709	66.8129	45.2079	86.4833	88.1553	78.1192	81.5409	45.2353	63.2665	35.4265	42.7141	39.2693	55.9589	40.4535	74.7318	58.8251	58.7706	57.0295	45.4585	42.5079	51.2165	24.9598	29.8912	42.0852	0	78.4113	26.7957	48.6221	50.5903	52.6193
hsa-mir-17-3p	303.62	316.393	478.662	522.966	447.836	416.84	330.099	392.893	435.863	386.659	447.088	341.954	496.612	421.759	380.428	146.152	189.324	327.346	186.25	191.71	280.324	258.496	336.324	386.059	203.609	271.803	259.186	352.804	54.6158	283.842	248.378	291.72	296.659	305.89	274.797	294.288	153.39	224.767	195.1	233.757	116.812	187.888	252.511	0	268.839	337.626	319.727	522.27	451.801
hsa-mir-17-3p_-_1	0	0	0	0	0	0	0	0	0	0	0	0	0	0	0	0	0	0	0	0	0	12.7509	0	0	0	0	0	0	0	0	0	0	0	0	0	0	0	0	0	0	0	0	0	0	0	0	0	0	0
hsa-mir-17-3p_+_1	0	15.4681	0	22.5118	0	0	18.5011	0	23.3279	26.7276	12.3733	21.8851	21.5199	28.7155	25.4617	3.95004	0	0	22.2133	0	15.977	17.3876	31.2301	0	15.7901	0	24.4515	11.1647	0	13.7787	15.7077	0	14.9828	14.3894	19.7484	9.14209	0	30.3057	0	17.7288	13.9775	0	0	0	0	19.6502	16.2074	16.3674	21.7735
hsa-mir-17-3p_+_2	0	0	0	0	0	0	0	0	0	39.2004	0	0	0	0	0	0	7.65647	0	0	0	0	0	28.8278	0	0	0	0	0	0	0	0	0	0	0	0	0	0	0	0	0	0	0	0	0	0	0	0	0	0
hsa-mir-17-3p_+_3	0	0	0	0	0	0	0	0	0	0	0	0	0	0	0	0	0	0	0	0	0	0	0	0	0	0	0	0	0	0	0	0	0	0	0	0	0	0	0	0	0	0	0	0	0	0	0	0	0
hsa-mir-17-3p_+_4	0	0	0	0	0	0	0	0	0	0	0	0	0	0	0	0	0	0	0	0	0	0	0	0	0	0	0	0	0	0	0	0	0	0	0	0	0	0	0	0	0	0	0	0	0	0	0	0	0
hsa-mir-17-3p_+_5	0	0	0	0	0	0	0	0	0	0	0	0	0	0	0	0	9.7446	0	18.7958	0	0	19.706	0	0	13.2969	14.3054	0	0	0	0	10.7991	0	0	0	5.88251	0	0	0	0	0	0	0	0	0	100.815	0	0	0	0
hsa-mir-17-3p_+_6	0	0	0	0	0	0	0	0	0	0	0	0	0	0	0	0	0	0	0	0	0	0	0	0	0	0	0	0	0	0	11.7808	0	0	0	0	0	0	0	0	0	0	0	0	0	0	0	0	0	0
hsa-mir-17-3p_+_7	0	0	0	0	0	0	0	0	0	0	0	0	0	0	0	0	0	0	0	0	0	0	0	0	0	0	0	0	0	0	0	0	0	0	0	0	0	0	0	0	0	0	0	0	0	0	0	0	0
hsa-mir-17-5p	699.283	1033.55	555.866	910.861	1212.89	869.512	1110.07	968.301	979.771	1029.9	636.812	460.954	787.958	990.685	1109.83	356.03	721.1	1044.68	861.192	1100.36	859.853	1306.39	677.453	1003.15	890.06	1132.99	760.442	1470.02	419.213	874.26	1030.82	536.655	622.534	889.819	1044.99	1097.49	309.402	782.896	765.142	606.718	369.406	718.457	700.982	764.367	823.319	786.008	1109.47	1255.83	1075.97
hsa-mir-17-5p_-_1	19.1257	33.7486	26.2492	27.7068	0	15.527	23.3698	39.0107	50.3391	24.9457	13.1982	23.2529	18.2091	23.3314	34.4482	17.3802	16.009	24.2479	37.5917	0	30.5015	20.8652	0	0	15.7901	24.3192	0	39.4485	39.8548	9.64511	14.726	0	19.4776	12.9968	23.53	10.8834	0	0	15.2592	7.87946	0	23.486	0	0	0	19.6502	25.0478	0	0
hsa-mir-17-5p_+_1	21.5164	0	0	0	0	0	0	0	0	0	0	0	0	0	0	3.68671	15.3129	0	0	0	0	11.5918	0	0	11.6348	0	0	10.4204	0	0	0	0	8.98967	6.03424	10.5045	0	0	0	0	0	0	0	0	0	0	0	0	0	0
hsa-mir-17-5p_+_2	0	0	0	0	0	0	0	0	0	0	0	0	0	0	0	0	0	0	0	0	0	0	0	0	0	0	0	0	0	0	0	0	0	0	0	0	0	0	0	0	0	0	0	0	0	0	0	0	0
hsa-mir-17-5p_+_3	0	0	0	0	0	0	0	0	0	0	0	0	0	0	0	0	0	0	0	0	0	0	0	0	0	0	0	0	0	0	0	0	0	0	0	0	0	0	0	0	0	0	0	0	0	0	0	0	0
hsa-mir-17-5p_+_6	0	0	0	0	0	0	0	0	0	0	0	0	0	0	0	0	0	0	0	0	0	0	0	0	0	0	0	0	0	0	0	0	0	0	0	0	0	0	0	0	0	0	0	0	0	0	0	0	0
hsa-mir-17-5p_+_7	0	0	0	0	0	0	0	0	0	0	0	0	0	0	0	0	0	0	0	0	0	0	0	0	9.14161	0	0	10.4204	0	0	0	0	0	0	0	0	0	0	0	0	0	0	0	0	0	0	0	0	0
hsa-mir-181a-1-3p	1299.35	610.287	864.68	1471.92	750.392	900.566	648.512	509.925	513.213	589.788	1079.78	610.046	652.217	644.304	602.095	684.411	574.931	658.733	1009.85	963.801	639.08	807.946	614.993	948.429	656.534	806.825	946.274	759.198	451.687	637.955	586.094	985.244	918.444	735.249	532.787	647.347	603.071	583.384	736.804	572.574	668.924	671.485	986.372	592.921	448.065	918.2	512.742	627.915	658.649
hsa-mir-181a-1-3p_-_1	34.6653	0	0	0	0	15.527	0	0	0	0	10.7235	20.5172	0	0	0	10.2701	0	0	0	0	0	24.3427	0	0	0	0	18.3386	12.6533	0	0	0	0	0	0	6.30269	10.0128	0	0	11.9894	0	0	0	0	0	0	33.9412	0	0	0
hsa-mir-181a-1-3p_-_2	17.9303	0	0	0	0	13.1382	0	0	0	0	0	0	0	0	0	4.74005	0	0	0	0	0	0	0	0	0	0	0	0	0	9.64511	10.7991	20.1819	0	0	4.62197	5.22405	9.83268	0	13.0794	0	0	0	0	0	0	0	0	0	0
hsa-mir-181a-1-3p_-_5	0	0	0	0	0	0	0	0	0	0	0	0	0	0	0	0	0	0	0	0	0	0	0	0	0	0	0	0	0	0	0	0	0	0	0	0	0	0	0	0	0	0	0	0	0	0	0	0	0
hsa-mir-181a-1-3p_-_6	0	0	0	0	0	0	0	0	0	0	0	0	0	0	0	0	0	0	0	0	0	0	0	0	0	0	0	0	0	0	0	0	0	0	0	0	0	0	0	0	0	0	0	0	0	0	0	0	0
hsa-mir-181a-1-3p_+_1	0	0	0	0	0	0	0	0	0	0	0	0	0	0	0	0	0	0	0	0	0	0	0	0	0	0	0	0	0	0	10.7991	0	0	0	0	0	0	0	0	0	0	0	0	0	0	0	0	0	0
hsa-mir-181a-1-3p_+_2	0	0	0	0	0	0	0	0	0	0	0	0	0	0	0	0	0	0	0	0	0	0	0	0	0	0	0	0	0	0	0	0	0	0	0	0	0	0	0	0	0	0	0	0	0	0	0	0	0
hsa-mir-181a-1-3p_+_3	14.3443	0	0	0	0	0	0	0	0	0	0	0	0	0	0	0	0	0	0	0	0	0	0	0	0	0	14.6709	0	0	8.95617	0	0	0	0	0	0	0	0	0	0	0	0	0	0	0	0	0	17.8554	0
hsa-mir-181a-1-3p_+_4	0	0	0	0	0	0	0	0	0	0	0	0	0	0	0	0	0	0	0	0	0	0	0	0	9.14161	0	0	0	0	0	0	0	0	0	0	0	0	0	0	0	0	0	0	0	0	0	0	0	0
hsa-mir-181a-1-3p_+_5	0	0	0	0	0	0	0	0	0	0	0	0	0	0	0	0	0	0	0	0	0	0	0	0	0	0	0	0	0	0	0	0	0	0	0	0	0	0	0	0	0	0	0	0	0	0	0	0	0
hsa-mir-181a-1-3p_+_6	0	0	0	19.0484	0	0	0	0	0	0	0	0	0	0	0	0	0	0	0	0	0	0	0	0	0	0	0	0	0	0	0	0	0	0	0	0	0	0	0	0	0	0	0	0	0	0	0	0	0
hsa-mir-181a-1-3p_+_7	0	0	0	0	0	0	0	0	0	0	0	0	0	0	0	0	0	0	0	0	0	0	0	0	0	0	0	0	0	0	0	0	0	0	0	0	0	0	0	0	0	0	0	0	0	0	0	0	0
hsa-mir-181a-1-5p	88335.6	32158.2	47538.9	82393.1	41314.2	45737.8	37960.4	38888.1	37366.3	45852	56072.4	37140.3	36097.1	34254	66823.6	42187.5	53326.6	40989	72278.6	47213.1	42706.5	41930.9	59764.8	52808.1	41087.4	43351.1	49311.4	40084.1	60628	34195.4	49822.9	51714.3	52253.2	45518.2	41031.7	46792.7	67023.5	46655.6	76121.9	56181.8	77204.8	54399.9	61403.6	66821.4	38903.2	72264.5	33217.7	41158.2	48476.9
hsa-mir-181a-1-5p_-_1	51.4003	22.4991	21.617	34.6335	37.3197	22.6933	26.291	22.2918	36.8335	46.3278	32.9954	43.7701	29.7967	23.3314	67.3987	39.7638	129.464	64.6609	78.6008	73.5325	50.8359	27.8202	57.6556	69.9163	38.2285	51.4995	44.0127	34.2383	110.708	35.8247	60.8674	52.2895	40.4535	44.0964	33.1941	57.4646	85.2165	45.4585	80.656	71.5717	97.8426	59.7825	77.5946	85.7235	61.6089	51.805	47.1487	26.7831	43.547
hsa-mir-181a-1-5p_-_2	0	0	0	0	0	0	0	0	0	0	0	0	0	0	0	0	0	0	0	0	0	0	0	0	0	0	0	0	17.7132	0	0	0	0	0	0	0	0	0	0	0	0	0	0	0	0	0	0	0	0
hsa-mir-181a-1-5p_+_1	90.847	42.1857	55.5866	103.9	39.9854	35.8316	32.1335	30.6512	45.428	60.5825	44.5438	34.1954	56.2827	39.4838	53.919	57.4073	48.723	56.5783	99.1054	70.9064	69.7178	76.5056	139.334	91.1951	71.4708	91.5547	78.2449	77.4084	73.8051	41.3362	74.6116	44.9506	91.3949	75.196	66.8085	41.3571	59.6516	93.4425	91.5555	59.7525	68.8892	102.484	97.322	0	67.2097	78.6008	48.6221	41.6626	45.3615
hsa-mir-181a-1-5p_+_2	13.1489	0	0	0	0	0	0	0	12.2778	0	0	0	0	0	0	6.32007	9.7446	0	23.922	0	20.3344	0	0	0	9.14161	0	0	13.3976	0	6.88936	13.7442	0	0	9.28345	6.72287	6.96541	0	0	0	0	0	14.9456	0	78.5798	0	21.4366	0	0	0
hsa-mir-181a-1-5p_+_3	78.8935	19.6867	35.5136	58.8769	53.3138	28.6652	15.5799	30.6512	29.4668	32.0731	27.2212	20.5172	48.0058	57.431	38.9415	15.5368	26.4496	30.3098	71.766	57.7756	43.5736	44.0487	28.8278	0	55.6807	28.6108	48.903	37.2156	69.3768	33.0689	28.4702	14.6778	32.9621	17.6386	24.3704	17.4135	15.0768	30.3057	28.3386	9.1927	33.9454	22.4184	27.6184	0	0	46.4459	0	35.7108	0
hsa-mir-181a-1-5p_+_4	14.3443	0	0	20.7801	0	0	0	0	0	0	9.89863	0	0	0	0	4.21338	0	0	0	0	0	0	0	0	0	0	0	0	0	0	0	11.0083	0	0	8.40358	0	6.55512	0	0	7.87946	0	0	0	0	0	0	0	0	0
hsa-mir-181a-1-5p_+_5	19.1257	0	0	0	0	0	0	0	0	0	0	0	0	0	0	5.26672	0	0	0	0	0	15.0693	0	0	11.6348	0	0	11.909	19.1893	7.5783	0	0	0	11.1401	5.46233	0	0	0	0	0	0	0	0	0	0	0	0	0	0
hsa-mir-181a-1-5p_+_6	31.0792	0	0	25.9751	0	11.9439	0	0	0	0	0	0	0	0	0	5.7934	0	0	18.7958	0	23.2393	0	0	0	22.4385	15.736	13.4483	12.6533	0	8.26724	14.726	0	10.4879	15.7819	13.4457	10.0128	9.83268	0	0	7.22284	0	0	0	0	0	0	0	0	0
hsa-mir-181a-1-5p_+_7	70.526	29.53	27.7933	77.9253	41.3182	26.2765	21.4223	34.831	33.1501	30.2912	26.3963	0	76.1472	21.5366	25.4617	12.6401	18.0971	0	34.1743	73.5325	75.5276	20.8652	60.0579	42.5577	50.6944	28.6108	67.2417	18.6078	57.568	19.9792	18.6529	21.0993	18.7285	21.3519	23.9502	18.7195	14.4213	37.8821	19.619	19.042	0	24.5535	26.3032	0	0	23.223	0	43.1505	21.7735
hsa-mir-181a-1-5p_+_8	0	0	0	0	0	0	0	0	0	0	0	0	0	0	0	0	0	0	0	0	0	0	0	36.4781	14.1279	0	0	0	0	0	0	0	0	6.03424	0	4.35338	0	0	0	0	0	0	0	0	0	0	0	0	0
hsa-mir-181a-2-5p	88335.6	32158.2	47537.3	82393.1	41314.2	45735.4	37960.4	38888.1	37366.3	45852	56071.6	37140.3	36097.1	34254	66823.6	42187.2	53326.6	40987	72276.9	47213.1	42706.5	41930.9	59764.8	52808.1	41087.4	43351.1	49311.4	40084.1	60628	34195.4	49822.9	51713.4	52252.4	45517.7	41031.7	46791.9	67023.5	46655.6	76121.9	56180.5	77201.8	54399.9	61395.7	66821.4	38903.2	72260.9	33217.7	41155.2	48473.3
hsa-mir-181a-2-5p_-_1	51.4003	22.4991	21.617	34.6335	37.3197	22.6933	26.291	22.2918	36.8335	46.3278	32.9954	43.7701	29.7967	23.3314	67.3987	39.7638	129.464	64.6609	78.6008	73.5325	50.8359	27.8202	57.6556	69.9163	38.2285	51.4995	44.0127	34.2383	110.708	35.8247	60.8674	52.2895	40.4535	44.0964	33.1941	57.4646	85.2165	45.4585	80.656	71.5717	97.8426	59.7825	77.5946	85.7235	61.6089	51.805	47.1487	26.7831	43.547
hsa-mir-181a-2-5p_+_1	90.847	42.1857	55.5866	103.9	39.9854	35.8316	32.1335	30.6512	45.428	60.5825	44.5438	34.1954	56.2827	39.4838	53.919	57.4073	48.723	56.5783	99.1054	70.9064	69.7178	76.5056	139.334	91.1951	71.4708	91.5547	78.2449	77.4084	73.8051	41.3362	74.6116	44.9506	91.3949	75.196	66.8085	41.3571	59.6516	93.4425	91.5555	59.7525	68.8892	102.484	97.322	0	67.2097	78.6008	48.6221	41.6626	45.3615
hsa-mir-181a-2-5p_+_2	13.1489	0	0	0	0	0	0	0	12.2778	0	0	0	0	0	0	6.32007	9.7446	0	23.922	0	20.3344	0	0	0	9.14161	0	0	13.3976	0	6.88936	13.7442	0	0	9.28345	6.72287	6.96541	0	0	0	0	0	14.9456	0	78.5798	0	21.4366	0	0	0
hsa-mir-181a-2-5p_+_3	78.8935	19.6867	35.5136	58.8769	53.3138	28.6652	15.5799	30.6512	29.4668	32.0731	27.2212	20.5172	48.0058	57.431	38.9415	15.5368	26.4496	30.3098	71.766	57.7756	43.5736	44.0487	28.8278	0	55.6807	28.6108	48.903	37.2156	69.3768	33.0689	28.4702	14.6778	32.9621	17.6386	24.3704	17.4135	15.0768	30.3057	28.3386	9.1927	33.9454	22.4184	27.6184	0	0	46.4459	0	35.7108	0
hsa-mir-181a-2-5p_+_4	14.3443	0	0	20.7801	0	0	0	0	0	0	9.89863	0	0	0	0	4.21338	0	0	0	0	0	0	0	0	0	0	0	0	0	0	0	11.0083	0	0	8.40358	0	6.55512	0	0	7.87946	0	0	0	0	0	0	0	0	0
hsa-mir-181a-2-5p_+_5	19.1257	0	0	0	0	0	0	0	0	0	0	0	0	0	0	5.26672	0	0	0	0	0	15.0693	0	0	11.6348	0	0	11.909	19.1893	7.5783	0	0	0	11.1401	5.46233	0	0	0	0	0	0	0	0	0	0	0	0	0	0
hsa-mir-181a-2-5p_+_6	31.0792	0	0	25.9751	0	11.9439	0	0	0	0	0	0	0	0	0	5.7934	0	0	18.7958	0	23.2393	0	0	0	22.4385	15.736	13.4483	12.6533	0	8.26724	14.726	0	10.4879	15.7819	13.4457	10.0128	9.83268	0	0	7.22284	0	0	0	0	0	0	0	0	0
hsa-mir-181a-2-5p_+_7	70.526	29.53	27.7933	77.9253	41.3182	26.2765	21.4223	34.831	33.1501	30.2912	26.3963	0	76.1472	21.5366	25.4617	12.6401	18.0971	0	34.1743	73.5325	75.5276	20.8652	60.0579	42.5577	50.6944	28.6108	67.2417	18.6078	57.568	19.9792	18.6529	21.0993	18.7285	21.3519	23.9502	18.7195	14.4213	37.8821	19.619	19.042	0	24.5535	26.3032	0	0	23.223	0	43.1505	21.7735
hsa-mir-181a-2-5p_+_8	0	0	0	0	0	0	0	0	0	0	0	0	0	0	0	0	0	0	0	0	0	0	0	36.4781	14.1279	0	0	0	0	0	0	0	0	6.03424	0	4.35338	0	0	0	0	0	0	0	0	0	0	0	0	0
hsa-mir-181b-1-3p	0	0	0	43.2919	0	0	0	0	22.1001	0	20.6221	0	0	0	0	10.0068	7.65647	0	0	0	0	0	31.2301	0	0	0	14.6709	9.67605	0	10.334	17.6712	0	10.4879	16.246	7.56322	0	0	0	0	0	0	0	0	0	0	0	0	0	0
hsa-mir-181b-1-3p_+_1	0	0	0	0	0	0	0	0	0	0	0	0	0	0	0	0	0	0	0	0	0	0	0	0	0	0	0	0	0	0	0	0	0	0	0	0	0	0	0	0	0	0	0	0	0	0	0	0	0
hsa-mir-181b-1-5p	5008.54	2199.28	3333.65	4315.33	2988.24	3065.99	2607.68	3009.39	2793.21	3148.51	3775.5	2605.69	2862.14	2428.26	4683.46	3165.04	4039.83	2895.6	4512.71	3566.33	3392.93	3195.85	4235.28	3954.83	2427.51	2872.53	3878.01	3391.83	4605.44	2954.16	3869.01	3985.93	4570.5	3971.93	3856.4	4255.86	6102.16	4023.08	4464.42	4580.59	6411.69	3147.12	5351.4	4414.76	2430.75	5500.27	2637.38	2727.41	3688.8
hsa-mir-181b-1-5p_-_1	39.4467	21.0929	18.5289	60.6086	23.9912	21.4989	14.6061	0	18.4167	37.4186	29.6959	0	0	25.1261	25.4617	28.967	56.3795	0	23.922	42.0186	17.4295	11.5918	38.437	0	9.97266	15.736	24.4515	32.7497	35.4265	33.7579	17.6712	18.3472	23.9724	8.35511	15.9668	21.7669	39.9862	30.3057	45.7777	30.2046	27.955	34.1614	34.1942	0	0	57.1642	0	22.3192	0
hsa-mir-181b-1-5p_+_1	117.145	67.4972	115.805	135.071	67.9751	68.08	64.267	76.6281	71.2114	122.947	101.461	75.2299	99.3224	46.6627	113.829	84.2676	93.9658	117.198	124.736	94.5418	74.0752	69.5506	148.944	161.111	68.9776	97.2768	92.9158	87.8288	76.7573	60.6264	104.064	138.521	133.347	111.866	123.112	105.352	101.604	85.8661	120.984	168.095	123.801	93.9439	123.625	0	72.8105	135.765	55.9891	83.3252	125.198
hsa-mir-181b-1-5p_+_2	0	0	0	0	0	0	0	0	0	0	0	0	0	0	0	0	0	0	0	0	0	0	0	0	0	0	0	0	0	0	0	0	0	0	0	0	0	0	0	0	0	0	0	0	0	0	0	0	0
hsa-mir-181b-1-5p_+_3	0	0	0	0	0	0	0	0	0	0	0	0	0	0	0	3.68671	0	0	0	0	0	0	0	0	0	0	0	0	0	0	0	0	0	0	0	0	0	0	0	0	0	0	0	0	0	0	0	0	0
hsa-mir-181b-1-5p_+_4	0	0	0	0	0	0	0	0	0	0	0	0	0	0	0	0	0	0	0	0	0	0	0	0	0	0	0	0	0	0	0	0	0	0	0	0	0	0	0	0	0	0	0	0	0	0	0	0	0
hsa-mir-181b-1-5p_+_6	0	0	0	0	0	0	0	0	0	0	0	0	0	0	0	0	0	0	0	0	0	0	0	0	0	0	0	0	0	0	0	0	0	0	0	0	0	0	0	0	0	0	0	0	0	0	0	0	0
hsa-mir-181b-1-5p_+_7	0	0	0	0	0	0	0	0	0	0	0	0	0	0	0	0	0	0	0	0	0	0	0	0	0	0	0	0	0	0	0	0	0	0	0	0	0	0	0	0	0	0	0	0	0	0	0	0	0
hsa-mir-181b-2-5p	5200.99	2313.18	3486.51	4536.99	3082.87	3180.65	2715.77	3099.96	2866.87	3301.74	3918.21	2715.12	2954.84	2544.91	4816.76	3300.92	4159.55	3026.94	4784.4	3755.41	3590.47	3369.73	4326.57	4173.7	2518.1	3017.01	4106.63	3564.51	4779.62	3109.86	4006.45	4154.72	4735.31	4119.53	3998	4437.4	6367.64	4144.3	4561.43	4710.6	6607.37	3279.5	5581.55	4529.06	2520.36	5593.16	2721.37	2868.77	3792.22
hsa-mir-181b-2-5p_-_1	39.4467	21.0929	18.5289	60.6086	23.9912	21.4989	15.5799	0	18.4167	37.4186	30.5208	0	0	21.5366	25.4617	28.967	56.3795	0	23.922	57.7756	20.3344	11.5918	55.2533	0	9.97266	15.736	34.2321	35.7269	35.4265	33.7579	17.6712	22.0166	32.9621	8.35511	16.387	23.5082	40.6417	30.3057	45.7777	30.2046	27.955	36.2965	34.1942	0	0	57.1642	0	22.3192	0
hsa-mir-181b-2-5p_+_1	121.926	67.4972	123.526	145.461	71.9737	68.08	74.9781	86.3808	76.1225	131.856	104.76	75.2299	104.289	53.8416	131.802	90.061	103.014	117.198	124.736	99.7942	74.0752	74.1873	182.576	161.111	68.9776	97.2768	92.9158	92.2946	97.4228	64.76	110.936	144.943	134.845	114.186	122.692	113.188	101.604	93.4425	127.524	174.005	123.801	102.484	131.516	0	72.8105	135.765	64.8295	93.7408	119.754
hsa-mir-181b-2-5p_+_2	0	0	0	0	0	0	0	0	0	0	0	0	0	0	0	3.42337	0	0	0	0	0	0	0	0	0	0	0	0	0	0	0	0	0	0	0	0	0	0	0	0	0	0	0	0	0	0	0	0	0
hsa-mir-181b-2-5p_+_3	0	0	0	0	0	0	0	0	0	0	0	0	0	0	0	4.47671	0	0	0	0	0	0	0	0	0	0	0	0	0	0	0	0	0	0	0	0	0	0	0	0	0	0	0	0	0	0	0	0	0
hsa-mir-181b-2-5p_+_4	0	0	0	0	0	0	0	0	0	0	0	0	0	0	0	0	0	0	0	0	0	0	0	0	0	0	0	0	0	0	0	0	0	0	0	0	0	0	0	0	0	0	0	0	0	0	0	0	0
hsa-mir-181b-2-5p_+_5	0	0	0	0	0	0	0	0	0	0	0	0	0	0	0	0	0	0	0	0	0	0	0	0	0	0	0	0	0	0	0	0	0	0	0	0	0	0	0	0	0	0	0	0	0	0	0	0	0
hsa-mir-181b-2-5p_+_6	0	0	0	0	0	0	0	0	0	0	0	0	0	0	0	0	0	0	0	0	0	0	0	0	0	0	0	0	0	0	0	0	0	0	0	0	0	0	0	0	0	0	0	0	0	0	0	0	0
hsa-mir-181b-2-5p_+_7	0	0	0	0	0	0	0	0	0	0	0	0	0	0	0	0	0	0	0	0	14.5245	0	0	0	0	0	0	0	0	0	0	0	0	0	0	0	0	0	0	0	0	0	0	0	0	0	0	0	0
hsa-mir-181b-2-5p_+_8	0	0	0	0	0	0	0	0	0	0	0	0	0	0	0	0	0	0	0	0	0	0	0	0	0	0	0	0	0	0	0	0	0	0	0	0	0	0	0	0	0	0	0	0	0	0	0	0	0
hsa-mir-181c-3p	0	0	0	0	0	0	0	0	0	0	10.7235	0	0	0	0	0	8.35251	0	0	0	0	0	0	0	0	0	0	0	0	8.26724	0	10.091	0	5.57007	0	0	0	0	0	14.4457	0	0	0	0	0	0	0	0	0
hsa-mir-181c-3p_+_1	328.723	306.55	321.167	358.457	358.535	318.901	262.91	252.176	243.101	313.603	280.461	352.897	370.804	226.135	314.527	277.293	260.32	258.644	254.598	160.196	246.917	337.32	353.14	261.426	276.741	251.775	334.986	256.787	438.403	267.307	220.89	371.531	289.168	323.064	250.427	355.236	275.315	209.614	263.767	288.257	355.428	176.145	285.39	0	156.823	346.558	276.999	245.512	344.747
hsa-mir-181c-3p_+_3	0	0	0	0	0	0	0	0	0	0	0	0	0	0	0	0	0	0	0	0	0	0	0	0	0	0	0	0	0	0	0	0	0	0	0	0	0	0	0	0	0	0	0	0	0	0	0	0	0
hsa-mir-181c-3p_+_4	0	0	0	0	0	0	0	0	0	0	0	0	0	0	0	0	0	0	0	0	0	0	0	0	0	0	0	0	0	0	0	0	0	0	0	0	0	0	0	0	0	0	0	0	0	0	0	0	0
hsa-mir-181c-3p_+_6	0	0	0	0	0	0	0	0	0	0	0	0	0	0	0	0	0	0	0	0	0	0	0	0	0	0	0	0	0	0	0	0	0	0	0	0	0	0	0	0	0	0	0	0	0	0	0	0	0
hsa-mir-181c-3p_+_7	0	0	0	0	0	0	0	0	0	0	0	0	0	0	0	0	0	0	0	0	0	0	0	0	0	0	0	0	0	0	0	0	0	0	0	0	0	0	0	0	0	0	0	0	0	0	0	0	0
hsa-mir-181c-5p	4355.88	4006.24	4854.56	6358.71	4146.48	4037.02	3097.47	3219.77	3850.33	3082.58	4075.76	4107.55	4370.19	3567.9	5089.35	3663.27	2476.52	3123.93	3415.72	3419.26	3189.59	3231.78	4713.34	3374.22	3183.77	3370.36	4472.18	3513.15	3403.89	3479.82	3328.07	4151.97	3388.35	3357.82	3574.88	3550.18	3392.27	3164.42	3131.42	3659.35	3135.96	3098.01	3345.77	1907.35	2117.1	4599.93	2874.6	2984.83	3975.48
hsa-mir-181c-5p_-_1	0	0	0	0	0	0	0	0	0	0	0	0	0	0	0	0	0	0	0	0	0	0	0	0	0	0	0	0	0	0	0	0	0	0	0	0	0	0	0	0	11.9807	0	0	0	0	0	0	0	0
hsa-mir-181c-5p_+_1	0	0	0	0	0	0	0	0	0	0	0	0	0	0	0	5.53006	0	0	0	0	0	0	0	0	0	0	0	0	0	0	0	0	0	0	0	4.78872	0	0	0	0	0	0	0	0	0	0	0	0	0
hsa-mir-181c-5p_+_3	0	0	0	0	0	0	0	0	14.7334	0	0	0	0	0	0	0	0	0	0	0	0	0	0	0	0	0	0	0	0	0	0	0	0	0	0	0	0	0	0	0	0	0	0	0	0	0	0	0	0
hsa-mir-181c-5p_+_4	0	0	0	0	0	0	0	0	0	0	0	0	0	0	0	0	0	0	0	0	0	0	0	0	0	0	0	0	0	0	0	0	0	0	0	0	0	0	0	0	0	0	0	0	0	0	0	0	0
hsa-mir-181c-5p_+_6	0	0	0	0	0	0	0	0	0	0	0	0	0	0	0	0	0	0	0	0	0	0	0	0	0	0	0	0	0	0	0	0	0	11.6043	0	0	0	0	0	0	0	0	0	0	0	0	0	0	0
hsa-mir-181c-5p_+_7	0	0	0	0	0	0	0	0	0	0	0	0	0	0	0	0	0	0	0	0	0	0	0	0	0	0	0	0	0	0	0	0	0	0	0	0	0	0	0	0	0	0	0	0	0	0	0	0	0
hsa-mir-181d	821.209	406.389	612.996	635.524	566.459	467.005	381.707	324.625	367.107	707.389	461.936	543.023	634.008	391.249	667.996	518.772	441.291	450.606	393.004	625.027	505.454	667.685	896.064	550.211	495.309	452.051	784.894	543.347	733.623	606.264	532.099	706.367	643.51	500.842	581.528	585.094	454.27	633.894	643.068	481.303	425.316	569.001	494.501	500.053	291.242	443.022	418.445	389.843	598.772
hsa-mir-181d_-_1	0	0	0	0	0	0	0	0	0	0	0	0	0	0	0	0	0	0	0	0	0	0	0	0	0	0	0	0	0	0	0	0	0	0	0	0	0	0	0	0	0	0	0	0	0	0	0	0	0
hsa-mir-181d_+_1	0	0	0	0	0	0	0	0	0	0	0	0	0	0	0	6.32007	0	0	0	0	0	0	0	0	14.1279	0	0	10.4204	0	0	0	0	10.4879	7.42676	0	0	0	0	0	0	0	0	0	0	0	0	0	0	0
hsa-mir-181d_+_2	0	0	0	0	0	0	0	0	0	0	0	0	0	0	0	0	0	0	0	0	0	0	0	0	0	0	0	0	0	0	0	0	0	0	0	0	0	0	0	0	0	0	0	0	0	0	0	0	0
hsa-mir-181d_+_3	0	0	0	0	0	0	0	0	0	0	0	0	0	0	0	0	0	0	0	0	0	0	0	0	0	0	0	0	0	0	0	0	0	0	0	0	0	0	0	0	0	0	0	0	0	0	0	0	0
hsa-mir-181d_+_5	0	0	0	0	0	0	0	0	0	0	0	0	0	0	0	0	0	0	0	0	0	0	0	0	0	0	0	0	0	0	0	0	0	0	0	0	0	0	0	0	0	0	0	0	0	0	0	0	0
hsa-mir-181d_+_7	0	0	0	0	0	0	0	0	0	0	0	0	0	0	0	0	0	0	0	0	0	0	0	0	0	0	0	0	0	0	0	0	0	0	0	0	0	0	0	0	0	0	0	0	0	23.223	0	0	0
hsa-mir-182-3p	0	0	0	0	0	0	0	0	0	0	0	0	0	0	0	0	0	0	0	0	0	0	0	0	0	0	0	0	0	0	0	0	0	0	0	0	0	0	0	0	0	0	0	0	0	0	0	0	0
hsa-mir-182-3p_-_2	0	0	0	0	0	0	0	0	0	0	0	0	0	0	0	0	0	0	0	0	0	0	0	0	0	0	0	0	0	0	0	0	0	0	0	0	0	0	0	0	0	0	0	0	0	0	0	0	0
hsa-mir-182-5p	19360	14084.4	13258.9	17964.4	12909.9	12776.3	19050.3	19463.5	10044.5	7453.42	17495.8	9737.48	11816.1	10569.1	16434.8	20113.4	19068.8	20059	10520.5	10691.1	9699.49	12648.9	9914.35	14892.2	19309.6	14880.5	14294.4	13732.5	9213.83	16267.2	7999.15	9108.47	10383.1	14795.5	23381.3	13362.3	16636.2	16501.4	13541.5	22289	8817.81	15460.2	12157.4	41847.3	11688.9	8585.35	11558.8	11515.2	4051.69
hsa-mir-182-5p_-_1	0	0	0	0	0	0	0	0	0	0	0	0	0	0	0	14.4835	9.7446	0	22.2133	0	0	0	0	0	0	0	0	13.3976	0	14.4677	0	0	0	10.676	6.72287	21.7669	24.9095	0	14.1693	10.5059	17.9711	0	0	0	0	0	0	0	0
hsa-mir-182-5p_+_1	39.4467	40.7795	35.5136	38.0968	41.3182	28.6652	66.2145	30.6512	38.0613	0	39.5945	34.1954	43.0397	35.8944	23.964	47.9272	52.8992	103.053	56.3875	81.411	29.0491	26.6611	0	85.1155	77.2881	64.3744	75.7997	52.1018	0	59.9375	23.5616	51.3721	14.9828	42.7039	80.6744	23.5082	38.6752	42.933	27.2487	58.4393	0	50.1746	61.8126	92.8671	84.0121	0	27.9946	55.0541	0
hsa-mir-182-5p_+_2	14.3443	0	0	0	0	0	0	0	0	0	0	0	0	0	0	12.3768	0	0	0	0	0	24.3427	0	0	19.1143	0	0	9.67605	0	0	19.6346	0	0	17.1744	23.53	9.57743	0	0	0	13.789	0	0	0	100.011	0	0	0	17.8554	0
hsa-mir-182-5p_+_3	0	0	0	0	0	0	0	0	0	0	0	0	0	0	0	0	0	0	0	0	0	0	0	0	0	0	0	0	0	0	0	0	0	0	5.88251	0	0	0	0	0	0	0	0	0	0	0	0	0	0
hsa-mir-182-5p_+_4	0	0	0	0	0	0	0	0	0	0	0	0	0	0	0	0	0	26.2685	0	0	0	0	0	0	0	0	0	0	0	0	0	0	0	0	5.04215	0	0	0	0	0	0	0	0	0	0	0	0	0	0
hsa-mir-182-5p_+_5	0	0	0	31.1701	0	0	13.6324	0	0	0	0	0	0	21.5366	0	8.16342	0	0	0	0	15.977	13.9101	0	0	0	18.597	0	0	0	0	0	0	0	0	15.9668	0	0	0	0	0	0	0	0	0	0	0	0	19.3433	0
hsa-mir-182-5p_+_6	0	0	0	0	0	0	0	0	0	0	0	0	0	0	0	3.68671	0	0	0	0	0	0	0	0	0	0	0	0	0	0	0	0	0	0	0	0	0	0	0	0	0	0	0	0	0	0	0	0	0
hsa-mir-182-5p_+_7	0	0	0	0	0	0	0	0	0	0	0	0	0	0	0	0	0	0	0	0	0	0	0	0	0	0	0	0	0	0	0	0	0	0	4.20179	0	0	0	0	0	0	0	0	0	0	0	0	0	0
hsa-mir-183-3p	0	0	0	0	0	0	0	0	0	0	0	0	0	0	0	0	0	0	0	0	0	0	0	0	0	0	0	0	0	0	0	0	0	0	0	0	0	0	0	0	0	0	0	0	0	0	0	0	0
hsa-mir-183-3p_+_1	0	0	0	0	0	0	19.4748	15.3256	0	0	10.7235	0	0	0	0	26.0703	0	40.4131	0	0	0	12.7509	0	0	36.5664	15.736	0	24.5623	0	9.64511	16.6894	12.843	0	13.461	23.53	26.5556	13.1102	0	0	7.87946	0	0	0	0	0	0	0	0	0
hsa-mir-183-5p	1537.23	804.341	668.583	1220.83	901.004	531.501	781.915	794.146	410.08	465.06	750.646	428.127	509.855	409.196	874.686	1394.36	794.185	1087.11	430.596	454.326	400.877	630.592	490.072	793.398	1093.67	961.324	870.474	761.431	157.943	828.79	497.738	294.472	462.968	555.615	725.649	573.775	481.146	1012.71	573.312	684.199	219.647	965.06	594.453	1957.35	957.738	462.673	471.487	574.349	313.902
hsa-mir-183-5p_-_1	0	0	0	0	0	0	0	0	0	0	0	0	0	0	0	3.42337	0	0	0	0	0	0	0	0	0	0	0	0	0	0	0	0	0	0	5.04215	0	0	0	0	0	0	0	0	0	0	0	0	0	0
hsa-mir-183-5p_-_2	0	0	0	0	0	0	0	0	0	0	0	0	0	0	0	0	0	0	0	0	0	0	0	0	0	0	0	0	0	0	0	0	0	0	0	0	0	0	0	0	0	0	0	0	0	0	0	0	0
hsa-mir-183-5p_+_1	629.952	275.613	287.197	464.089	231.915	156.464	334.967	275.861	104.362	171.056	244.166	136.782	205.266	150.756	302.545	505.079	377.255	396.048	162.328	168.074	174.295	234.154	172.967	158.072	432.149	400.552	338.654	288.049	122.517	349.98	184.566	105.496	170.055	193.096	242.864	242.483	102.915	391.448	232.159	286.944	59.9036	322.398	78.9097	357.181	498.472	139.338	194.488	183.018	108.868
hsa-mir-183-5p_+_2	0	0	0	0	0	0	0	0	0	0	0	0	0	0	0	0	0	0	0	0	0	0	0	0	0	0	0	0	23.6176	0	0	0	0	0	0	0	0	0	0	0	0	0	0	0	0	0	0	0	0
hsa-mir-183-5p_+_3	0	0	0	0	0	0	0	0	0	0	0	0	0	0	0	0	0	0	0	0	0	0	0	0	0	0	0	0	0	0	0	0	0	0	0	0	0	0	0	0	0	0	14.4668	0	0	0	0	0	0
hsa-mir-183-5p_+_4	0	0	0	0	0	0	0	0	0	0	0	0	0	0	0	0	7.65647	0	0	0	0	0	0	0	9.97266	0	0	0	0	0	0	0	0	0	0	0	0	0	0	0	0	0	0	0	0	0	0	0	0
hsa-mir-183-5p_+_5	13.1489	0	0	0	0	0	0	0	0	0	0	0	0	0	0	4.47671	0	0	0	0	0	0	0	0	0	0	0	0	0	0	0	0	0	0	0	0	0	0	0	0	0	0	0	0	0	0	0	0	0
hsa-mir-183-5p_+_6	0	0	0	0	0	0	0	0	0	0	0	0	0	0	0	0	0	0	0	0	0	0	0	0	0	0	0	0	0	0	0	0	0	0	0	0	0	0	0	0	0	0	0	0	0	0	0	0	0
hsa-mir-183-5p_+_7	0	0	0	0	0	0	0	0	0	0	0	0	0	0	0	0	0	0	0	0	0	0	0	0	0	0	0	0	0	0	0	16.5125	0	11.1401	0	0	0	0	0	0	0	0	0	0	0	0	0	0	0
hsa-mir-184	123.122	0	0	0	0	0	0	0	0	0	0	0	0	0	0	3.95004	0	0	0	0	0	0	0	0	10.8037	0	0	0	28.046	0	0	0	0	0	0	0	0	0	0	0	0	0	0	414.33	0	0	0	0	0
hsa-mir-185-3p	0	0	27.7933	20.7801	18.6598	0	32.1335	23.6851	0	0	23.9217	28.7241	0	39.4838	0	17.3802	32.018	34.3511	32.4656	0	0	0	0	39.5179	14.1279	31.4719	14.6709	16.3749	47.2353	8.26724	17.6712	43.1159	51.6906	12.9968	5.04215	11.7541	32.7756	0	0	16.4155	12.9791	19.2158	28.9336	0	0	23.223	0	28.271	0
hsa-mir-185-3p_-_1	0	0	0	0	0	0	14.6061	0	0	0	0	0	0	0	0	12.3768	0	0	0	0	0	0	0	0	0	0	0	8.93174	0	7.5783	0	13.7604	0	13.9252	5.04215	6.53007	9.17717	0	0	9.1927	0	0	0	0	0	0	0	0	0
hsa-mir-185-5p	50.2049	33.7486	60.2188	98.7054	29.3226	64.4968	40.8972	44.5836	60.1614	0	71.7651	36.931	18.2091	69.9941	32.9505	52.1406	32.714	0	32.4656	0	59.5506	27.8202	72.0695	42.5577	39.8907	54.3606	86.8029	55.079	0	31.0021	23.5616	63.2978	26.2199	26.922	38.6565	23.9436	40.6417	45.4585	54.4973	17.7288	19.9679	54.4448	21.0426	150.016	0	0	0	47.6144	21.7735
hsa-mir-185-5p_+_1	0	0	0	0	0	0	0	0	0	0	0	0	0	0	0	3.42337	0	0	0	0	0	0	0	0	0	0	0	8.93174	0	0	0	0	10.4879	0	0	0	0	0	0	0	0	0	0	0	0	0	0	0	0
hsa-mir-185-5p_+_2	0	0	0	0	0	0	0	0	0	0	9.07374	0	0	0	0	0	0	0	0	0	0	0	0	0	0	0	0	0	0	0	0	0	0	0	0	0	0	0	0	0	0	0	0	0	0	0	0	0	0
hsa-mir-185-5p_+_3	0	0	0	0	0	0	0	0	0	0	0	0	0	0	0	0	0	0	0	0	0	0	0	0	0	0	0	0	0	0	0	0	0	0	0	0	0	0	0	0	0	0	0	0	0	0	0	0	0
hsa-mir-186-3p	0	0	0	0	0	0	0	0	0	0	0	0	0	0	0	2.8967	0	0	0	0	0	0	0	0	0	0	0	8.18743	0	0	0	0	8.98967	0	0	0	0	0	0	0	0	0	0	0	0	0	0	0	0
hsa-mir-186-3p_+_1	0	0	0	0	0	0	0	0	0	0	0	0	0	0	0	0	0	0	0	0	0	0	0	0	0	0	0	0	0	0	0	0	0	0	0	0	0	0	0	0	0	0	0	0	0	0	0	0	0
hsa-mir-186-3p_+_2	0	0	0	0	0	0	0	0	0	0	0	0	0	0	0	0	0	0	0	0	0	0	0	0	0	0	0	9.67605	0	0	0	0	0	13.9252	0	0	0	0	0	0	0	0	0	0	0	0	0	0	0
hsa-mir-186-3p_+_3	0	0	0	0	0	0	0	0	0	0	0	0	0	0	0	0	0	0	0	0	0	0	0	0	0	0	0	0	0	0	0	0	0	0	0	0	0	0	0	0	0	0	0	0	0	0	0	0	0
hsa-mir-186-5p	30125.4	35666.6	30001.3	36974.7	29622.5	29368.7	31002	37951.8	30954.9	29316.6	30356.6	21067.1	27565.3	33013.9	29901.1	14853.5	26944.5	32971	24289.4	25597.2	31545.9	25828.8	22656.2	26923.8	25729.5	26093.1	28905.4	33699.4	19889	31729	29076	20746.1	25965.9	24843	28349.9	23792.5	21078.6	30022.8	31359.9	26457.9	23346.4	28996.6	26167.8	29846.1	24189.9	30413.1	32047.9	36651.2	31787.5
hsa-mir-186-5p_-_1	63.3539	147.65	121.982	84.852	118.623	72.8575	95.4267	105.886	71.2114	188.875	82.4886	87.5402	110.91	116.657	65.901	65.5707	21.5773	66.6816	71.766	52.5232	84.2423	35.9345	98.4949	48.6374	88.9229	97.2768	123.48	85.5958	41.3309	92.3175	91.3011	91.736	75.663	28.7787	55.4636	62.6887	32.1201	60.6113	95.9153	70.2585	31.9486	89.6737	85.4856	142.872	89.6129	144.697	126.712	129.452	103.424
hsa-mir-186-5p_+_1	363.388	402.171	515.72	502.186	373.197	406.091	354.442	419.365	400.257	270.839	367.074	411.713	407.222	441.501	377.433	147.732	271.457	432.42	290.481	467.457	397.972	303.704	269.059	440.776	385.61	329.025	420.566	489.013	100.375	372.026	330.844	335.754	320.631	295.214	342.866	250.755	209.764	378.821	374.942	323.058	254.59	324.534	430.058	357.181	627.29	464.459	335.935	552.029	333.861
hsa-mir-186-5p_+_2	21.5164	0	0	25.9751	17.327	17.9158	13.6324	0	0	0	15.6728	0	26.486	0	19.4707	4.47671	0	0	0	31.5139	46.4785	23.1835	40.8394	0	47.3702	35.7635	19.5612	20.0964	0	15.1566	26.5068	12.843	0	0	20.5888	6.09473	0	53.0349	0	0	26.9566	0	19.7274	0	0	21.4366	0	17.8554	0
hsa-mir-186-5p_+_3	0	0	0	0	0	0	10.7112	0	14.7334	0	0	0	18.2091	0	0	0	0	0	29.0481	0	0	20.8652	0	0	14.959	0	0	13.3976	0	0	0	0	0	0	0	0	0	0	0	0	0	0	0	0	0	0	0	0	0
hsa-mir-186-5p_+_4	17.9303	29.53	27.7933	0	17.327	16.7214	0	25.0783	0	0	11.5484	31.4598	0	0	22.4662	7.63675	9.7446	0	0	31.5139	14.5245	38.2528	0	0	13.2969	17.1665	0	15.6305	0	14.4677	0	21.0993	10.4879	15.3177	20.5888	12.6248	7.86614	0	0	0	0	0	0	0	0	0	0	17.8554	0
hsa-mir-186-5p_+_5	31.0792	0	0	27.7068	0	0	14.6061	22.2918	25.7834	0	20.6221	21.8851	21.5199	0	20.9685	6.05673	0	0	20.5046	0	26.1442	18.5468	0	33.4382	24.9317	17.1665	0	26.7952	0	15.1566	12.7625	10.091	0	9.28345	22.6897	0	13.7658	0	0	15.1023	18.9695	14.9456	0	0	0	21.4366	0	0	0
hsa-mir-186-5p_+_6	19.1257	0	0	0	0	0	11.6849	0	0	0	0	0	0	0	16.4752	0	0	0	0	0	0	0	0	0	0	0	0	7.44311	0	8.26724	0	0	0	8.35511	13.0256	5.22405	0	0	0	0	0	0	0	0	0	0	0	0	0
hsa-mir-186-5p_+_7	0	0	0	0	0	0	0	0	0	0	0	0	0	0	0	0	0	0	0	0	0	0	0	0	0	0	0	0	0	0	0	0	0	0	0	0	0	0	0	0	0	0	0	0	0	0	0	0	0
hsa-mir-186-5p_+_8	0	0	0	0	0	0	0	0	0	0	0	0	0	0	0	0	0	0	0	0	0	0	0	0	0	0	0	0	0	0	0	0	0	5.1059	0	0	0	0	0	0	0	0	0	0	0	0	0	0	0
hsa-mir-187-3p	0	0	0	0	0	0	0	0	0	0	0	0	0	0	0	0	0	0	0	0	0	0	0	0	0	0	0	0	0	0	0	0	0	0	0	5.65939	0	0	0	0	0	0	0	0	0	0	0	0	0
hsa-mir-187-3p_-_1	0	0	0	0	0	0	0	0	0	0	0	0	0	0	0	0	0	0	0	0	0	0	0	0	0	0	0	0	0	0	0	0	0	0	0	0	0	0	0	0	0	0	0	0	0	0	0	0	0
hsa-mir-187-3p_+_1	0	0	0	0	0	0	0	0	0	0	0	0	0	0	0	0	0	0	0	0	0	0	0	0	0	0	0	0	0	0	0	0	0	0	0	0	0	0	0	0	0	0	0	0	0	0	0	0	0
hsa-mir-188-3p	0	0	0	0	0	0	0	0	0	0	9.07374	0	0	0	0	4.47671	0	0	0	0	0	0	0	0	0	0	0	0	0	0	0	0	0	0	8.40358	0	7.21063	0	0	0	0	0	0	0	0	0	0	0	0
hsa-mir-188-3p_-_1	0	0	0	0	0	0	0	0	0	0	0	0	0	0	0	0	0	0	0	0	0	0	0	0	0	0	0	0	0	0	0	0	0	0	0	0	0	0	0	0	0	0	0	0	0	0	0	0	0
hsa-mir-188-5p	25.1025	39.3734	54.0425	51.9502	62.6437	34.6372	66.2145	37.6174	31.9224	48.1096	46.1936	51.977	48.0058	62.8152	28.4572	45.2938	34.1061	105.074	63.2224	102.42	78.4325	148.375	0	121.594	60.667	94.4157	51.3482	112.391	20.6654	137.098	90.3193	62.3805	107.127	119.292	79.4138	170.652	32.7756	70.7132	20.709	10.5059	0	13.8781	120.995	0	128.819	37.514	36.8349	62.4939	52.6193
hsa-mir-188-5p_+_2	0	0	0	0	0	0	0	0	0	0	0	0	0	0	0	0	0	0	0	0	0	0	0	0	0	0	0	0	0	0	0	0	0	0	0	0	0	0	0	0	0	0	0	0	0	0	0	0	0
hsa-mir-18a-3p	19.1257	16.8743	47.8662	34.6335	63.9766	40.6091	52.5821	62.6957	40.5168	67.7098	39.5945	50.6092	23.1752	32.305	26.9595	44.7671	57.7715	62.6403	37.5917	36.7663	39.2163	34.7753	31.2301	54.7171	15.7901	62.9438	85.5803	44.6587	81.1857	52.3592	52.0318	61.4631	62.1785	67.305	63.0269	69.2187	94.3937	0	34.8783	32.8311	46.9245	12.8105	57.8671	0	140.02	35.7276	47.1487	62.4939	63.5061
hsa-mir-18a-3p_+_1	0	0	0	0	0	0	0	0	0	0	0	0	0	0	0	0	0	0	0	0	0	0	0	0	0	0	0	0	0	0	0	0	0	0	0	0	0	0	0	0	0	0	0	0	0	0	0	0	0
hsa-mir-18a-5p	112.363	227.803	237.787	323.823	178.601	220.961	279.464	249.39	180.484	247.675	212.821	136.782	220.165	233.314	146.779	142.728	121.807	173.776	131.571	196.962	122.006	248.064	105.702	249.267	137.124	244.623	226.177	333.452	36.9026	210.815	181.62	99.9922	219.498	153.177	179.837	107.093	84.561	179.309	98.0952	107.686	59.9036	115.295	142.038	0	123.218	98.2509	169.441	241.048	141.528
hsa-mir-18a-5p_+_1	0	0	0	0	0	0	0	0	0	0	0	0	0	0	0	0	0	0	0	0	0	0	0	0	0	0	0	0	0	0	0	0	0	0	0	0	0	0	0	0	0	0	0	0	0	0	0	0	0
hsa-mir-18a-5p_+_5	0	0	0	0	0	0	0	0	0	0	0	0	0	0	0	0	0	0	0	0	0	0	0	0	0	0	0	0	0	0	0	0	0	0	0	0	0	0	0	0	0	0	0	0	0	0	0	0	0
hsa-mir-18a-5p_+_7	0	0	0	0	0	0	0	0	0	0	0	0	0	0	0	0	0	0	0	0	0	0	0	0	0	0	0	0	0	0	0	0	0	0	0	0	0	0	0	0	0	0	0	0	0	0	0	0	0
hsa-mir-18b-5p	0	0	0	0	0	0	0	0	0	0	0	0	0	0	0	4.74005	0	0	0	0	0	0	0	0	0	0	0	8.93174	0	0	0	0	0	6.49842	0	0	0	0	0	0	0	0	0	0	0	0	0	0	0
hsa-mir-1908	0	0	0	0	0	0	0	0	0	0	0	0	0	0	0	0	0	0	0	0	0	0	0	0	0	0	0	0	0	0	0	0	0	0	0	0	0	0	0	0	0	0	0	0	0	0	0	0	0
hsa-mir-1908_+_3	0	0	0	0	0	0	0	0	0	0	0	0	0	0	0	0	0	0	0	0	0	0	0	0	0	0	0	0	0	0	0	0	0	0	0	0	0	0	0	0	0	0	0	0	0	0	0	0	0
hsa-mir-1909-5p_-_1	0	0	0	0	0	0	0	0	0	0	0	0	0	0	0	0	0	0	0	0	0	0	0	0	0	0	0	0	0	0	0	0	0	0	0	0	0	0	0	0	0	0	0	0	0	0	0	0	0
hsa-mir-190a	132.684	471.074	247.051	96.9738	291.893	277.097	371.969	285.614	259.062	224.511	177.35	102.586	172.159	430.733	217.174	209.089	127.376	450.606	193.085	273.121	381.995	310.659	98.4949	109.434	382.285	211.72	231.067	584.284	171.228	304.51	255.25	143.108	143.835	286.395	297.487	154.98	89.1496	179.309	143.873	124.101	170.725	251.941	107.843	0	358.452	139.338	291.733	465.728	277.612
hsa-mir-190a_+_2	0	0	0	0	0	0	0	0	0	0	0	0	0	0	0	0	0	0	0	0	0	0	0	0	0	0	0	0	0	0	0	0	0	0	0	0	0	0	0	0	0	0	0	0	0	0	0	0	0
hsa-mir-190a_+_3	0	0	0	0	0	0	0	0	0	0	0	0	0	0	0	0	0	0	0	0	0	0	0	0	0	0	0	0	0	0	0	0	0	0	0	0	0	0	0	0	0	0	0	0	0	0	0	0	0
hsa-mir-190a_+_4	0	0	0	0	0	0	0	0	0	0	0	0	0	0	0	0	0	0	0	0	0	0	0	0	0	0	0	0	0	0	0	0	0	0	0	0	0	0	0	0	0	0	0	0	0	0	0	0	0
hsa-mir-190a_+_5	0	0	0	0	0	0	0	0	0	0	0	0	0	0	0	0	0	0	0	0	0	0	0	0	0	0	0	0	0	0	0	0	0	0	0	0	0	0	0	0	0	0	0	0	0	0	0	0	0
hsa-mir-190b	0	25.3114	38.6018	45.0235	17.327	28.6652	12.6586	36.2242	35.6057	19.6002	18.9724	41.0345	18.2091	0	16.4752	20.2769	11.8327	0	46.1353	0	0	19.706	0	0	11.6348	32.9025	22.0064	14.1419	0	19.9792	24.5433	13.7604	0	8.81928	7.9834	12.6248	0	0	16.3492	0	0	0	0	0	0	0	16.2074	41.6626	0
hsa-mir-190b_+_8	0	0	0	0	0	0	0	0	0	0	0	0	0	0	0	0	0	0	0	0	0	0	0	0	0	0	0	0	0	0	0	0	0	0	0	0	0	0	0	0	0	0	0	0	0	0	0	0	0
hsa-mir-191-3p	23.9071	0	37.0577	22.5118	71.9737	25.0821	24.3436	25.0783	20.8723	26.7276	36.295	46.5058	39.729	25.1261	58.4122	10.5334	36.1942	24.2479	23.922	0	50.8359	55.6405	0	42.5577	14.959	27.1803	0	30.5168	23.6176	23.4238	42.2145	34.8597	26.969	27.8504	28.5722	51.3699	28.187	0	30.5185	45.9635	32.947	19.2158	42.0852	142.872	72.8105	26.7957	36.8349	34.2228	41.7326
hsa-mir-191-3p_-_1	0	0	0	0	0	0	0	0	0	0	0	0	0	0	0	0	0	0	0	0	0	0	0	0	0	0	0	0	0	0	0	0	0	0	0	0	0	0	0	0	0	0	15.7819	0	0	0	0	0	0
hsa-mir-191-3p_-_2	0	0	0	0	0	0	0	0	0	0	0	0	0	0	0	0	0	0	0	0	0	0	0	0	0	0	0	0	0	0	0	0	0	0	0	0	0	0	0	0	0	0	0	0	0	0	0	0	0
hsa-mir-191-3p_-_4	0	0	0	0	0	0	0	0	0	0	0	0	0	0	0	0	0	0	0	0	0	0	0	0	0	0	0	0	0	0	0	0	0	0	0	0	0	0	0	0	0	0	0	0	0	0	0	0	0
hsa-mir-191-3p_+_1	20.321	29.53	26.2492	19.0484	0	0	46.7396	16.7189	15.9612	42.7641	17.3226	32.8276	0	0	16.4752	11.0601	18.0971	36.3718	39.3004	0	40.6687	35.9345	0	0	34.9043	32.9025	0	34.9826	17.7132	36.5136	21.5981	14.6778	18.7285	50.1306	47.4802	53.9819	28.187	0	11.9894	82.0777	43.9293	0	15.7819	0	0	0	25.0478	32.7349	43.547
hsa-mir-191-3p_+_2	0	0	0	0	0	0	0	0	0	0	0	0	0	0	0	0	0	0	0	0	0	0	0	0	0	0	0	0	0	0	0	0	0	0	0	0	0	0	0	0	0	0	0	0	0	0	0	0	0
hsa-mir-191-3p_+_4	0	0	0	0	0	0	0	0	0	0	0	0	0	0	0	0	0	0	0	0	0	0	0	0	0	0	0	0	0	0	0	0	0	0	0	0	0	0	0	0	0	0	0	0	0	0	0	0	0
hsa-mir-191-5p	83428.7	68155.3	52975.5	84623.5	66041.2	61068.9	80839.1	75457.8	61266.4	54538.5	67552.4	35362.2	50033.7	78994.6	131691	85649.3	135810	95083.9	48747.9	70617.5	89215.6	84606	72684.4	81689.6	75754	83887	69255.3	90336.3	53956	80773.7	71578.1	47680.7	58419.3	73357.8	84415.7	73946.9	64853.7	95500.7	125336	96008.6	65796.2	109423	58707.5	199371	65355.8	53089.5	72195	70350.3	58160.7
hsa-mir-191-5p_-_1	0	0	0	0	0	0	0	0	0	0	0	0	0	0	0	3.16003	13.9209	0	0	0	21.7868	0	0	0	0	0	0	8.93174	0	0	0	0	0	5.1059	5.46233	5.65939	9.17717	0	0	0	0	0	0	0	0	0	0	0	0
hsa-mir-191-5p_-_2	0	0	0	0	0	0	0	0	0	0	0	0	0	0	0	0	0	0	0	0	0	0	0	0	0	0	0	0	0	0	0	0	0	0	0	0	0	0	0	0	0	0	0	0	0	0	0	0	0
hsa-mir-191-5p_+_1	4167.01	3215.96	3367.62	3402.74	2890.94	2615.7	3243.53	3901.07	3106.29	2508.83	3091.67	2645.36	2615.49	3384.84	5655.5	4038	5850.93	4101.93	2710.02	2978.07	3878.05	3614.31	3180.67	3374.22	3995.71	3933.99	2802.14	3718.58	2479.85	3627.94	3358.51	2680.53	2474.41	3603.84	4016.91	2786.16	2671.87	3874.07	6232.31	4400.02	3295.7	4990.77	2552.73	9365.29	3948.57	2479.5	3889.77	3663.33	2315.25
hsa-mir-191-5p_+_2	106.387	64.6848	43.234	93.5104	33.3211	37.0259	60.372	39.0107	46.6558	81.9645	32.1705	39.6667	48.0058	82.5571	80.8785	42.3971	63.3399	133.363	51.2614	63.0279	136.531	103.167	98.4949	94.235	177.846	141.624	41.5676	107.925	113.66	41.3362	97.1915	21.0993	23.2233	47.8098	63.447	46.1458	53.0965	156.579	41.418	86.0174	32.947	122.768	67.0733	0	0	50.0187	55.9891	78.8613	19.9591
hsa-mir-191-5p_+_3	94.4331	57.6538	88.0121	83.1204	82.6364	29.8596	60.372	86.3808	56.478	64.1461	51.1429	38.2989	104.289	89.736	110.833	55.3006	128.072	141.446	68.3485	81.411	104.577	91.5749	117.713	112.474	224.385	141.624	102.696	110.158	0	81.2945	71.6664	43.1159	49.4432	48.274	65.5479	32.215	52.441	164.156	146.053	45.3069	37.939	100.349	60.4975	207.165	95.2137	110.756	38.3083	86.3011	29.0314
hsa-mir-191-5p_+_4	41.8374	21.0929	16.9848	51.9502	0	20.3045	21.4223	20.8986	41.7446	0	20.6221	21.8851	57.9381	62.8152	67.3987	21.3302	18.7932	32.3305	0	49.8971	55.1933	46.367	48.0463	0	55.6807	20.0276	64.7965	46.1473	42.807	34.4468	34.3606	0	29.2164	18.1027	40.3372	26.1203	47.8524	111.121	53.4074	55.8128	29.9518	23.486	27.6184	0	151.222	0	0	28.271	0
hsa-mir-191-5p_+_5	51.4003	73.1219	47.8662	62.3403	83.9693	35.8316	47.7134	62.6957	61.3892	26.7276	55.2673	50.6092	46.3505	68.1993	83.874	44.7671	32.714	54.5577	70.0573	55.1494	165.58	71.8689	0	127.673	103.051	62.9438	0	74.4311	85.614	36.5136	81.4838	25.6861	67.4225	82.1586	71.4304	26.5556	41.2973	146.477	43.5979	55.1562	53.9133	23.486	36.8245	0	0	66.0961	36.8349	41.6626	34.4747
hsa-mir-191-5p_+_6	0	0	0	0	0	0	0	30.6512	0	0	9.07374	19.1494	0	0	20.9685	4.21338	19.4892	0	0	0	24.6917	16.2285	0	0	9.14161	0	0	11.1647	0	11.7119	0	0	11.9862	13.461	14.2861	15.2368	0	0	0	10.5059	9.98394	0	19.7274	0	0	0	20.6276	0	0
hsa-mir-191-5p_+_7	0	0	0	0	0	0	0	0	0	0	0	0	0	0	0	4.74005	0	0	0	0	0	0	0	0	14.1279	0	0	8.93174	0	0	0	0	0	6.96259	7.14304	9.14209	6.55512	0	0	9.84932	0	0	0	0	0	0	0	0	0
hsa-mir-1910	0	0	0	0	0	0	0	0	0	0	0	0	0	0	0	0	0	0	0	0	0	0	0	0	0	0	0	0	0	0	0	0	0	0	0	0	0	0	0	0	0	0	0	0	0	0	0	0	0
hsa-mir-1914-5p	0	0	0	0	0	0	0	0	0	0	0	0	0	0	0	0	0	0	0	0	0	0	0	0	0	0	0	0	0	0	0	0	0	0	0	0	0	0	0	0	0	0	0	0	0	0	0	0	0
hsa-mir-192-3p	167.35	241.865	191.465	43.2919	181.267	142.132	240.514	314.872	255.379	260.148	93.2121	136.782	69.5257	256.645	209.685	137.988	156.61	288.954	334.908	233.728	265.799	173.876	187.381	133.753	281.728	148.776	132.038	311.866	38.3787	199.103	241.506	107.331	139.34	199.594	240.763	148.886	70.7953	232.343	160.222	137.89	123.801	171.875	136.777	121.442	308.044	108.969	176.808	269.319	176.003
hsa-mir-192-3p_-_1	13.1489	18.2805	18.5289	0	17.327	17.9158	0	0	20.8723	0	10.7235	0	0	0	0	8.42676	7.65647	0	23.922	0	0	0	0	0	0	0	25.6741	25.3066	0	16.5345	11.7808	0	0	15.3177	19.3282	7.83608	7.21063	0	11.9894	0	0	11.743	0	0	0	0	0	0	0
hsa-mir-192-3p_-_2	0	0	0	0	0	0	0	0	0	0	0	0	0	0	0	3.42337	0	0	0	0	0	0	0	0	9.14161	0	18.3386	11.1647	0	7.5783	0	0	0	6.49842	9.24394	6.96541	0	0	0	0	0	0	0	0	0	21.4366	0	0	0
hsa-mir-192-3p_-_3	0	0	0	0	0	0	0	0	0	0	0	0	0	0	0	0	0	0	0	0	0	0	0	0	0	0	0	0	0	0	0	0	0	0	0	0	0	0	0	0	0	0	0	0	0	0	0	0	0
hsa-mir-192-3p_-_4	0	0	0	0	0	0	17.5274	23.6851	20.8723	0	0	0	0	19.7419	0	13.9568	0	0	20.5046	0	0	0	0	0	0	0	13.4483	11.1647	19.1893	0	0	0	11.2371	6.96259	8.82376	0	0	0	0	0	0	0	0	0	0	0	0	0	0
hsa-mir-192-3p_-_5	0	0	0	0	0	0	0	0	0	0	0	0	0	0	0	2.8967	0	0	0	0	0	0	0	0	0	0	0	0	19.1893	0	0	0	0	0	5.46233	13.9308	0	0	0	0	0	0	0	0	0	0	0	0	0
hsa-mir-192-3p_+_1	0	0	0	0	0	0	0	0	0	0	0	0	0	0	0	0	0	0	0	0	0	0	0	0	0	0	0	0	0	0	0	0	0	0	0	0	0	0	0	0	0	0	0	142.872	0	0	0	0	0
hsa-mir-192-3p_+_2	0	0	0	0	0	0	0	0	0	0	0	0	0	0	0	0	0	0	0	0	0	0	0	0	0	0	0	0	0	0	0	0	0	0	0	0	0	0	0	0	0	0	0	0	0	0	0	0	0
hsa-mir-192-3p_+_3	0	0	0	0	0	0	0	0	0	0	0	0	0	0	0	0	0	0	0	0	0	0	0	0	0	0	0	0	16.2371	0	0	11.9257	0	0	10.5045	0	11.1437	0	0	0	0	0	0	0	0	0	0	0	0
hsa-mir-192-3p_+_4	0	0	0	0	0	0	0	0	0	0	0	0	0	0	0	0	0	0	0	0	0	0	0	33.4382	0	0	0	0	0	0	0	0	0	0	0	0	0	0	0	0	0	0	0	0	0	0	0	0	0
hsa-mir-192-3p_+_8	0	0	0	0	0	0	0	0	0	0	0	0	0	0	0	0	0	0	0	0	0	0	0	0	0	0	0	0	0	0	0	0	0	0	0	0	0	0	0	0	0	0	0	0	0	0	0	0	0
hsa-mir-192-5p	1.96769e+06	1.15185e+06	885281	215406	764476	698929	995870	1.86262e+06	1.20121e+06	698705	740356	641674	285792	1.3426e+06	1.58394e+06	1.07211e+06	1.44193e+06	1.47698e+06	1.82403e+06	878244	1.41587e+06	685904	597598	1.06408e+06	1.55078e+06	841020	622633	1.11126e+06	908261	784121	1.05785e+06	771021	621551	1.237e+06	1.2379e+06	749957	950591	1.30807e+06	1.46565e+06	2.04136e+06	1.74324e+06	1.3475e+06	751913	1.85528e+06	1.16347e+06	812426	1.25965e+06	1.28071e+06	710172
hsa-mir-192-5p_-_1	3578.89	2051.63	1567.23	427.724	1486.12	1272.02	2036.09	3806.33	2475.21	1252.63	1514.49	1191.37	612.488	2439.02	2845.72	1735.91	2397.17	2731.92	3507.99	1772.66	2915.08	1367.83	1172.33	2222.12	2614.5	1590.76	1276.37	2299.92	1378.68	1684.45	1887.87	1379.71	1313.99	2541.35	2432	1256.82	1817.73	2459.81	2170.08	3551.67	2817.47	2198.07	1789.94	2493.12	1848.27	1518.42	2089.28	2453.63	1101.38
hsa-mir-192-5p_-_2	69.3306	22.4991	18.5289	0	29.3226	0	22.3961	39.0107	29.4668	0	13.1982	0	0	25.1261	37.4437	10.2701	0	0	39.3004	0	27.5966	0	0	0	0	0	0	17.1192	19.1893	11.7119	14.726	0	0	15.3177	18.4879	10.8834	24.2539	0	11.9894	30.2046	12.9791	0	0	0	0	0	0	32.7349	0
hsa-mir-192-5p_-_3	19.1257	0	0	0	0	0	0	0	0	0	0	0	0	0	0	0	0	0	0	0	0	0	0	0	0	0	0	0	0	0	0	0	0	0	6.30269	0	0	0	0	0	0	0	0	0	0	0	0	0	0
hsa-mir-192-5p_-_4	0	0	0	0	0	0	0	0	0	0	0	0	0	0	0	0	0	0	0	0	0	0	0	0	0	0	0	0	0	0	0	0	0	0	0	0	0	0	0	0	0	0	0	0	0	0	0	0	0
hsa-mir-192-5p_+_1	734731	512948	341545	76262.9	354597	323557	478193	885102	546429	342403	266166	283669	116658	601477	470933	342418	551175	585151	866646	294183	566440	269026	209698	393176	495198	312028	218564	372487	285726	301222	420071	218958	288076	491775	576779	280054	337183	550030	547989	670174	635124	480105	325037	645469	560445	344307	571180	615700	337413
hsa-mir-192-5p_+_2	744.707	233.428	138.966	46.7552	145.28	103.912	210.328	501.566	250.468	171.056	160.028	95.7471	165.537	301.513	296.554	370.777	545.697	495.06	941.501	346.653	785.778	301.386	336.324	413.418	727.173	349.052	232.289	374.389	202.226	275.575	471.231	201.819	265.195	504.556	553.796	229.858	280.559	449.534	537.344	523.984	600.035	464.382	349.833	700.075	257.637	151.842	188.595	233.608	136.085
hsa-mir-192-5p_+_3	124.317	22.4991	40.1459	0	38.6525	20.3045	22.3961	40.4039	49.1113	37.4186	33.8203	24.6207	0	64.6099	58.4122	29.757	44.5467	76.7849	64.9311	44.6448	91.5046	22.0243	0	0	63.1602	24.3192	0	58.8006	60.5202	28.9353	29.452	19.2646	53.1889	52.4515	90.7587	34.827	91.7717	93.4425	32.6984	141.83	29.9518	46.972	85.4856	207.165	0	41.0868	29.468	58.03	36.2892
hsa-mir-192-5p_+_4	127.903	88.59	84.9239	22.5118	45.3168	48.9698	62.3195	98.9199	82.2615	53.4551	28.871	43.7701	33.1075	95.1201	71.892	24.7536	27.8417	68.7022	140.115	34.1401	103.124	22.0243	60.0579	66.8764	120.503	60.0827	31.787	59.5449	109.232	28.9353	33.3789	14.6778	11.9862	50.1306	47.0601	18.2842	19.0098	106.07	61.037	33.4877	39.9358	36.2965	24.9881	0	84.0121	78.6008	97.2442	107.132	50.8049
hsa-mir-192-5p_+_5	257.001	196.867	137.422	27.7068	165.273	125.41	111.007	250.783	143.651	158.584	38.7696	28.7241	59.5935	211.777	175.237	39.7638	54.2913	137.404	177.706	97.168	164.127	55.6405	45.644	103.354	191.974	74.3882	48.903	99.7377	109.232	76.4719	71.6664	29.3555	37.4569	79.3735	93.6999	27.8616	28.8425	136.376	73.0264	111.626	57.9068	73.6606	42.0852	85.7235	95.2137	0	139.973	185.994	92.5375
hsa-mir-192-5p_+_6	63.3539	98.4334	32.4255	17.3167	54.6467	37.0259	45.7659	73.8416	50.3391	44.5459	18.9724	27.3563	16.5537	84.3518	55.4167	11.0601	25.7536	52.537	73.4747	49.8971	40.6687	23.1835	0	57.7569	68.9776	30.0414	29.3418	35.7269	0	15.8455	0	0	16.4811	25.9937	34.0345	13.9308	16.3878	32.8311	23.9788	19.6986	0	29.8912	22.3578	0	0	0	22.101	50.5903	18.1446
hsa-mir-192-5p_+_7	0	0	0	0	0	0	0	0	0	0	0	0	0	0	0	0	0	0	0	0	0	0	0	0	0	0	0	0	0	0	0	0	0	0	0	0	0	0	0	0	0	0	0	0	0	0	0	0	0
hsa-mir-192-5p_+_8	0	0	0	0	0	0	0	0	0	0	0	0	0	0	0	0	0	0	0	0	0	0	0	0	0	0	0	0	0	0	0	0	0	4.64173	0	0	0	0	0	0	0	0	0	0	0	0	0	0	0
hsa-mir-193a-3p	108.777	199.679	285.653	391.358	263.903	242.46	236.619	256.356	252.923	203.129	211.171	272.195	264.86	265.618	203.694	184.335	68.2122	428.379	199.919	525.232	210.606	277.043	153.748	212.789	175.353	127.318	277.525	453.286	76.7573	373.404	168.858	341.258	475.703	344.88	250.007	323.456	36.7087	171.732	58.8571	37.4274	20.9663	86.4711	456.361	0	134.419	55.3778	187.121	235.096	228.622
hsa-mir-193a-3p_-_7	0	0	0	0	0	0	0	0	0	0	0	0	0	0	0	0	0	0	0	0	0	0	0	0	0	0	0	0	0	0	0	0	0	0	0	0	0	0	0	0	0	0	0	0	0	0	0	0	0
hsa-mir-193a-3p_+_6	0	0	0	0	0	0	0	0	0	0	0	0	0	0	0	0	0	0	0	0	0	0	0	0	0	0	0	0	0	0	0	0	0	0	0	0	0	0	0	0	0	0	0	0	0	0	0	0	0
hsa-mir-193a-5p	0	0	18.5289	25.9751	0	0	11.6849	0	14.7334	0	10.7235	20.5172	0	0	0	6.5834	0	0	0	28.8878	0	18.5468	26.4255	0	0	0	0	14.8862	0	0	0	0	0	0	5.04215	6.53007	0	0	11.9894	0	0	0	0	0	0	0	0	0	0
hsa-mir-193a-5p_+_1	0	0	0	0	0	0	0	0	0	0	0	0	0	0	0	0	0	0	0	0	0	0	0	0	0	0	0	0	0	0	0	0	0	0	0	0	0	0	0	0	0	0	0	0	0	0	0	0	0
hsa-mir-193a-5p_+_4	0	0	0	0	0	0	0	0	0	0	0	0	0	0	0	0	0	0	0	0	0	0	0	0	0	0	0	0	0	0	0	0	0	0	0	0	0	0	0	0	0	0	0	0	0	0	0	0	0
hsa-mir-193a-5p_+_5	0	0	0	0	0	0	0	0	0	0	0	0	0	0	0	0	0	0	0	0	0	0	0	0	0	0	0	0	0	0	0	0	0	0	0	0	0	0	0	0	0	0	0	0	0	0	0	0	0
hsa-mir-193a-5p_+_6	0	0	0	0	0	0	0	0	0	0	0	0	0	0	0	0	0	0	0	0	0	0	0	0	0	0	0	0	0	0	0	0	0	0	0	0	0	0	0	0	0	0	0	0	0	0	0	0	0
hsa-mir-193a-5p_+_7	0	0	0	0	0	0	0	0	0	0	0	0	0	0	0	0	0	0	0	0	0	0	0	0	0	0	0	0	0	0	0	0	0	0	0	0	0	0	0	0	0	0	0	0	0	0	0	0	0
hsa-mir-193a-5p_+_8	0	0	0	0	0	0	0	0	0	0	0	0	0	0	0	0	0	0	0	0	0	0	0	0	0	0	0	0	38.3787	0	0	0	0	0	0	0	0	0	0	0	0	0	0	0	0	0	0	0	0
hsa-mir-193b-3p	219.945	201.085	321.167	552.404	189.264	333.233	196.696	169.975	193.99	179.966	344.802	571.747	531.375	276.387	169.246	198.819	142.689	103.053	252.89	149.691	94.4095	259.655	177.771	179.35	174.522	230.317	198.057	139.186	33.9504	271.441	240.524	292.638	203.017	194.024	94.5403	126.683	126.514	146.477	111.175	86.674	90.8538	203.901	217.002	0	252.036	182.211	191.542	249.976	243.138
hsa-mir-193b-3p_-_1	0	0	0	0	0	0	0	0	0	0	0	0	0	0	0	0	0	0	0	0	0	0	0	0	0	0	0	0	0	0	0	0	0	0	0	0	0	0	0	0	0	0	0	0	61.6089	0	0	0	0
hsa-mir-193b-3p_+_1	0	0	26.2492	0	15.9941	0	0	0	18.4167	0	23.0968	0	0	0	0	14.7468	0	0	0	0	0	31.2978	0	0	9.97266	0	0	8.18743	0	11.023	0	13.7604	13.4845	8.81928	0	6.53007	0	0	0	0	13.9775	0	19.7274	0	0	0	0	0	0
hsa-mir-193b-5p	0	0	0	29.4385	22.6584	0	11.6849	0	0	0	0	25.9885	23.1752	0	0	7.37341	27.1457	0	0	0	0	16.2285	0	0	0	17.1665	0	0	36.9026	0	0	0	0	8.35511	5.04215	10.8834	39.9862	0	17.4391	0	12.9791	0	0	0	67.2097	0	0	0	0
hsa-mir-193b-5p_-_1	0	0	0	0	0	0	0	0	0	0	0	0	0	0	0	0	0	0	0	0	0	0	0	0	0	0	0	0	0	0	0	0	0	0	0	0	0	0	0	0	0	0	0	0	0	0	0	0	0
hsa-mir-193b-5p_+_1	0	0	0	0	0	0	0	0	0	0	0	0	0	0	0	0	0	0	0	0	0	0	0	0	0	0	0	0	0	0	0	0	0	0	0	0	0	0	0	0	0	0	0	0	0	0	0	0	0
hsa-mir-194-1-5p	53387	35447.3	25531.2	6041.81	32370.8	26717.2	34029.4	75551.1	47491.9	25170.2	23052.3	21101.3	11446.9	41965.9	32113.3	22694.8	26249.2	50130.4	146655	37388.7	51095.9	28766.1	16150.8	38672.8	33720.1	23840	18173.6	51775	16123.5	27842	34418.5	20364.5	26655.9	38751.5	55703.6	24954.9	18434.3	43880.1	24793	34173.2	30139.5	28044.4	46451.5	22581	34372.2	27546	38834.3	51746.4	23631.5
hsa-mir-194-1-5p_-_1	0	0	0	0	0	0	0	0	0	0	0	0	0	0	0	0	10.4406	0	20.5046	0	0	0	0	0	0	0	0	8.93174	0	0	0	0	0	7.42676	9.24394	0	10.4882	0	0	8.53608	21.9647	0	15.7819	0	0	0	0	0	0
hsa-mir-194-1-5p_+_1	112.363	33.7486	0	0	43.9839	16.7214	11.6849	76.6281	51.5669	0	9.89863	0	24.8306	0	20.9685	20.5402	34.8021	56.5783	285.355	36.7663	79.885	23.1835	0	42.5577	62.3291	0	31.787	65.4994	32.4743	27.5575	21.5981	18.3472	53.938	29.2429	59.2453	19.1549	24.9095	35.3566	13.0794	31.5178	41.9325	19.2158	26.3032	0	0	32.1549	20.6276	40.1746	0
hsa-mir-194-1-5p_+_2	121.926	46.4043	50.9544	19.0484	73.3065	42.9979	29.2123	96.1334	73.667	49.8914	51.9678	35.5632	36.4182	69.9941	44.9325	25.2803	33.41	58.599	372.5	44.6448	198.986	34.7753	36.0347	164.151	93.0782	42.9162	24.4515	96.7605	20.6654	42.7141	45.1597	20.1819	35.9587	45.0247	143.701	41.7924	43.9193	131.325	17.4391	45.9635	61.9004	70.4579	65.7581	0	0	82.1735	48.6221	89.277	41.7326
hsa-mir-194-1-5p_+_3	38.2514	16.8743	0	0	0	0	23.3698	32.0445	49.1113	0	10.7235	0	0	0	0	10.5334	11.1367	38.3924	111.066	0	79.885	16.2285	0	0	41.5528	18.597	14.6709	31.2611	20.6654	8.95617	28.4702	0	0	15.3177	20.1686	0	10.4882	75.7642	30.5185	18.3854	19.9679	11.743	0	0	0	0	16.2074	25.2951	0
hsa-mir-194-1-5p_+_4	31.0792	23.9052	0	0	15.9941	0	23.3698	54.3363	34.3779	24.9457	0	0	0	0	25.4617	7.90008	0	32.3305	102.523	26.2616	39.2163	12.7509	0	0	36.5664	0	0	28.2838	0	12.4009	10.7991	0	0	13.461	25.2107	0	7.86614	50.5094	11.9894	0	0	44.8369	39.4549	0	0	21.4366	0	35.7108	0
hsa-mir-194-1-5p_+_5	39.4467	22.4991	0	0	0	0	17.5274	32.0445	31.9224	0	0	0	0	28.7155	19.4707	8.16342	6.96043	60.6196	179.415	0	52.2884	0	0	45.5976	61.4981	17.1665	17.1161	36.4713	0	0	21.5981	12.843	10.4879	16.7102	23.1099	0	0	25.2547	15.2592	13.789	25.9582	19.2158	28.9336	0	0	0	23.5744	28.271	0
hsa-mir-194-1-5p_+_6	21.5164	0	0	0	0	0	0	18.1121	14.7334	0	0	0	0	0	16.4752	7.63675	0	20.2065	133.28	0	42.1212	0	0	0	21.6074	20.0276	0	17.8635	0	17.9123	0	0	8.24053	0	11.765	7.40074	0	35.3566	0	0	0	0	31.5639	92.8671	0	0	0	26.7831	0
hsa-mir-194-1-5p_+_7	29.8839	0	0	0	0	0	0	0	0	0	0	0	0	0	0	0	0	0	30.7568	0	18.8819	13.9101	0	33.4382	0	0	0	15.6305	0	0	0	0	0	5.1059	13.8659	0	0	0	0	17.0722	0	0	14.4668	0	0	0	0	0	0
hsa-mir-194-1-5p_+_8	21.5164	0	0	0	0	0	0	0	0	0	0	0	0	0	0	0	0	0	41.0091	0	18.8819	0	0	0	22.4385	0	0	11.909	0	0	0	0	8.98967	5.57007	16.387	0	0	0	0	9.84932	0	0	0	0	0	32.1549	0	0	0
hsa-mir-194-2-3p	444.672	262.958	171.392	53.6819	231.915	191.102	321.335	351.096	282.39	219.166	143.53	216.115	139.051	292.539	299.55	235.159	327.836	377.862	393.004	428.064	360.209	251.541	144.139	373.9	354.03	237.47	188.277	365.457	366.074	302.443	362.259	300.894	271.188	518.017	378.581	395.287	296.291	313.159	325.894	386.093	427.313	334.141	431.373	535.772	201.629	253.666	274.052	447.873	228.622
hsa-mir-194-2-3p_-_1	0	0	0	0	0	0	0	0	0	0	0	0	0	0	0	0	0	0	0	0	0	0	0	0	0	0	0	0	0	0	10.7991	0	0	0	0	0	0	0	0	0	0	0	0	0	0	0	0	0	0
hsa-mir-194-2-3p_-_2	0	0	0	0	0	0	0	0	0	0	0	0	0	0	0	0	0	0	0	0	0	0	0	0	0	0	0	0	0	0	0	0	0	0	0	0	0	0	0	0	0	0	0	0	0	0	0	0	0
hsa-mir-194-2-3p_-_3	0	0	0	0	0	0	0	0	0	0	0	0	0	0	0	0	0	0	0	0	0	0	0	0	0	0	0	0	0	0	0	0	0	0	0	0	0	0	0	0	0	0	0	0	0	0	0	0	0
hsa-mir-194-2-3p_-_4	0	0	0	0	0	0	0	0	0	0	0	0	0	0	0	0	0	0	0	0	0	0	0	0	0	0	0	0	0	0	0	0	0	0	0	0	0	0	0	0	0	0	0	0	0	0	0	0	0
hsa-mir-194-2-3p_-_6	0	0	0	0	0	0	0	0	0	0	0	0	0	0	0	0	0	0	0	0	0	0	0	0	0	0	0	0	0	0	0	0	0	0	0	0	0	0	0	0	0	0	0	0	0	0	0	0	0
hsa-mir-194-2-3p_-_8	0	0	0	0	0	0	0	0	0	0	0	0	0	0	0	0	0	0	0	0	0	0	0	0	0	0	0	0	0	0	0	0	0	0	0	0	0	0	0	0	0	0	0	0	0	0	0	0	0
hsa-mir-194-2-3p_+_1	35.8607	0	0	0	0	0	10.7112	0	0	0	0	0	0	0	0	3.16003	33.41	0	0	0	30.5015	12.7509	0	0	11.6348	0	0	26.0509	0	20.6681	18.6529	0	0	8.81928	12.1852	8.70676	8.52165	0	0	0	22.9631	0	0	0	0	0	0	0	21.7735
hsa-mir-194-2-3p_+_2	0	0	0	0	0	0	0	0	0	0	0	0	0	0	0	0	0	0	0	0	0	0	0	0	0	0	0	0	0	0	0	0	0	0	0	0	0	0	0	0	0	0	0	0	0	0	0	0	0
hsa-mir-194-2-3p_+_4	0	0	0	0	0	0	0	0	0	0	0	0	0	0	0	0	0	0	0	0	0	0	0	0	0	0	0	0	0	0	0	0	0	0	0	0	0	0	0	0	0	0	0	0	0	0	0	0	0
hsa-mir-194-2-3p_+_5	0	0	0	0	0	0	0	0	0	0	0	0	0	0	0	0	0	0	0	0	0	0	0	0	0	0	0	0	0	0	0	0	0	0	0	0	0	0	0	0	0	0	0	0	0	0	0	0	0
hsa-mir-194-2-5p	38538.3	32809.3	23133.3	4670.33	25779.9	21053.4	29685.5	61565.8	40152.2	25227.3	17168.3	19514.6	11410.5	38272.4	30825.2	20460.2	21438.8	41368.9	84494.2	29523.3	39091.4	25668.8	13409.7	30219	30026.9	19296.6	15837.2	37123.3	11952	22946.4	32314.7	17661	21470.3	37605.4	43723	24866.5	12208.9	32805.9	20253.4	24903	19063.3	20990.1	29766.1	13301.4	32887.9	24048.3	36560.9	44394.5	24747.4
hsa-mir-194-2-5p_-_1	78.8935	112.495	89.5561	24.2434	93.2992	81.2182	95.4267	263.322	208.723	81.9645	70.9402	49.2414	36.4182	80.7624	97.3537	55.8273	87.0053	155.59	164.036	65.6541	145.245	90.4157	38.437	75.9959	68.9776	97.2768	51.3482	104.204	78.2335	62.0043	76.5751	38.5291	76.4122	117.9	112.608	70.0894	53.0965	118.697	68.6666	95.2101	105.83	66.1878	39.4549	0	0	101.824	135.553	130.94	85.2796
hsa-mir-194-2-5p_-_2	0	0	0	0	0	0	10.7112	0	17.189	0	0	0	0	0	0	3.42337	0	32.3305	0	0	0	0	0	0	0	0	0	0	19.1893	13.7787	0	0	12.7354	0	8.40358	0	20.9764	0	0	7.87946	10.9823	0	0	0	0	0	0	23.8072	21.7735
hsa-mir-194-2-5p_-_3	0	0	0	0	0	0	0	0	0	0	0	0	0	0	0	0	0	0	0	0	0	0	0	0	0	0	0	0	0	0	0	0	0	0	0	0	0	0	0	0	0	0	0	0	0	0	0	0	0
hsa-mir-194-2-5p_+_1	71.7213	14.0619	0	0	26.6569	0	0	62.6957	41.7446	0	0	0	0	0	0	15.0102	23.6654	0	80.3095	0	23.2393	27.8202	0	0	21.6074	0	15.8935	17.8635	0	17.2234	13.7442	0	23.9724	19.0311	27.3116	22.6376	6.55512	45.4585	10.8995	18.3854	0	0	15.7819	0	0	0	17.6808	20.8313	0
hsa-mir-194-2-5p_+_2	40.6421	36.561	27.7933	0	35.9868	28.6652	15.5799	51.5498	47.8835	30.2912	26.3963	27.3563	31.4521	62.8152	35.946	14.4835	13.9209	28.2892	109.358	0	94.4095	22.0243	0	85.1155	44.877	17.1665	0	39.4485	20.6654	16.5345	27.4885	11.0083	14.2336	33.8846	71.4304	25.2496	18.3543	45.4585	15.2592	19.6986	29.9518	23.486	35.5094	0	0	30.3685	33.8881	59.518	38.1037
hsa-mir-194-2-5p_+_3	0	0	0	0	0	0	12.6586	19.5053	18.4167	0	0	0	0	0	0	4.21338	0	0	22.2133	0	26.1442	0	0	0	29.0869	0	0	0	0	0	13.7442	0	0	14.8535	12.1852	0	0	0	0	0	0	0	0	0	0	0	16.2074	0	0
hsa-mir-194-2-5p_+_4	19.1257	0	0	0	0	0	12.6586	16.7189	12.2778	17.8184	0	0	0	0	0	4.21338	0	0	23.922	0	23.2393	11.5918	0	0	16.6211	0	0	8.18743	0	0	0	0	0	5.57007	5.04215	0	0	0	0	0	0	14.9456	0	0	0	0	0	0	0
hsa-mir-194-2-5p_+_5	0	22.4991	0	0	0	0	0	29.258	14.7334	0	0	0	0	21.5366	16.4752	5.7934	7.65647	32.3305	51.2614	0	27.5966	11.5918	0	0	42.3838	0	0	14.8862	0	8.26724	0	0	0	15.3177	7.14304	0	0	0	0	7.22284	0	0	0	0	0	0	19.1542	22.3192	0
hsa-mir-194-2-5p_+_6	0	0	0	0	0	0	0	0	0	0	0	0	0	0	0	0	0	0	0	0	0	0	0	0	0	0	0	0	0	0	0	0	0	0	0	0	0	0	0	0	0	0	0	0	0	0	0	0	0
hsa-mir-194-2-5p_+_8	0	0	0	0	0	0	0	0	0	0	0	0	0	0	0	0	0	0	0	0	0	0	0	0	0	0	0	0	0	0	0	0	0	0	0	0	0	0	0	0	0	0	0	0	0	0	0	0	0
hsa-mir-195-3p	105.191	194.054	222.346	103.9	219.92	175.575	187.932	97.5267	217.318	329.64	217.77	180.552	246.651	186.651	181.228	175.909	233.174	99.0121	230.676	175.953	201.891	144.897	148.944	164.151	142.942	117.304	165.048	156.305	343.932	173.612	188.493	156.869	161.065	220.482	213.871	232.906	260.894	116.172	155.862	292.853	415.332	185.753	172.286	335.75	380.855	332.267	218.063	156.235	255.839
hsa-mir-195-3p_-_3	0	0	0	0	0	0	0	0	0	0	0	0	0	0	0	0	0	0	0	0	0	0	0	0	0	15.736	0	0	0	0	0	0	0	0	0	0	0	0	0	0	0	0	0	0	0	0	0	0	0
hsa-mir-195-3p_+_1	0	0	0	0	0	0	0	0	0	0	0	0	0	0	0	0	0	0	0	0	0	0	0	0	0	0	0	0	0	0	0	0	0	0	0	0	0	0	0	0	0	0	0	0	0	0	0	0	0
hsa-mir-195-3p_+_2	0	0	0	0	0	0	0	0	0	0	0	0	0	0	0	0	0	0	0	0	0	0	0	0	0	0	0	0	0	0	0	0	0	0	0	0	0	0	0	0	0	0	0	0	0	0	0	0	0
hsa-mir-195-5p	1482.24	4903.39	2575.51	1688.38	3706.64	3685.87	2813.14	2775.33	3300.28	4105.35	2793.06	3278.66	3545.81	3304.08	2848.72	2205.18	2155.64	3414.91	3355.91	3198.67	2764.02	2799.41	2548.86	1714.47	3095.68	2233.08	2542.96	2450.27	2372.1	2775.72	2543.67	1678.77	2178.5	2189.04	2560.57	2321.66	1462.45	2237.57	2713.97	2044.72	1847.03	2828.99	2167.39	1528.73	2721.99	3499.52	3770.42	3495.19	4374.66
hsa-mir-195-5p_-_1	0	0	0	0	0	0	0	0	0	0	0	0	0	0	0	0	0	0	0	0	0	0	0	0	0	0	0	0	0	0	0	0	0	0	0	0	0	0	0	0	0	11.743	0	0	0	0	0	0	0
hsa-mir-195-5p_+_1	0	0	0	0	0	0	0	0	0	0	0	0	0	0	0	0	0	0	0	0	0	0	0	0	0	0	0	0	0	0	0	0	0	0	0	0	0	0	0	0	0	0	0	0	0	0	0	0	0
hsa-mir-195-5p_+_2	0	0	0	0	0	0	0	0	0	0	0	0	0	0	0	0	0	0	0	0	0	12.7509	0	0	0	0	0	0	0	0	0	0	0	0	0	0	0	0	0	0	0	0	0	0	0	0	0	0	0
hsa-mir-195-5p_+_3	0	0	0	0	0	0	0	0	0	0	0	0	0	0	0	3.95004	0	0	23.922	0	0	0	0	0	11.6348	0	0	0	0	0	0	0	0	0	8.82376	0	0	0	0	0	0	0	0	0	0	0	0	0	0
hsa-mir-195-5p_+_6	0	0	0	0	0	0	0	0	0	0	0	0	0	0	0	0	0	0	0	0	0	0	0	0	0	0	0	0	0	0	0	0	0	0	0	0	0	0	0	0	0	0	0	0	0	0	0	0	0
hsa-mir-195-5p_+_8	0	0	0	0	0	0	0	0	0	0	0	0	0	0	0	0	0	0	0	0	0	0	0	0	0	0	0	0	0	0	0	0	0	0	0	0	0	0	0	0	0	0	0	0	0	0	0	0	0
hsa-mir-196a-1-5p	861.851	826.84	656.23	270.141	918.331	664.078	918.239	1344.47	1086.59	689.571	712.701	559.437	244.995	1044.53	837.242	820.819	1455.43	1250.78	991.054	1368.23	1507.65	1013.12	917.684	1182.5	998.097	1253.15	1033.08	1232.58	704.101	1038.92	1490.27	1050.38	569.346	1189.67	1545	813.211	511.299	848.559	1188.04	1156.97	876.59	1238.35	1138.93	971.533	1243.38	439.45	931.187	1181.43	852.796
hsa-mir-196a-1-5p_-_1	0	0	0	0	0	0	0	0	0	0	0	0	0	0	0	0	0	0	0	0	0	0	0	0	0	0	0	0	0	0	0	0	0	0	0	0	0	0	0	0	0	0	0	0	0	0	0	0	0
hsa-mir-196a-1-5p_+_1	284.495	466.855	399.914	65.8036	82.6364	74.0519	89.5843	437.477	411.307	96.2192	231.793	199.701	170.504	332.023	402.895	243.059	173.315	442.523	128.154	105.046	113.291	498.446	28.8278	145.912	241.837	65.8049	75.7997	628.943	103.327	343.779	159.041	88.0665	187.285	717.147	444.97	253.367	190.098	383.872	357.502	147.083	674.914	333.074	92.0614	885.809	84.0121	485.896	381.61	122.012	45.3615
hsa-mir-196a-1-5p_+_2	0	0	0	0	0	0	0	0	0	0	0	0	0	0	0	0	0	0	0	0	0	0	0	0	0	0	0	0	0	0	0	0	0	0	0	0	0	0	0	0	0	0	0	0	0	0	0	0	0
hsa-mir-196a-1-5p_+_4	0	0	0	0	0	0	0	0	0	0	0	0	0	0	0	0	0	0	0	0	0	0	0	0	0	0	0	0	0	10.334	9.81732	0	0	0	7.9834	0	0	0	0	0	0	0	0	0	0	0	0	0	0
hsa-mir-196a-1-5p_+_5	0	0	0	0	0	0	0	0	0	0	0	0	0	0	0	0	0	0	0	0	0	0	0	0	0	0	0	0	0	0	0	0	0	0	0	0	0	0	0	0	0	0	0	0	0	0	0	0	0
hsa-mir-196a-1-5p_+_6	0	0	0	0	0	0	0	0	0	0	0	0	0	0	0	0	0	0	0	0	0	0	0	0	0	0	0	0	0	0	0	0	0	0	0	0	0	0	0	0	0	0	0	0	0	0	0	0	0
hsa-mir-196a-1-5p_+_8	0	0	0	0	0	0	0	0	0	0	0	0	0	0	0	0	0	0	0	0	0	0	0	0	0	0	0	0	22.1415	0	0	0	0	0	0	0	0	0	0	0	0	0	0	0	0	0	0	0	0
hsa-mir-196a-2-3p	0	0	0	0	0	0	0	0	0	0	0	0	0	0	0	0	0	0	0	0	0	0	0	0	0	0	0	0	0	0	0	0	0	0	0	0	0	0	0	0	0	0	0	0	0	0	0	0	0
hsa-mir-196a-2-3p_-_1	0	0	0	0	0	0	0	0	0	0	0	0	0	0	0	0	0	0	0	0	0	0	0	0	0	0	0	0	0	0	0	0	0	0	0	0	0	0	0	0	0	0	0	0	0	0	0	0	0
hsa-mir-196a-2-5p	2598.7	2199.28	1371.14	543.746	2105.9	1564.64	2283.43	3909.43	2638.51	1908.35	1827.12	1516.91	635.664	2370.82	2203.19	1649.27	3334.74	3115.85	3337.12	3209.17	3737.16	1920.75	1806.54	2468.35	2324.46	2367.55	1838.75	2472.6	2093.11	2188.75	3784.58	2031.95	1359.69	2973.03	3556.4	1853.67	1430.98	2517.9	2686.72	3433.47	2770.54	2725.44	2588.24	3228.92	4788.69	1657.76	2796.51	3075.59	2228.16
hsa-mir-196a-2-5p_-_1	0	0	0	0	0	0	0	0	0	0	0	0	0	0	0	0	0	0	0	0	0	0	0	0	0	0	0	0	0	0	0	0	0	0	0	0	0	0	0	0	0	0	0	128.585	0	0	0	0	0
hsa-mir-196a-2-5p_+_1	127.903	172.962	104.997	0	29.3226	23.8877	27.2648	179.728	139.967	24.9457	89.0877	103.954	44.6951	66.4046	104.842	74.5241	34.8021	133.363	116.193	55.1494	63.908	143.738	0	0	133.8	15.736	26.8967	192.032	50.1875	87.4949	74.6116	23.8514	31.4638	242.762	146.222	100.128	48.5079	121.223	143.873	45.9635	217.65	125.97	30.2487	228.596	100.815	110.756	128.186	41.6626	29.0314
hsa-mir-196a-2-5p_+_2	0	0	0	0	0	0	0	0	0	0	0	0	0	0	0	0	0	0	0	0	0	0	0	0	0	0	0	0	0	0	0	0	0	0	5.04215	0	0	0	0	0	0	0	0	0	0	0	0	0	0
hsa-mir-196a-2-5p_+_3	0	0	0	0	0	0	0	0	0	0	0	0	0	0	0	0	0	0	0	0	0	0	0	0	0	0	0	0	0	0	0	0	0	0	8.40358	0	0	0	0	0	10.9823	0	0	0	0	0	0	0	0
hsa-mir-196a-2-5p_+_4	0	0	0	0	0	0	0	0	0	0	0	0	0	0	0	0	0	0	0	47.2709	34.8589	0	0	0	18.2832	0	0	0	0	7.5783	13.7442	0	0	0	14.2861	0	0	0	0	0	0	0	0	0	0	0	0	0	0
hsa-mir-196a-2-5p_+_5	0	0	0	0	0	0	0	0	0	0	0	0	0	0	0	0	0	0	0	0	0	0	0	0	0	0	0	0	0	0	0	0	0	0	0	0	0	0	0	0	0	0	0	0	0	0	0	0	0
hsa-mir-196a-2-5p_+_6	0	0	0	0	0	0	0	0	0	0	0	0	0	0	0	0	0	0	0	0	0	0	0	0	0	0	0	0	0	0	0	0	0	0	0	0	0	0	0	0	0	0	0	0	0	0	0	0	0
hsa-mir-196a-2-5p_+_7	0	0	0	0	0	0	0	0	0	0	0	0	0	0	0	0	0	0	0	0	0	0	0	0	0	0	0	0	0	0	0	0	0	0	0	0	0	0	0	0	0	0	0	0	0	0	0	0	0
hsa-mir-196b-3p	26.2978	26.7176	33.9696	0	57.3124	14.3326	31.1597	37.6174	18.4167	0	0	30.092	0	46.6627	23.964	11.0601	16.705	0	0	0	15.977	13.9101	0	0	9.97266	0	31.787	0	0	14.4677	0	23.8514	8.98967	12.5327	14.7063	13.9308	0	30.3057	35.9682	0	30.9502	11.743	0	0	0	0	20.6276	34.2228	0
hsa-mir-196b-3p_-_6	0	0	0	0	0	0	0	0	0	0	0	0	0	0	0	0	0	0	0	0	0	0	0	0	0	0	0	0	0	0	0	0	0	0	0	0	0	0	0	0	0	0	0	0	0	0	0	0	0
hsa-mir-196b-3p_-_7	0	0	0	0	0	0	0	0	0	0	0	0	0	0	0	0	0	0	0	0	0	0	0	0	0	0	0	0	0	0	0	0	0	0	0	0	0	0	0	0	0	0	0	0	0	0	0	0	0
hsa-mir-196b-3p_+_1	0	0	0	0	0	0	0	0	0	0	0	0	0	0	0	0	0	0	0	0	0	0	0	0	0	0	0	0	0	0	0	0	0	0	0	0	0	0	0	0	0	0	0	0	0	0	0	0	0
hsa-mir-196b-3p_+_8	0	0	0	0	0	0	0	0	0	0	0	0	0	0	0	0	0	0	0	0	0	0	0	0	0	0	0	0	0	0	0	0	0	0	0	0	0	0	0	0	0	0	0	0	0	0	0	0	0
hsa-mir-196b-5p	4151.47	10502.8	6557.67	1908.3	6257.71	4920.87	6336.14	9978.37	5634.3	7170.11	3400.18	7278.15	4661.53	6902.49	6459.79	3870.25	8314.93	8112.93	3473.81	7137.91	9095.27	5297.44	5657.45	6456.62	10309.2	5772.23	5495.48	5888.99	5805.51	6146.69	9323.51	7869.11	3997.4	8350.47	8017.02	4665.95	3889.15	7659.76	9507.6	6054.05	10002.9	7495.23	4966.05	12201.3	13548.4	6836.48	10889.9	12106	8366.48
hsa-mir-196b-5p_-_1	0	0	0	0	0	0	0	0	0	0	0	0	0	0	0	3.68671	0	0	0	0	0	22.0243	0	0	0	0	0	0	0	0	0	0	8.98967	0	4.20179	0	0	0	0	0	15.9743	19.2158	0	0	0	0	0	0	0
hsa-mir-196b-5p_+_1	0	0	0	0	0	0	0	0	0	0	0	0	0	0	0	3.16003	0	0	0	0	20.3344	0	0	0	20.7764	0	0	0	0	0	0	0	0	6.03424	6.30269	0	0	0	0	0	0	0	0	0	0	0	0	0	0
hsa-mir-196b-5p_+_2	0	0	0	0	0	0	0	0	0	0	0	0	0	0	0	6.32007	8.35251	0	0	0	62.4555	13.9101	0	0	12.4658	0	0	11.1647	0	15.1566	12.7625	29.3555	0	12.9968	14.2861	24.3789	9.17717	0	0	11.1626	15.9743	25.6211	18.4123	0	72.8105	26.7957	0	0	0
hsa-mir-196b-5p_+_3	0	0	0	0	0	0	0	0	0	0	0	0	0	0	0	0	0	0	0	0	0	0	0	30.3984	10.8037	0	0	0	0	0	0	0	8.98967	0	0	4.35338	0	0	0	0	0	0	0	0	72.8105	0	0	0	0
hsa-mir-196b-5p_+_4	0	18.2805	0	0	0	0	0	0	22.1001	0	0	0	0	0	0	8.16342	0	0	0	0	0	0	0	0	16.6211	0	0	11.1647	0	8.95617	0	0	0	5.1059	18.0677	0	0	32.8311	13.0794	0	0	0	0	0	0	0	0	0	0
hsa-mir-196b-5p_+_5	0	0	0	0	0	0	0	0	0	0	0	0	0	0	0	0	0	0	0	0	0	0	0	0	0	0	0	0	0	0	0	0	0	0	0	0	0	0	0	0	0	0	0	0	0	30.3685	0	0	0
hsa-mir-196b-5p_+_6	0	0	0	0	0	0	0	0	0	0	0	0	0	0	0	0	0	0	0	0	0	0	0	0	0	0	0	0	0	0	0	0	0	0	0	0	0	0	0	0	0	0	0	0	0	0	0	0	0
hsa-mir-196b-5p_+_8	0	0	0	0	0	0	0	0	0	0	0	0	0	0	0	0	0	0	0	0	0	0	0	0	0	0	0	0	0	0	0	0	0	0	0	0	0	0	0	0	0	0	0	0	0	0	0	0	0
hsa-mir-197-3p	319.16	140.619	273.301	339.408	170.604	237.683	276.543	167.189	232.051	260.148	205.397	162.77	64.5596	201.009	269.595	296.516	447.555	123.26	141.823	149.691	242.56	155.33	290.68	386.059	205.271	251.775	196.835	212.873	261.27	200.48	211.072	226.588	251.711	264.114	222.695	313.008	232.051	540.451	391.291	192.39	403.351	303.183	299.857	321.463	78.4113	221.511	85.4571	214.265	359.263
hsa-mir-197-3p_-_1	0	0	0	0	0	0	0	0	0	0	0	0	0	0	0	0	0	0	0	0	0	0	0	0	0	0	0	0	0	0	0	0	0	0	0	0	0	0	0	0	0	0	0	0	0	0	0	0	0
hsa-mir-197-3p_-_2	0	0	0	0	0	0	0	0	0	0	0	0	0	0	0	0	0	0	0	0	0	0	0	0	0	0	0	0	0	0	0	0	0	0	0	0	0	0	0	0	0	0	0	0	0	0	0	0	0
hsa-mir-197-3p_-_8	0	0	0	0	0	0	0	0	0	0	0	0	0	0	0	0	0	0	0	0	0	0	0	0	0	0	0	0	0	0	0	0	0	0	0	0	0	0	0	0	0	0	0	0	0	0	0	0	0
hsa-mir-197-3p_+_1	0	0	0	0	0	0	0	0	0	0	0	0	0	0	0	0	0	0	0	0	0	0	0	0	0	0	0	0	0	0	0	0	0	0	0	0	0	0	0	0	0	0	0	0	0	0	0	0	0
hsa-mir-197-3p_+_2	0	0	0	0	0	0	0	0	0	0	0	0	0	0	0	0	0	0	0	0	0	0	0	0	0	0	0	0	0	0	0	0	0	0	0	0	0	0	0	0	0	0	0	0	0	0	0	0	0
hsa-mir-197-3p_+_8	0	0	0	0	0	0	0	0	0	0	0	0	0	0	0	0	0	0	0	0	0	0	0	0	0	0	0	0	0	0	0	0	0	0	0	0	0	0	0	0	0	0	0	0	0	0	0	0	0
hsa-mir-197-5p	0	0	0	0	0	0	0	0	0	0	0	0	0	0	0	0	0	0	0	0	0	0	0	0	0	0	0	0	0	0	0	0	0	0	0	0	0	0	0	0	16.9727	0	0	0	0	0	0	0	0
hsa-mir-197-5p_-_1	0	0	0	0	0	0	0	0	0	0	0	0	0	0	0	0	0	0	0	0	0	0	0	0	0	0	0	0	0	0	0	0	0	0	0	0	0	0	0	0	0	0	0	0	0	0	0	0	0
hsa-mir-1973_+_2	0	0	0	0	0	0	0	0	0	0	0	0	0	0	0	0	0	0	0	0	0	0	0	0	0	0	0	0	0	0	0	0	0	0	0	0	0	0	0	0	0	0	0	0	0	0	0	0	0
hsa-mir-1976	16.735	0	0	0	0	0	0	0	0	26.7276	0	0	0	0	0	0	0	0	0	0	0	0	0	0	9.14161	0	0	0	0	0	10.7991	0	0	5.1059	10.0843	5.65939	0	0	0	0	12.9791	0	0	0	0	0	0	0	0
hsa-mir-1976_-_1	0	0	0	0	0	0	0	0	0	0	0	0	0	0	0	0	0	0	0	0	0	0	0	0	0	0	0	0	0	0	0	0	0	0	0	0	0	0	0	0	0	0	0	0	0	0	0	0	0
hsa-mir-1976_+_1	0	0	0	19.0484	0	0	0	0	0	0	0	0	0	0	0	6.05673	22.9694	0	0	0	0	0	0	0	9.14161	0	0	0	0	0	0	13.7604	0	0	0	0	0	0	14.1693	0	0	0	0	0	0	0	0	0	0
hsa-mir-1976_+_2	0	0	0	0	0	0	0	0	0	0	0	0	0	0	0	0	0	0	0	0	0	0	0	0	0	0	0	0	0	0	0	0	0	0	0	0	0	0	0	0	0	0	0	0	0	0	0	0	0
hsa-mir-1976_+_8	0	0	0	0	0	0	0	0	0	0	0	0	0	0	0	0	0	0	0	0	0	0	0	0	0	0	0	0	0	0	0	0	0	0	0	0	0	0	0	0	0	0	0	0	0	0	0	0	0
hsa-mir-199a-1-3p	7221.14	13928.3	11478.6	20189.6	15069.2	16084.8	11948.8	10670.8	13375.5	13693.4	15425.4	11864.4	18018.7	12266.9	9933.08	9523.55	6929.8	7809.83	8517.94	7967.78	7825.82	6694.24	11228.4	7529.68	7076.44	8498.85	10770.9	6653.4	10065.5	9783.59	7803.79	8615.84	9312.54	7846.37	8004.83	7943.61	11117.5	6083.86	6305.34	6882.05	8595.17	7708.74	9609.89	6336.39	7331.46	12024.1	12061.2	13586.5	12026.2
hsa-mir-199a-1-3p_-_1	1571.89	3282.05	2540	4770.76	3727.97	3405.19	2903.7	2463.25	2884.06	3184.14	3754.88	2464.81	4295.7	2762.07	2405.39	3010.99	2004.6	2343.96	2260.63	2242.74	2252.76	2121.29	3247.93	1960.7	2085.95	2427.63	3657.95	1919.58	2928.59	3325.5	2362.05	2398.9	2862.46	2511.64	2511.41	2336.46	3911.44	2209.79	1734.1	1837.23	2730.61	2388.1	2557.99	1864.49	1753.05	2843.92	2690.42	2925.31	2877.73
hsa-mir-199a-1-3p_-_2	0	0	0	0	0	0	13.6324	0	0	0	11.5484	0	0	0	0	6.05673	0	0	0	0	0	0	0	0	0	0	0	0	0	0	0	0	0	0	0	0	0	0	0	0	0	0	0	0	0	0	0	0	0
hsa-mir-199a-1-3p_-_4	0	0	0	0	18.6598	0	0	0	0	0	9.07374	0	21.5199	0	0	3.42337	0	0	0	0	0	0	0	0	0	0	0	0	0	0	0	0	0	0	5.04215	0	0	0	0	0	0	0	0	0	0	0	0	0	0
hsa-mir-199a-1-3p_+_1	855.875	1221.98	816.814	1690.11	1306.19	1303.07	1058.46	1115.98	1150.43	1331.03	1342.91	886.345	1551.09	1110.93	846.229	1080.2	760.775	860.799	1112.37	1000.57	806.112	776.648	1306.86	896.752	853.494	1024.27	1223.8	751.01	938.801	1156.04	938.536	788.012	1134.95	966.407	998.346	835.413	1113.06	643.995	746.613	776.126	949.473	843.36	921.929	471.479	873.726	1402.31	994.543	1147.21	1036.06
hsa-mir-199a-1-3p_+_2	26.2978	53.4353	44.7781	86.5837	62.6437	52.5529	40.8972	36.2242	33.1501	71.2735	47.8434	38.2989	67.8703	41.2786	29.955	32.6537	22.9694	40.4131	61.5137	70.9064	50.8359	31.2978	84.081	51.6772	59.836	51.4995	46.4579	28.2838	64.9485	45.4698	33.3789	33.025	35.9587	22.2803	28.9924	22.2022	28.187	47.984	17.4391	17.7288	37.939	20.2833	47.3458	0	0	66.0961	50.0955	50.5903	19.9591
hsa-mir-199a-1-3p_+_3	11.9536	0	0	0	0	0	11.6849	0	0	0	0	0	0	0	0	6.5834	0	0	20.5046	0	42.1212	0	0	0	18.2832	0	20.7838	17.8635	0	22.046	18.6529	11.0083	17.2302	20.8878	13.8659	15.6722	7.86614	0	0	0	0	0	26.3032	0	0	0	0	0	0
hsa-mir-199a-1-3p_+_4	0	0	0	0	0	0	0	0	0	0	0	0	0	0	0	0	0	0	0	0	0	0	0	0	0	0	0	0	0	0	0	0	0	0	0	0	0	0	0	0	0	0	0	0	0	0	0	0	0
hsa-mir-199a-1-3p_+_7	0	0	0	0	0	0	0	0	0	0	0	0	0	0	0	0	0	0	0	0	0	0	0	0	0	0	0	0	0	0	0	0	0	0	0	0	0	0	0	0	0	0	0	0	0	0	0	0	0
hsa-mir-199a-1-5p	2057.21	3500.01	2947.63	3754.27	3213.49	3165.12	2426.57	2297.45	2482.58	3626.04	3179.11	2332.13	3234.6	2431.85	2170.24	3661.43	2765.38	2469.24	2195.7	2158.71	2945.58	2456.29	3692.36	2200.84	2597.05	2838.19	2888.95	1847.38	2351.43	3328.94	2802.84	2340.18	3366.63	1813.06	2682.84	2005.6	2157.95	2601.24	2221.31	2086.09	2073.66	3278.43	1988.53	1350.14	1809.06	2872.5	2367.75	2964	2716.25
hsa-mir-199a-1-5p_+_1	23.9071	36.561	21.617	48.4869	33.3211	39.4147	18.5011	20.8986	19.6445	39.2004	18.1475	24.6207	56.2827	35.8944	20.9685	22.3836	11.1367	44.4544	0	28.8878	53.7408	32.4569	43.2417	51.6772	60.667	40.0552	36.6773	11.909	26.5699	29.6243	29.452	18.3472	31.4638	19.9594	19.7484	11.3188	7.86614	0	14.1693	0	12.9791	16.0132	24.9881	0	0	25.0093	0	46.1264	27.2169
hsa-mir-199a-1-5p_+_2	33.47	30.9362	0	41.5602	30.6555	26.2765	12.6586	16.7189	14.7334	32.0731	12.3733	0	81.1133	26.9208	22.4662	7.90008	8.35251	0	32.4656	39.3924	39.2163	18.5468	40.8394	0	34.0733	0	25.6741	16.3749	28.046	27.5575	27.4885	12.843	11.9862	10.2118	14.7063	10.0128	8.52165	0	0	11.1626	0	17.0807	18.4123	0	0	19.6502	0	23.8072	18.1446
hsa-mir-199a-1-5p_+_3	19.1257	19.6867	24.7051	24.2434	26.6569	0	0	15.3256	0	0	16.4977	16.4138	19.8645	0	0	9.21677	0	0	23.922	0	24.6917	15.0693	0	0	28.2559	0	15.8935	11.909	0	16.5345	11.7808	11.0083	15.7319	5.57007	14.2861	7.40074	8.52165	0	0	10.5059	0	0	0	0	0	0	0	17.8554	0
hsa-mir-199a-1-5p_+_4	16.735	0	0	0	0	0	0	0	0	0	0	0	0	0	0	2.63336	0	0	0	0	0	0	0	0	0	0	0	0	0	0	0	0	0	4.64173	0	0	0	0	0	0	10.9823	0	0	0	0	0	0	0	0
hsa-mir-199a-1-5p_+_5	0	0	0	29.4385	0	0	0	0	0	24.9457	10.7235	24.6207	0	0	0	5.00339	0	0	20.5046	0	0	0	0	0	0	0	0	0	0	0	0	0	0	0	9.24394	0	0	0	0	0	0	0	0	0	0	21.4366	0	0	0
hsa-mir-199a-1-5p_+_6	0	0	0	0	0	0	0	0	0	0	0	0	0	0	0	3.42337	0	0	0	0	0	0	0	0	0	0	0	0	0	0	0	0	0	0	0	0	0	0	0	0	0	0	0	0	0	0	0	0	0
hsa-mir-199a-1-5p_+_7	0	0	0	0	0	0	0	0	0	0	0	0	0	0	0	0	0	0	0	0	0	0	0	0	0	0	0	0	0	0	0	0	0	0	0	0	0	0	0	0	0	0	0	0	0	0	0	0	0
hsa-mir-199a-2-3p	7383.71	14153.3	11592.9	20399.1	15231.8	16241.2	12164	10881.2	13528.9	13955.3	15592	12045	18156.1	12340.5	10160.7	9626.25	6998.01	7922.99	8656.34	8080.7	7962.35	6784.66	11334.1	7623.91	7185.3	8536.04	10855.3	6728.58	10155.6	9904.84	7969.7	8729.6	9415.93	7995.84	8140.97	8037.64	11317.4	6210.14	6461.2	7013.37	8740.94	7805.89	9688.8	6336.39	7393.06	12272.4	12213	13717.4	12220.4
hsa-mir-199a-2-3p_-_1	1586.24	3280.64	2543.09	4775.96	3731.97	3407.58	2914.41	2463.25	2891.43	3189.49	3763.95	2474.38	4302.32	2762.07	2403.89	3017.83	2003.91	2352.04	2260.63	2242.74	2255.66	2125.93	3247.93	1960.7	2095.09	2436.21	3660.39	1924.05	2930.06	3331.01	2373.83	2409.9	2863.96	2523.24	2516.45	2341.68	3919.96	2222.42	1741.73	1849.05	2730.61	2388.1	2557.99	1864.49	1753.05	2867.14	2690.42	2925.31	2890.43
hsa-mir-199a-2-3p_-_2	0	0	0	0	0	0	13.6324	0	0	0	11.5484	0	0	0	0	6.05673	0	0	0	0	0	0	0	0	0	0	0	0	0	0	0	0	0	0	0	0	0	0	0	0	0	0	0	0	0	0	0	0	0
hsa-mir-199a-2-3p_-_5	0	0	0	0	0	0	0	0	0	0	0	0	0	0	0	0	0	0	0	0	0	0	0	0	0	0	0	0	0	0	0	0	0	0	0	0	0	0	0	0	0	0	0	0	0	0	0	0	0
hsa-mir-199a-2-3p_-_7	0	0	0	0	0	0	0	0	0	0	0	0	0	0	0	0	0	0	0	0	0	0	0	0	0	0	0	0	0	0	0	0	0	0	0	0	0	0	0	0	0	0	0	0	0	0	0	0	0
hsa-mir-199a-2-3p_+_1	926.401	1281.04	852.327	1724.75	1347.51	1347.27	1105.2	1175.89	1216.73	1402.31	1394.88	908.23	1604.06	1125.29	870.193	1122.34	792.793	923.439	1160.22	1047.84	868.568	818.378	1378.93	918.031	885.905	1060.03	1272.7	796.413	1015.56	1205.64	1041.62	825.624	1149.18	1023.96	1039.94	873.288	1162.88	666.725	770.592	825.373	1034.34	877.522	953.493	471.479	896.129	1504.13	1057.9	1229.05	1057.83
hsa-mir-199a-2-3p_+_2	26.2978	53.4353	44.7781	86.5837	65.3094	52.5529	40.8972	36.2242	33.1501	80.1827	48.6683	38.2989	71.1811	41.2786	34.4482	33.1804	22.9694	40.4131	61.5137	70.9064	50.8359	31.2978	84.081	54.7171	59.836	51.4995	46.4579	28.2838	64.9485	45.4698	34.3606	33.025	35.9587	22.2803	29.8327	22.2022	30.8091	47.984	17.4391	17.7288	37.939	20.2833	47.3458	0	0	66.0961	50.0955	50.5903	21.7735
hsa-mir-199a-2-3p_+_3	11.9536	0	0	0	0	0	11.6849	0	0	0	0	0	0	0	0	6.5834	0	0	20.5046	0	42.1212	0	0	0	18.2832	0	20.7838	17.8635	0	24.1128	18.6529	11.0083	17.2302	22.7445	13.8659	14.8015	7.86614	0	0	0	0	0	26.3032	0	0	0	0	0	0
hsa-mir-199a-2-3p_+_4	0	0	0	0	0	0	0	0	0	0	0	0	0	0	0	0	0	0	0	0	0	0	0	0	0	0	0	0	0	0	0	0	0	0	0	0	0	0	0	0	0	0	0	0	0	0	0	0	0
hsa-mir-199a-2-3p_+_7	0	0	0	0	0	0	0	0	0	0	0	0	0	0	0	0	0	0	0	0	0	0	0	0	0	0	0	0	0	0	0	0	0	0	0	0	0	0	0	0	0	0	0	0	0	0	0	0	0
hsa-mir-199a-2-5p	2057.21	3501.42	2947.63	3757.73	3213.49	3166.31	2426.57	2298.84	2482.58	3626.04	3179.11	2332.13	3234.6	2433.64	2170.24	3661.43	2765.38	2469.24	2195.7	2158.71	2945.58	2456.29	3713.98	2200.84	2600.37	2838.19	2890.17	1847.38	2351.43	3329.63	2802.84	2343.85	3374.87	1813.06	2682.84	2005.6	2157.95	2601.24	2223.49	2086.09	2073.66	3278.43	1988.53	1350.14	1809.06	2872.5	2367.75	2964	2721.69
hsa-mir-199a-2-5p_+_1	23.9071	36.561	21.617	48.4869	33.3211	39.4147	18.5011	20.8986	19.6445	39.2004	18.1475	24.6207	56.2827	35.8944	20.9685	22.3836	11.1367	44.4544	0	28.8878	53.7408	32.4569	43.2417	51.6772	60.667	40.0552	36.6773	11.909	26.5699	29.6243	29.452	18.3472	31.4638	19.9594	19.7484	11.3188	7.86614	0	14.1693	0	12.9791	16.0132	24.9881	0	0	25.0093	0	46.1264	27.2169
hsa-mir-199a-2-5p_+_2	33.47	30.9362	0	41.5602	30.6555	26.2765	12.6586	16.7189	14.7334	32.0731	12.3733	0	81.1133	26.9208	22.4662	7.90008	8.35251	0	32.4656	39.3924	39.2163	18.5468	40.8394	0	34.0733	0	25.6741	16.3749	28.046	27.5575	27.4885	12.843	11.9862	10.2118	14.7063	10.0128	8.52165	0	0	11.1626	0	17.0807	18.4123	0	0	19.6502	0	23.8072	18.1446
hsa-mir-199a-2-5p_+_3	19.1257	19.6867	24.7051	24.2434	26.6569	0	0	15.3256	0	0	16.4977	16.4138	19.8645	0	0	9.21677	0	0	23.922	0	24.6917	15.0693	0	0	28.2559	0	15.8935	11.909	0	16.5345	11.7808	11.0083	15.7319	5.57007	14.2861	7.40074	8.52165	0	0	10.5059	0	0	0	0	0	0	0	17.8554	0
hsa-mir-199a-2-5p_+_4	16.735	0	0	0	0	0	0	0	0	0	0	0	0	0	0	2.63336	0	0	0	0	0	0	0	0	0	0	0	0	0	0	0	0	0	4.64173	0	0	0	0	0	0	10.9823	0	0	0	0	0	0	0	0
hsa-mir-199a-2-5p_+_5	0	0	0	29.4385	0	0	0	0	0	24.9457	10.7235	24.6207	0	0	0	5.00339	0	0	20.5046	0	0	0	0	0	0	0	0	0	0	0	0	0	0	0	9.24394	0	0	0	0	0	0	0	0	0	0	21.4366	0	0	0
hsa-mir-199a-2-5p_+_6	0	0	0	0	0	0	0	0	0	0	0	0	0	0	0	3.42337	0	0	0	0	0	0	0	0	0	0	0	0	0	0	0	0	0	0	0	0	0	0	0	0	0	0	0	0	0	0	0	0	0
hsa-mir-199a-2-5p_+_7	0	0	0	0	0	0	0	0	0	0	0	0	0	0	0	0	0	0	0	0	0	0	0	0	0	0	0	0	0	0	0	0	0	0	0	0	0	0	0	0	0	0	0	0	0	0	0	0	0
hsa-mir-199b-3p	7221.14	13928.3	11478.6	20189.6	15069.2	16084.8	11948.8	10670.8	13375.5	13693.4	15425.4	11864.4	18018.7	12266.9	9933.08	9523.55	6929.8	7809.83	8517.94	7967.78	7825.82	6694.24	11228.4	7529.68	7076.44	8498.85	10770.9	6653.4	10065.5	9783.59	7803.79	8615.84	9312.54	7846.37	8004.83	7943.61	11117.5	6083.86	6305.34	6882.05	8595.17	7708.74	9609.89	6336.39	7331.46	12024.1	12061.2	13586.5	12026.2
hsa-mir-199b-3p_-_1	1571.89	3282.05	2540	4770.76	3727.97	3405.19	2903.7	2463.25	2884.06	3184.14	3754.88	2464.81	4295.7	2762.07	2405.39	3010.99	2004.6	2343.96	2260.63	2242.74	2252.76	2121.29	3247.93	1960.7	2085.95	2427.63	3657.95	1919.58	2928.59	3325.5	2362.05	2398.9	2862.46	2511.64	2511.41	2336.46	3911.44	2209.79	1734.1	1837.23	2730.61	2388.1	2557.99	1864.49	1753.05	2843.92	2690.42	2925.31	2877.73
hsa-mir-199b-3p_-_2	0	0	0	0	0	0	13.6324	0	0	0	11.5484	0	0	0	0	6.05673	0	0	0	0	0	0	0	0	0	0	0	0	0	0	0	0	0	0	0	0	0	0	0	0	0	0	0	0	0	0	0	0	0
hsa-mir-199b-3p_+_1	855.875	1221.98	816.814	1690.11	1306.19	1303.07	1058.46	1115.98	1150.43	1331.03	1342.91	886.345	1551.09	1110.93	846.229	1080.2	760.775	860.799	1112.37	1000.57	806.112	776.648	1306.86	896.752	853.494	1024.27	1223.8	751.01	938.801	1156.04	938.536	788.012	1134.95	966.407	998.346	835.413	1113.06	643.995	746.613	776.126	949.473	843.36	921.929	471.479	873.726	1402.31	994.543	1147.21	1036.06
hsa-mir-199b-3p_+_2	26.2978	53.4353	44.7781	86.5837	62.6437	52.5529	40.8972	36.2242	33.1501	71.2735	47.8434	38.2989	67.8703	41.2786	29.955	32.6537	22.9694	40.4131	61.5137	70.9064	50.8359	31.2978	84.081	51.6772	59.836	51.4995	46.4579	28.2838	64.9485	45.4698	33.3789	33.025	35.9587	22.2803	28.9924	22.2022	28.187	47.984	17.4391	17.7288	37.939	20.2833	47.3458	0	0	66.0961	50.0955	50.5903	19.9591
hsa-mir-199b-3p_+_3	11.9536	0	0	0	0	0	11.6849	0	0	0	0	0	0	0	0	6.5834	0	0	20.5046	0	42.1212	0	0	0	18.2832	0	20.7838	17.8635	0	22.046	18.6529	11.0083	17.2302	20.8878	13.8659	15.6722	7.86614	0	0	0	0	0	26.3032	0	0	0	0	0	0
hsa-mir-199b-3p_+_4	0	0	0	0	0	0	0	0	0	0	0	0	0	0	0	0	0	0	0	0	0	0	0	0	0	0	0	0	0	0	0	0	0	0	0	0	0	0	0	0	0	0	0	0	0	0	0	0	0
hsa-mir-199b-3p_+_7	0	0	0	0	0	0	0	0	0	0	0	0	0	0	0	0	0	0	0	0	0	0	0	0	0	0	0	0	0	0	0	0	0	0	0	0	0	0	0	0	0	0	0	0	0	0	0	0	0
hsa-mir-199b-5p	1349.56	4533.56	4094.88	6505.9	4703.61	4088.38	2697.27	2309.99	3087.87	3920.04	3697.14	3902.38	6237.45	2866.17	3127.3	4420.89	2852.38	3259.32	2534.02	2668.18	3461.2	2676.54	5580.58	2456.19	3205.38	4315.94	4244.78	2154.78	3581.03	7153.23	4043.75	4184.08	3828.1	2168.61	3027.39	3608.95	4285.08	2772.97	2603.88	2011.23	2776.53	3846.36	3920.5	1857.34	1691.44	3147.6	3253.26	3254.15	4236.76
hsa-mir-199b-5p_+_1	0	18.2805	26.2492	25.9751	0	16.7214	17.5274	0	0	0	12.3733	0	39.729	0	19.4707	9.74344	9.7446	46.475	0	0	26.1442	13.9101	0	0	31.5801	25.7497	37.8999	14.1419	0	39.2694	10.7991	25.6861	23.9724	8.81928	13.8659	14.8015	21.6319	27.7802	20.709	15.7589	13.9775	18.1483	28.9336	0	0	21.4366	0	23.8072	0
hsa-mir-199b-5p_+_2	0	0	0	25.9751	29.3226	15.527	0	0	0	0	10.7235	0	24.8306	0	0	3.42337	0	46.475	0	0	0	13.9101	0	0	0	17.1665	0	0	39.8548	17.9123	0	0	0	5.57007	5.88251	0	6.55512	0	13.0794	0	0	12.8105	0	0	0	0	0	19.3433	0
hsa-mir-199b-5p_+_3	0	0	16.9848	20.7801	0	19.1102	0	0	0	0	0	0	0	0	0	10.0068	0	0	0	0	0	0	45.644	0	0	18.597	14.6709	0	0	19.2902	0	18.3472	13.4845	0	7.9834	0	0	0	0	0	0	0	0	0	0	0	0	0	0
hsa-mir-199b-5p_+_4	0	0	0	0	0	0	0	0	0	0	0	0	19.8645	0	0	0	0	0	0	0	0	0	0	0	13.2969	0	0	0	0	0	0	0	0	0	0	10.0128	0	0	0	0	0	0	0	0	0	0	0	0	0
hsa-mir-199b-5p_+_5	0	0	0	0	0	0	0	0	0	0	0	0	0	0	0	0	0	0	0	0	0	0	0	0	0	0	0	0	0	0	0	0	0	0	0	0	0	0	0	0	0	0	0	0	0	0	0	0	0
hsa-mir-199b-5p_+_8	0	0	0	0	0	0	0	0	0	0	0	0	0	0	0	0	0	0	0	0	0	0	0	0	0	0	0	0	0	0	0	0	0	7.42676	0	0	0	0	0	0	0	0	0	0	0	0	0	0	0
hsa-mir-19a-3p	443.477	2313.18	2086.04	1307.41	1350.17	1233.8	2308.74	1361.19	1285.49	1225.9	1535.11	1341.83	941.908	2966.67	982.524	1380.14	607.645	1196.23	970.549	1638.73	910.689	1575.32	819.189	790.358	1623.88	1566.44	1783.74	2880.49	789.715	2013.07	936.572	1407.23	1012.84	519.873	775.23	503.686	695.498	995.036	743.343	988.872	612.015	1765.72	927.19	1142.98	1489.81	557.351	1597.16	2228.95	1406.21
hsa-mir-19a-3p_-_1	29.8839	118.12	137.422	69.267	111.959	60.9136	148.983	69.6619	81.0337	92.6555	93.2121	76.5977	54.6273	170.498	47.928	85.3209	25.0575	54.5577	56.3875	65.6541	71.1703	71.8689	0	0	104.713	70.0965	95.3609	174.169	19.1893	130.898	45.1597	80.7277	66.6734	24.137	35.295	15.2368	29.498	40.4076	30.5185	53.843	30.9502	113.16	21.0426	0	0	0	88.4039	139.867	78.0218
hsa-mir-19a-3p_-_6	0	0	0	0	0	0	0	0	0	0	0	0	0	0	0	0	0	0	0	0	0	0	0	0	0	0	0	0	0	0	0	0	0	0	0	0	0	0	0	0	0	0	0	0	0	0	0	0	0
hsa-mir-19a-3p_+_1	0	0	0	0	0	0	0	0	0	0	0	0	0	0	0	5.7934	8.35251	0	0	0	0	0	0	0	0	0	0	0	0	0	0	0	0	0	0	0	0	0	0	0	0	0	0	0	0	0	0	0	0
hsa-mir-19a-3p_+_2	0	0	0	0	0	0	0	0	0	0	0	0	0	21.5366	0	7.37341	0	0	0	0	0	0	0	0	35.7354	0	0	19.3521	0	10.334	0	0	0	5.1059	4.62197	0	0	0	0	0	0	0	0	0	61.6089	0	0	22.3192	0
hsa-mir-19a-3p_+_3	0	0	0	0	0	0	0	0	0	0	0	0	0	0	0	0	0	0	0	0	0	0	0	0	0	0	0	0	0	0	0	0	0	0	0	0	0	0	0	0	0	0	0	0	0	0	0	0	0
hsa-mir-19a-3p_+_4	0	0	0	0	0	0	22.3961	0	0	0	0	0	0	0	0	0	9.7446	0	27.3394	0	0	25.5019	0	0	0	0	0	20.8407	0	0	16.6894	0	16.4811	0	0	6.96541	0	0	0	0	0	0	0	0	0	0	0	0	0
hsa-mir-19a-3p_+_5	0	0	0	0	0	0	0	0	0	0	0	0	0	0	0	4.21338	0	0	23.922	0	18.8819	0	0	0	0	0	0	0	0	0	0	0	0	0	7.56322	4.78872	0	0	0	0	0	0	0	0	0	0	0	0	0
hsa-mir-19a-3p_+_6	0	0	0	0	0	0	0	0	0	0	0	0	0	0	0	0	0	0	0	0	0	0	0	0	0	0	0	0	17.7132	0	0	0	0	0	0	0	0	0	0	0	0	0	0	0	0	0	0	0	0
hsa-mir-19a-3p_+_7	0	0	0	0	0	0	0	0	0	0	0	0	0	0	0	0	0	0	0	0	0	0	0	0	0	0	0	0	0	0	0	0	0	0	0	0	0	0	0	0	0	0	0	0	0	0	0	0	0
hsa-mir-19a-5p	26.2978	0	18.5289	25.9751	0	0	0	0	0	0	9.89863	0	0	0	0	7.90008	0	0	0	0	0	0	0	0	16.6211	0	15.8935	11.909	0	10.334	0	0	12.7354	6.49842	8.40358	11.3188	0	0	0	0	0	0	0	0	0	0	20.6276	0	0
hsa-mir-19a-5p_-_1	0	0	0	0	0	0	0	0	0	0	0	0	0	0	0	0	0	0	0	0	0	0	0	0	0	0	0	9.67605	0	0	0	0	0	0	0	0	7.21063	0	0	0	0	0	0	0	0	0	0	0	0
hsa-mir-19b-1-3p	955.089	4089.2	3095.86	2583.66	2288.5	2077.04	3373.04	2712.63	2659.38	2649.59	2485.38	2173.46	1855.67	4686.01	1899.15	2952	1422.02	2984.51	2836.46	3962.88	2219.35	3119.34	1830.56	1574.64	4367.2	2836.76	3599.26	4820.91	1865.79	3100.9	2295.29	3018.11	1968.74	1160.43	1583.23	1155.82	1311.02	2075.94	1883.43	1977.74	1649.35	3392.66	2050.34	2493.12	2145.11	1189.73	2899.65	3804.69	2993.86
hsa-mir-19b-1-3p_-_1	0	0	0	0	0	0	0	0	0	0	0	0	0	0	0	4.21338	0	0	0	0	0	0	0	0	0	0	0	9.67605	0	0	0	0	8.24053	0	0	0	0	0	0	0	0	0	0	0	0	0	0	0	0
hsa-mir-19b-1-3p_+_1	0	0	0	0	0	0	0	0	0	0	0	0	0	0	0	5.26672	0	0	0	0	0	0	0	0	0	0	0	0	0	0	0	0	0	0	0	0	0	0	0	0	0	0	0	0	0	0	0	0	0
hsa-mir-19b-1-3p_+_2	0	0	0	22.5118	0	0	0	22.2918	18.4167	0	9.89863	0	18.2091	0	0	12.3768	0	0	20.5046	28.8878	37.7638	13.9101	0	0	31.5801	0	22.0064	29.0281	20.6654	11.023	18.6529	13.7604	0	0	11.765	6.53007	0	0	0	9.1927	13.9775	25.6211	15.7819	0	0	0	0	17.8554	0
hsa-mir-19b-1-3p_+_3	0	0	0	0	0	0	0	0	0	0	0	0	0	0	0	0	0	0	0	0	0	0	0	0	0	0	0	0	0	0	0	0	0	0	0	0	0	0	0	0	0	0	0	0	0	0	0	0	0
hsa-mir-19b-1-3p_+_4	0	15.4681	0	0	0	0	11.6849	0	0	0	0	0	0	0	0	12.9035	0	28.2892	0	34.1401	20.3344	24.3427	0	42.5577	39.0596	0	0	19.3521	41.3309	10.334	19.6346	0	9.7388	5.1059	11.3448	5.65939	0	0	15.2592	14.4457	23.9615	17.0807	0	0	0	35.7276	0	0	0
hsa-mir-19b-1-3p_+_5	0	15.4681	0	0	0	0	0	0	0	0	0	0	0	25.1261	0	6.84674	11.1367	30.3098	17.0871	0	0	16.2285	0	0	32.4112	18.597	23.2289	21.585	38.3787	17.9123	22.5798	9.1736	10.4879	11.6043	15.9668	6.96541	0	27.7802	14.1693	0	13.9775	11.743	0	0	0	28.5821	0	0	0
hsa-mir-19b-1-3p_+_6	26.2978	0	0	20.7801	0	0	0	0	12.2778	30.2912	0	0	0	0	20.9685	6.84674	10.4406	26.2685	0	0	24.6917	12.7509	0	0	36.5664	25.7497	0	14.1419	25.0937	9.64511	19.6346	0	11.9862	9.74763	7.56322	5.22405	8.52165	0	11.9894	9.84932	0	10.6754	0	0	0	0	0	0	0
hsa-mir-19b-1-3p_+_7	0	0	0	0	0	0	0	0	0	0	0	0	0	0	0	0	0	0	0	0	0	0	0	0	12.4658	0	0	0	0	0	0	0	0	0	0	0	0	0	0	0	0	0	0	0	0	0	0	0	0
hsa-mir-19b-1-3p_+_8	0	0	0	0	0	0	0	0	0	0	0	0	0	0	0	0	0	0	0	0	0	0	0	0	0	0	0	0	0	0	0	0	0	0	0	0	0	0	0	0	0	0	0	0	0	0	0	0	0
hsa-mir-19b-1-5p	0	0	0	0	18.6598	0	0	0	19.6445	0	0	0	0	0	0	5.00339	0	0	0	0	0	0	0	0	10.8037	0	0	17.1192	0	0	0	0	0	0	8.40358	0	0	0	0	0	0	0	0	0	0	0	0	0	0
hsa-mir-19b-2-3p	961.066	4124.36	3131.38	2600.97	2335.15	2097.34	3398.36	2726.57	2694.98	2656.72	2501.88	2188.51	1858.98	4707.55	1915.62	2967.54	1437.33	3014.82	2843.3	3965.5	2245.49	3185.42	1825.76	1580.72	4373.01	2848.21	3617.6	4851.42	1883.51	3121.57	2323.76	3053.89	1988.96	1170.64	1603.4	1172.8	1316.27	2075.94	1886.7	1984.97	1649.35	3426.82	2072.7	2550.27	2145.11	1204.02	2926.17	3832.96	3022.89
hsa-mir-19b-2-3p_-_1	0	0	0	0	0	0	0	0	0	0	0	0	0	0	0	4.21338	0	0	0	0	0	0	0	0	0	0	0	9.67605	0	0	0	0	8.24053	0	0	0	0	0	0	0	0	0	0	0	0	0	0	0	0
hsa-mir-19b-2-3p_+_1	0	0	0	0	0	0	0	0	0	0	0	0	0	0	0	5.26672	0	0	0	0	0	0	0	0	0	0	0	0	0	0	0	0	0	0	0	0	0	0	0	0	0	0	0	0	0	0	0	0	0
hsa-mir-19b-2-3p_+_2	0	0	0	22.5118	0	0	0	22.2918	18.4167	0	9.89863	0	18.2091	0	0	12.3768	0	0	20.5046	28.8878	37.7638	13.9101	0	0	31.5801	0	22.0064	29.0281	20.6654	11.023	18.6529	13.7604	0	0	11.765	7.40074	0	0	0	13.1324	13.9775	25.6211	18.4123	0	0	0	0	17.8554	0
hsa-mir-19b-2-3p_+_3	0	0	0	0	0	0	0	0	0	0	0	0	0	0	0	0	0	0	0	0	0	0	0	0	0	0	0	0	0	0	0	0	0	0	0	0	0	0	0	0	0	0	0	0	0	0	0	0	0
hsa-mir-19b-2-3p_+_4	0	15.4681	0	19.0484	0	0	11.6849	0	0	0	0	0	0	0	0	12.9035	0	28.2892	0	34.1401	20.3344	24.3427	0	42.5577	39.0596	0	0	19.3521	41.3309	10.334	19.6346	0	9.7388	5.1059	11.3448	5.65939	0	0	15.2592	14.4457	29.9518	17.0807	0	0	0	35.7276	0	0	0
hsa-mir-19b-2-3p_+_5	0	15.4681	0	0	0	0	0	0	0	0	0	0	0	25.1261	0	6.84674	11.1367	30.3098	17.0871	0	0	16.2285	0	0	32.4112	18.597	23.2289	21.585	38.3787	17.9123	22.5798	9.1736	10.4879	11.6043	15.9668	6.96541	0	27.7802	14.1693	0	13.9775	11.743	0	0	0	28.5821	0	0	0
hsa-mir-19b-2-3p_+_6	26.2978	0	0	20.7801	0	0	0	0	12.2778	30.2912	0	0	0	0	20.9685	6.84674	10.4406	26.2685	0	0	24.6917	12.7509	0	0	36.5664	25.7497	0	14.1419	25.0937	9.64511	19.6346	0	11.9862	12.9968	7.56322	5.22405	8.52165	0	11.9894	9.84932	0	10.6754	0	0	0	0	0	0	0
hsa-mir-19b-2-3p_+_7	0	0	0	0	0	0	0	0	0	0	0	0	0	0	0	0	0	0	0	0	0	0	0	0	12.4658	0	0	0	0	0	0	0	0	0	0	0	0	0	0	0	0	0	0	0	0	0	0	0	0
hsa-mir-19b-2-3p_+_8	0	0	0	0	0	0	0	0	0	0	0	0	0	0	0	0	0	0	0	0	0	0	0	0	0	0	0	0	0	0	0	0	0	0	0	0	0	0	0	0	0	0	0	0	0	0	0	0	0
hsa-mir-200a-3p	18767.1	10027.5	9185.68	2914.41	8963.39	9334.12	10395.7	14903.5	12767.7	8575.98	7495.74	6276.91	5926.24	16899.1	11550.6	8597.66	6324.94	11261.1	14125.9	10614.9	11522.3	9297.75	7363.1	9794.36	9074.29	8852.19	9525.09	13489.2	4753.05	7665.79	7993.26	6832.5	6808.92	9107.53	11009.5	9559.58	5505.64	10309	6623.6	8640.48	5733.78	11137.7	9127.23	5414.87	7157.83	7690.37	8030.02	10307	8444.5
hsa-mir-200a-3p_-_1	16.735	0	0	0	0	0	0	0	22.1001	0	0	0	0	0	0	11.3235	22.2734	0	41.0091	0	23.2393	13.9101	0	0	8.31055	0	14.6709	23.818	0	14.4677	22.5798	28.4382	0	12.9968	10.9247	17.4135	0	0	19.619	28.2347	10.9823	25.6211	32.8791	0	0	33.9412	17.6808	0	29.0314
hsa-mir-200a-3p_-_2	0	0	0	0	0	0	0	0	0	0	0	0	0	0	0	0	0	0	0	0	0	0	0	0	0	0	0	0	0	0	0	0	0	0	0	0	0	0	0	0	0	0	0	0	0	0	0	0	0
hsa-mir-200a-3p_-_3	0	0	0	0	0	0	0	0	0	0	0	0	0	0	0	0	0	0	0	0	0	0	0	0	0	0	0	0	0	0	0	0	0	0	0	0	0	0	0	0	0	0	0	0	0	0	0	0	0
hsa-mir-200a-3p_+_1	162.568	66.091	50.9544	0	38.6525	35.8316	43.8184	142.11	71.2114	37.4186	39.5945	58.8161	23.1752	98.7096	44.9325	23.9636	22.9694	48.4957	56.3875	63.0279	94.4095	24.3427	40.8394	39.5179	44.877	54.3606	50.1256	89.3174	0	42.0251	48.1049	66.0499	35.9587	54.7724	57.1444	48.7578	28.8425	30.3057	21.7989	57.7827	26.9566	44.8369	36.8245	0	0	57.1642	75.1433	87.789	0
hsa-mir-200a-3p_+_2	14.3443	0	0	0	0	0	0	20.8986	0	23.1639	0	21.8851	0	0	0	3.16003	0	0	23.922	0	0	0	0	0	13.2969	0	19.5612	14.8862	0	0	0	0	8.24053	6.49842	7.9834	0	7.86614	0	0	0	0	13.8781	0	0	0	0	0	0	0
hsa-mir-200a-3p_+_3	25.1025	0	0	0	23.9912	0	0	0	0	0	0	0	0	0	0	0	0	30.3098	0	0	0	0	0	0	19.1143	0	0	15.6305	0	9.64511	0	0	0	5.1059	0	0	0	0	0	0	0	0	0	0	0	0	0	14.8795	0
hsa-mir-200a-3p_+_4	0	0	0	0	0	0	0	0	0	0	0	0	0	0	17.973	3.42337	0	0	0	0	0	0	26.4255	0	0	0	0	0	0	0	0	0	0	0	9.24394	4.78872	0	0	0	0	0	0	0	0	0	0	0	0	0
hsa-mir-200a-3p_+_5	17.9303	0	0	0	0	0	14.6061	23.6851	0	0	0	0	0	0	0	5.00339	0	0	0	0	0	20.8652	0	36.4781	12.4658	0	0	15.6305	0	0	0	0	0	28.7787	11.765	15.6722	11.7992	0	0	11.8192	11.9807	0	0	0	0	0	0	0	0
hsa-mir-200a-3p_+_6	0	0	0	0	0	0	0	0	0	0	0	0	0	0	0	0	0	0	0	0	0	0	0	0	0	0	0	0	0	0	0	0	0	0	0	0	0	0	0	0	0	0	0	0	0	0	0	0	0
hsa-mir-200a-3p_+_8	0	0	0	0	0	0	0	0	0	0	0	0	0	0	0	0	0	0	0	0	0	0	0	0	0	0	0	13.3976	0	0	0	0	0	0	0	0	0	0	0	0	0	0	0	0	0	0	0	0	0
hsa-mir-200a-5p	1041.15	579.351	554.322	183.557	655.76	592.415	784.836	799.719	772.276	263.712	502.355	309.126	362.527	699.941	990.013	710.481	586.764	1196.23	396.422	819.363	1058.84	1017.76	802.373	793.398	716.37	1058.6	775.113	1383.67	447.259	863.926	955.225	543.994	670.479	961.766	844.14	860.663	764.327	830.88	644.158	1021.05	745.8	829.482	795.673	778.655	386.456	635.952	537.79	523.758	424.584
hsa-mir-200a-5p_-_1	0	0	0	0	0	0	0	0	0	0	0	0	0	0	0	0	0	0	0	0	0	0	0	0	0	0	0	0	0	0	0	0	0	0	0	0	0	0	0	0	0	0	0	0	0	0	0	0	0
hsa-mir-200a-5p_-_3	0	0	0	0	0	0	0	0	0	0	0	0	0	0	0	0	0	0	0	0	0	0	0	0	0	0	0	0	0	0	0	0	0	0	0	0	0	0	0	0	0	0	0	0	0	0	0	0	0
hsa-mir-200a-5p_+_1	33.47	18.2805	30.8814	0	18.6598	27.4709	28.2385	32.0445	15.9612	0	18.9724	24.6207	18.2091	30.5102	29.955	24.4903	20.8813	44.4544	0	44.6448	39.2163	46.367	55.2533	0	33.2422	22.8887	40.345	58.0563	36.9026	31.6911	27.4885	36.6944	26.2199	33.8846	37.8161	24.3789	30.1535	65.6623	13.0794	49.9032	15.9743	22.4184	39.4549	0	0	0	16.2074	47.6144	21.7735
hsa-mir-200a-5p_+_2	0	0	0	0	0	0	0	0	0	0	0	0	0	0	0	0	0	0	0	0	0	0	0	36.4781	0	0	0	0	0	0	0	0	0	0	0	0	0	0	0	0	0	0	0	0	0	0	0	0	0
hsa-mir-200a-5p_+_3	0	0	0	0	0	0	0	0	0	0	0	0	0	0	0	0	0	0	0	0	0	0	0	0	0	0	0	0	0	0	0	0	0	0	0	0	0	0	0	0	0	0	0	0	0	0	0	0	0
hsa-mir-200a-5p_+_4	0	0	0	0	0	0	0	0	0	0	0	0	0	0	0	0	0	0	0	0	0	0	0	0	0	0	0	0	0	0	0	0	0	0	0	0	0	0	0	0	0	0	0	0	0	0	0	0	0
hsa-mir-200b-3p	40076.7	58136.2	50741.3	6944.01	50904	39653.6	62859.9	61302.5	46717.1	53929.1	28825.6	46553.6	24592.2	56352.4	54781.7	61169.3	87406.3	88258.1	23715.2	43549.6	88088.4	80783	38432.2	52063.3	53717.8	76365.2	31219.7	75836.4	34709.1	60915.8	104649	42276.5	61176.9	48543.6	107231	84385	41257.3	84095.7	47892.2	54967.7	51998.4	71057.9	42541.6	57013.2	64739.7	40459.7	63392.9	58814.2	60049.6
hsa-mir-200b-3p_-_1	0	0	0	0	0	0	13.6324	0	0	0	0	0	0	0	0	23.4369	57.7715	42.4337	0	0	61.0031	44.0487	0	0	18.2832	57.2217	22.0064	41.6814	36.9026	28.2464	53.9953	23.8514	38.2061	29.707	34.8749	33.521	15.7323	37.8821	23.9788	23.6384	18.9695	38.4316	0	0	0	26.7957	0	0	0
hsa-mir-200b-3p_-_2	0	0	0	0	0	0	0	0	0	0	0	0	0	0	0	0	0	0	0	0	0	0	0	0	0	0	0	0	0	0	0	0	0	0	0	0	0	0	0	0	0	0	0	0	0	0	0	0	0
hsa-mir-200b-3p_-_7	0	0	0	0	0	0	0	0	0	0	0	0	0	0	0	0	0	0	0	0	0	0	0	0	0	0	0	0	0	0	0	0	0	0	0	0	0	0	0	0	0	0	0	0	0	0	0	0	0
hsa-mir-200b-3p_+_1	5504.61	5045.41	5186.54	673.621	3931.89	3866.22	5361.42	7007.99	5436.62	5185.15	2571.99	5908.97	2054.32	5658.75	5538.68	3274.32	5284.36	6500.44	3219.22	4188.73	5589.04	4758.42	2942.84	3942.67	4629.81	3562.05	1945.12	5231.02	3392.08	3578.34	5522.24	3988.68	4399.69	5435.93	6518.66	5433.02	2854.1	4760.52	3566.3	4068.43	4103.4	3915.75	4463.66	5657.75	9106.91	3517.38	7523.17	6606.5	5494.19
hsa-mir-200b-3p_+_2	774.59	556.852	596.012	69.267	442.505	408.48	491.74	752.349	721.936	637.898	303.558	688.012	213.543	721.477	603.593	351.027	549.874	735.518	533.119	365.037	817.732	440.487	317.106	492.454	500.295	376.232	254.296	513.575	436.926	368.581	622.418	396.299	459.971	637.773	660.522	498.027	279.904	699.556	403.28	414.328	617.007	488.935	568.15	507.197	1114.56	451.954	782.374	732.071	593.328
hsa-mir-200b-3p_+_3	68.1353	89.9962	71.0273	0	85.3021	47.7754	45.7659	72.4484	92.0837	98.001	26.3963	98.4828	57.9381	96.9149	58.4122	56.0906	103.014	185.9	0	126.056	232.393	155.33	57.6556	82.0756	108.037	163.082	78.2449	147.374	60.5202	71.6494	149.223	41.2812	59.9311	37.1338	134.877	64.43	33.4311	194.461	63.2169	53.843	92.8506	104.619	35.5094	285.745	89.6129	28.5821	45.6753	68.4457	79.8362
hsa-mir-200b-3p_+_4	25.1025	35.1548	37.0577	0	55.9795	13.1382	33.1072	22.2918	54.0225	33.8549	10.7235	32.8276	0	25.1261	55.4167	14.2202	30.6259	38.3924	34.1743	0	62.4555	37.0936	43.2417	0	68.9776	78.6798	17.1161	61.0335	41.3309	31.0021	26.5068	25.6861	27.7181	27.8504	54.2031	23.5082	0	60.6113	15.2592	16.4155	46.9245	44.8369	0	214.309	123.218	0	42.7285	59.518	0
hsa-mir-200b-3p_+_5	33.47	23.9052	54.0425	0	26.6569	17.9158	25.3173	47.3701	27.0112	57.0188	0	60.1839	0	0	47.928	29.4936	31.3219	54.5577	22.2133	49.8971	92.9571	75.3465	45.644	112.474	103.051	50.069	31.787	66.2437	42.807	26.1796	54.977	20.1819	32.9621	21.8161	34.4547	14.8015	10.4882	80.8151	37.0582	51.2165	28.9534	70.4579	21.0426	0	0	60.7369	57.4625	47.6144	0
hsa-mir-200b-3p_+_6	56.1817	77.3405	47.8662	0	71.9737	76.4406	56.477	108.673	45.428	62.3643	29.6959	32.8276	44.6951	109.478	118.322	26.0703	44.5467	145.487	0	94.5418	79.885	37.0936	76.8741	164.151	118.841	80.1103	40.345	95.2719	0	46.8477	45.1597	18.3472	24.7216	24.137	35.7152	39.1804	22.2874	47.984	32.6984	16.4155	29.9518	57.6474	47.3458	0	156.823	19.6502	41.2551	98.2047	27.2169
hsa-mir-200b-3p_+_7	0	0	0	0	0	0	0	0	0	0	0	0	0	0	0	2.63336	0	0	0	0	0	0	0	0	20.7764	0	0	12.6533	0	0	0	0	0	0	6.72287	0	0	0	0	0	0	0	0	0	0	0	0	0	0
hsa-mir-200b-3p_+_8	13.1489	16.8743	0	0	22.6584	0	0	0	0	0	0	0	0	0	19.4707	5.26672	0	0	0	0	17.4295	0	0	0	29.0869	32.9025	0	23.0737	0	7.5783	0	0	0	6.49842	12.1852	6.09473	0	0	0	16.4155	0	0	0	0	0	0	0	0	0
hsa-mir-200b-5p	694.502	364.204	256.316	67.5353	510.48	388.175	566.718	493.206	430.952	315.385	263.963	288.609	165.537	443.296	551.172	489.805	1013.44	610.238	283.646	488.466	639.08	963.275	401.187	419.498	531.875	577.939	338.654	640.852	315.886	551.838	986.641	289.886	500.425	580.216	776.491	771.419	300.88	894.017	612.55	601.465	580.067	735.538	386.658	535.772	582.484	375.14	428.759	443.409	482.646
hsa-mir-200b-5p_-_1	0	0	0	0	0	0	0	0	0	0	0	0	0	0	0	0	0	0	0	0	0	0	0	0	0	0	0	0	0	0	0	0	0	0	4.62197	0	0	0	0	0	0	0	0	0	0	0	0	0	0
hsa-mir-200b-5p_+_1	71.7213	56.2476	41.6899	0	27.9898	17.9158	48.6871	25.0783	27.0112	30.2912	23.0968	32.8276	0	28.7155	23.964	42.3971	49.419	80.8262	54.6788	0	59.5506	48.6854	33.6324	91.1951	64.8223	65.8049	26.8967	43.1701	0	42.0251	63.8126	21.0993	52.4397	29.707	76.8928	73.1368	35.3976	88.3915	52.3174	84.0475	40.9341	72.593	0	0	134.419	0	20.6276	47.6144	41.7326
hsa-mir-200b-5p_+_2	0	0	0	0	0	0	0	0	0	0	0	0	0	0	0	0	0	0	0	0	0	0	0	0	0	0	0	0	0	0	0	0	0	0	0	0	0	0	0	0	0	0	0	0	0	0	0	0	0
hsa-mir-200b-5p_+_3	0	0	0	0	0	0	0	0	0	0	0	0	0	0	0	0	0	0	0	0	0	0	0	0	0	0	0	0	0	0	0	0	0	0	0	0	0	0	0	0	0	0	0	0	0	0	0	0	0
hsa-mir-200b-5p_+_4	0	0	0	0	0	0	0	0	0	0	0	0	0	0	0	0	0	0	0	0	0	0	0	0	0	0	0	0	0	0	12.7625	0	0	0	6.30269	0	0	0	0	0	0	0	0	0	0	0	0	0	0
hsa-mir-200b-5p_+_5	0	0	0	0	0	0	0	0	0	0	0	0	0	0	0	0	0	0	0	0	0	0	0	0	0	0	0	0	0	0	0	0	0	0	0	0	0	0	0	0	0	0	0	0	0	0	0	0	0
hsa-mir-200b-5p_+_7	0	0	0	0	0	0	0	0	0	0	0	0	0	0	0	0	0	0	0	0	0	0	0	0	0	0	0	0	0	0	0	0	0	0	0	0	0	0	0	0	0	0	0	0	0	0	0	0	0
hsa-mir-200b-5p_+_8	0	0	0	0	0	0	0	0	0	0	0	0	0	0	0	0	0	0	0	0	0	0	0	0	0	0	0	0	0	0	0	0	0	0	0	0	0	0	0	0	0	0	0	0	0	0	0	0	0
hsa-mir-200c-3p	10336.2	3147.06	3152.99	505.649	2816.3	2452.07	3775.2	3761.74	3666.16	2474.97	1621.73	2642.62	1215.04	3445.86	3292.05	1829.66	2471.65	1996.41	2733.94	2247.99	2682.68	2426.16	1304.46	1896.86	2242.19	1715.22	1245.8	2393.71	1558.76	1707.18	2592.75	1723.72	1149.18	2463.83	2972.77	2238.94	1221.87	2813.38	2153.73	1585.08	1932.89	2344.33	1370.4	2485.98	4038.18	2029.33	2628.54	4048.71	3075.51
hsa-mir-200c-3p_-_1	130.294	0	18.5289	0	0	0	32.1335	39.0107	0	19.6002	14.0231	0	0	23.3314	29.955	18.6969	17.4011	0	0	0	17.4295	27.8202	0	0	34.9043	24.3192	23.2289	19.3521	35.4265	15.1566	46.1414	0	11.9862	21.8161	22.6897	24.8143	7.21063	40.4076	0	0	34.9438	27.7562	0	0	0	25.0093	16.2074	28.271	25.4024
hsa-mir-200c-3p_+_1	37.056	0	0	0	0	0	0	0	0	0	0	0	0	0	19.4707	5.7934	0	0	0	0	0	0	0	0	0	0	0	0	0	0	0	0	8.98967	9.28345	5.88251	0	0	0	0	0	0	0	0	0	0	0	0	0	0
hsa-mir-200c-3p_+_2	0	0	0	0	0	0	0	0	0	0	0	0	0	0	0	0	0	0	0	0	0	0	0	0	0	0	0	0	0	0	0	0	0	0	0	0	0	0	0	0	0	0	0	0	0	0	0	0	0
hsa-mir-200c-3p_+_3	0	0	0	0	0	0	0	0	0	0	0	0	0	0	0	0	6.96043	0	0	0	0	0	0	0	0	0	0	0	0	0	0	0	0	0	0	0	0	0	0	0	0	0	0	0	0	0	0	0	0
hsa-mir-200c-3p_+_4	0	0	0	0	0	0	0	0	0	0	0	0	0	0	0	0	0	0	0	0	0	0	0	0	0	0	0	0	0	0	0	0	0	0	0	0	0	0	0	0	0	0	0	0	0	0	0	0	0
hsa-mir-200c-3p_+_5	0	0	0	0	0	0	0	0	0	0	0	0	0	0	0	0	0	0	0	0	0	0	0	0	0	0	0	0	0	6.88936	0	0	0	0	0	0	0	0	0	0	0	0	0	0	0	0	0	0	0
hsa-mir-200c-3p_+_6	0	0	0	0	0	0	0	0	0	0	0	0	0	0	0	0	0	0	0	0	0	0	0	0	0	0	0	0	0	0	0	0	0	0	0	0	0	0	0	0	0	0	0	0	0	0	0	0	0
hsa-mir-200c-5p	21.5164	0	18.5289	0	41.3182	19.1102	31.1597	0	36.8335	24.9457	9.89863	0	0	0	29.955	22.6469	0	44.4544	0	0	0	22.0243	0	0	18.2832	22.8887	0	19.3521	0	26.1796	28.4702	18.3472	11.2371	14.3894	14.2861	10.8834	12.4547	0	13.0794	21.6685	20.9663	24.5535	0	0	0	0	19.1542	19.3433	0
hsa-mir-202-3p	0	0	0	0	0	0	0	0	0	0	0	0	0	0	0	0	0	0	0	0	0	0	0	0	0	0	0	0	0	0	0	0	0	0	0	0	0	0	0	0	0	0	0	0	0	0	0	0	0
hsa-mir-202-3p_-_1	0	0	0	0	0	0	0	0	0	0	0	0	0	0	0	0	0	0	0	0	0	0	0	0	0	0	0	0	0	0	0	0	0	0	0	0	0	0	0	0	0	0	0	0	0	0	0	0	0
hsa-mir-202-5p	0	0	0	0	0	0	0	0	0	0	0	0	0	0	0	8.69009	0	0	0	0	0	0	0	0	0	0	0	0	0	0	0	0	8.24053	0	0	0	0	0	0	0	0	0	0	0	0	0	0	0	0
hsa-mir-202-5p_-_1	0	0	0	0	0	0	0	0	0	0	0	0	0	0	0	0	0	0	0	0	0	0	0	0	0	0	0	0	0	0	0	0	0	0	0	0	0	0	0	0	0	0	0	0	0	0	0	0	0
hsa-mir-203	2366.8	2053.04	1806.56	791.375	2143.22	1940.88	2196.76	3503.99	2737.96	1712.35	1739.68	1139.39	1612.33	2498.25	1950.07	1393.84	1164.48	2028.74	1686.5	1788.42	2197.56	1677.33	915.282	2355.87	2309.5	1476.32	3028.32	2008.9	1665.04	1895.95	2500.47	1879.67	2110.32	2740.94	2444.18	1677.36	1545.7	2373.94	1212.02	2695.43	2296.31	1383.54	2222.62	778.655	1943.48	1555.94	1809.33	2638.14	1667.49
hsa-mir-203_-_1	17.9303	0	0	0	0	0	0	0	0	0	0	0	0	0	0	4.74005	9.04855	0	0	0	0	0	0	0	0	0	19.5612	9.67605	0	0	12.7625	10.091	14.9828	0	10.9247	9.57743	23.5984	0	0	21.0119	0	0	0	0	0	0	0	0	0
hsa-mir-203_-_2	29.8839	15.4681	0	0	0	13.1382	13.6324	27.8648	0	0	18.1475	0	0	0	0	7.90008	10.4406	0	0	0	43.5736	0	0	0	17.4522	0	24.4515	26.0509	26.5699	16.5345	0	22.934	11.2371	25.0653	20.1686	16.9782	17.6988	0	0	33.4877	13.9775	0	0	0	0	0	0	23.8072	0
hsa-mir-203_+_1	2044.06	1112.3	1507.01	607.818	1416.81	1182.44	1302.87	2923.01	2513.27	1329.25	1634.92	820.69	1311.06	1794.72	2123.81	1522.35	2324.09	2259.09	1636.95	2528.99	2517.1	1533.59	1225.18	1778.31	2562.97	1816.79	2606.53	2245.59	1848.08	1555.62	2177.48	2091.58	2156.02	2604.94	2740.41	1638.18	1860.34	2719.93	2148.28	3819.57	3735.99	1888.49	1612.39	2686	1361	1407.67	1701.77	2202.17	1221.13
hsa-mir-203_+_2	14.3443	0	0	0	17.327	0	0	0	0	0	0	0	0	0	0	6.32007	12.5288	0	22.2133	0	20.3344	26.6611	0	0	14.1279	17.1665	19.5612	0	0	8.26724	0	0	18.7285	6.49842	0	0	11.1437	0	0	0	0	13.8781	0	0	0	0	0	0	0
hsa-mir-203_+_3	0	0	0	0	0	0	0	0	0	0	0	0	0	0	0	5.26672	0	0	0	0	42.1212	0	0	0	23.2695	0	0	14.8862	0	0	0	0	0	10.676	15.5466	12.6248	0	0	0	15.1023	0	0	0	0	0	0	0	0	0
hsa-mir-203_+_4	0	0	0	0	0	0	0	0	0	0	0	0	0	0	0	0	0	0	0	0	0	0	0	0	0	0	0	0	0	13.7787	0	0	0	10.2118	0	0	0	0	0	0	0	0	0	0	0	0	0	0	0
hsa-mir-203_+_5	0	0	0	0	0	0	0	18.1121	0	0	0	0	0	0	0	0	0	0	0	0	0	0	0	0	9.97266	0	0	8.18743	0	0	0	0	0	7.89094	0	0	0	0	0	0	0	0	0	0	0	0	0	0	0
hsa-mir-203_+_6	0	0	0	0	0	0	0	0	0	0	0	0	0	0	0	0	0	0	0	0	0	0	0	0	0	0	0	0	0	0	0	0	0	0	0	0	0	0	0	9.84932	0	0	0	0	0	0	0	0	0
hsa-mir-203_+_7	0	0	0	0	0	0	0	0	0	0	0	0	0	0	0	0	0	0	0	0	0	0	0	0	0	0	0	0	0	0	0	0	0	0	5.04215	0	0	0	0	0	0	0	0	0	0	0	0	0	0
hsa-mir-204-3p_-_1	0	0	0	0	0	0	0	0	0	0	0	0	0	0	0	0	0	0	0	0	0	0	0	0	0	0	0	0	0	0	0	0	0	0	0	0	0	0	0	0	0	0	0	0	0	0	0	0	0
hsa-mir-204-5p	52.5957	127.963	95.7324	24.2434	94.632	133.771	128.534	129.571	110.5	188.875	101.461	62.9196	87.7348	62.8152	215.676	99.5411	247.791	151.549	70.0573	128.682	139.436	42.8895	134.53	118.554	149.59	35.7635	55.0159	93.7832	309.982	75.0941	292.556	111.001	131.848	157.355	435.306	191.113	131.758	277.802	433.799	193.703	494.205	81.1334	86.8007	621.495	0	209.007	175.334	236.584	244.952
hsa-mir-204-5p_+_1	0	0	0	0	0	0	0	0	0	0	0	0	0	0	0	0	0	0	0	0	0	0	0	0	0	0	0	0	0	0	0	0	0	0	0	0	0	0	0	0	0	0	0	0	0	0	0	0	0
hsa-mir-204-5p_+_3	0	0	0	0	0	0	0	0	0	0	0	0	0	0	0	0	0	0	0	0	0	0	0	0	0	0	0	0	0	0	0	0	0	0	0	0	0	0	0	0	0	0	0	0	0	0	0	0	0
hsa-mir-204-5p_+_4	0	0	0	0	0	0	0	0	0	0	0	0	0	0	0	0	0	0	0	0	0	0	0	0	0	0	0	0	0	0	0	0	0	0	0	0	0	0	0	0	0	0	0	0	0	0	0	0	0
hsa-mir-205-3p	0	0	0	0	0	0	0	0	0	0	0	0	0	0	0	0	0	0	0	0	0	0	0	0	0	0	0	0	0	0	0	0	0	0	0	0	0	0	0	0	0	0	0	0	0	0	0	0	0
hsa-mir-205-5p	25.1025	0	0	0	0	0	12.6586	22.2918	46.6558	33.8549	117.959	0	0	0	41.937	0	9.04855	0	44.4265	28.8878	0	0	0	57.7569	26.5938	0	0	0	19.1893	0	67.7395	0	0	0	11.3448	0	0	27.7802	0	0	13.9775	0	30.2487	0	0	0	0	0	0
hsa-mir-205-5p_-_1	0	0	0	0	0	0	0	0	0	0	0	0	0	0	0	0	0	0	0	0	0	0	0	0	0	0	0	0	0	0	0	0	0	0	0	0	0	0	0	0	0	0	0	0	0	0	0	0	0
hsa-mir-205-5p_+_1	0	0	0	0	0	0	0	0	0	0	0	0	0	0	0	0	0	0	0	0	0	0	0	0	0	0	0	0	0	0	0	0	0	0	0	0	0	0	0	0	0	0	0	0	0	0	0	0	0
hsa-mir-205-5p_+_2	0	0	0	0	0	0	0	0	0	0	0	0	0	0	0	0	0	0	0	0	0	0	0	0	0	0	0	0	0	0	0	0	0	0	0	0	0	0	0	0	0	0	0	0	0	0	0	0	0
hsa-mir-205-5p_+_5	0	0	0	0	0	0	0	0	0	0	0	0	0	0	0	0	0	0	0	0	0	0	0	0	0	0	0	0	0	0	0	0	0	0	0	0	0	0	0	0	0	0	0	0	0	0	0	0	0
hsa-mir-205-5p_+_6	0	0	0	0	0	0	0	0	0	0	0	0	0	0	0	0	0	0	0	0	0	0	0	0	0	0	0	0	0	0	0	0	0	0	0	0	0	0	0	0	0	0	0	0	0	0	0	0	0
hsa-mir-205-5p_+_8	0	0	0	0	0	0	0	0	0	0	0	0	0	0	0	0	0	0	0	0	0	0	0	0	0	0	0	0	0	0	0	0	0	0	0	0	0	0	0	0	0	0	0	0	0	0	0	0	0
hsa-mir-208a_+_6	21.5164	0	0	0	0	0	0	0	0	0	0	0	0	0	0	0	0	0	0	0	0	0	0	0	0	0	0	0	0	0	0	0	0	0	0	0	0	0	0	0	0	0	0	0	0	0	0	0	0
hsa-mir-208a_+_8	40.6421	0	0	0	0	0	0	0	0	0	0	0	0	0	0	0	0	0	0	0	0	0	0	0	0	0	0	0	0	0	0	0	0	0	0	0	0	0	0	0	0	0	0	0	0	0	0	0	0
hsa-mir-208b	0	0	0	0	0	0	0	0	0	0	0	0	0	0	0	2.8967	0	0	0	0	0	18.5468	0	0	0	0	0	0	0	0	0	0	0	0	0	0	0	0	0	0	0	0	0	0	0	0	0	0	0
hsa-mir-20a-3p	0	26.7176	0	22.5118	0	0	11.6849	15.3256	14.7334	0	20.6221	0	19.8645	0	0	13.4301	10.4406	0	0	0	0	0	0	0	27.4248	28.6108	0	25.3066	0	10.334	11.7808	26.6034	0	10.676	20.1686	4.78872	11.1437	0	0	0	0	13.8781	27.6184	0	0	23.223	0	0	0
hsa-mir-20a-3p_-_1	0	0	0	0	0	0	0	0	0	0	0	0	0	0	0	0	0	0	0	0	0	0	0	0	0	0	0	0	0	0	0	0	0	0	0	0	0	0	0	0	0	0	0	0	0	0	0	0	0
hsa-mir-20a-3p_-_3	0	0	0	0	0	0	0	0	0	0	0	0	0	0	0	0	0	0	0	0	0	0	0	0	0	0	0	0	0	0	0	0	0	0	0	0	0	0	0	0	0	0	0	0	0	0	0	0	0
hsa-mir-20a-3p_+_1	0	0	0	0	0	0	0	0	0	0	0	0	0	0	0	0	0	0	0	0	0	0	0	0	0	0	0	0	0	0	0	0	13.4845	0	0	5.22405	0	0	0	0	0	0	0	0	0	0	17.6808	0	0
hsa-mir-20a-5p	865.438	1326.04	1057.69	1189.66	1134.25	1004.48	1296.05	923.717	1035.02	1197.39	879.328	560.805	730.02	1302.97	1174.24	776.052	636.183	1028.51	1088.45	1173.89	947	1344.64	869.638	750.84	1219.16	1031.42	968.28	1881.62	419.213	1026.52	1123.1	796.268	728.163	871.716	1157.17	855.004	464.758	752.591	735.714	554.188	329.47	889.265	732.545	328.607	604.887	755.639	923.82	1345.11	1061.46
hsa-mir-20a-5p_-_1	0	0	0	0	0	0	0	0	0	0	0	0	0	0	0	0	0	0	0	0	0	0	0	0	0	0	0	0	0	0	0	0	0	0	0	0	0	0	0	0	0	0	0	0	0	0	0	0	0
hsa-mir-20a-5p_+_1	0	0	0	0	0	0	0	0	0	0	0	0	0	0	0	0	0	0	0	0	0	0	0	0	0	0	0	0	0	0	0	0	0	0	0	0	0	0	0	0	0	0	0	0	0	0	0	0	0
hsa-mir-20a-5p_+_2	0	0	0	0	0	0	0	0	0	0	0	0	0	0	0	0	0	0	0	0	26.1442	0	0	0	0	0	0	0	0	0	0	0	0	0	0	0	0	0	0	0	0	0	0	0	0	0	0	0	0
hsa-mir-20a-5p_+_3	0	0	0	0	0	0	0	0	0	0	0	0	0	0	0	0	0	0	0	0	0	0	0	0	0	0	0	0	0	0	0	0	0	0	0	0	0	0	0	0	0	0	0	0	0	0	0	0	0
hsa-mir-20a-5p_+_4	0	0	0	0	0	0	0	0	0	0	0	0	0	0	0	0	0	0	0	0	0	0	0	0	0	0	0	0	0	0	0	0	0	0	0	0	0	0	0	0	0	0	0	0	0	0	0	0	0
hsa-mir-20a-5p_+_5	0	0	0	0	0	0	0	0	0	0	0	0	0	0	0	0	0	0	0	0	0	0	0	0	0	0	0	0	0	0	0	0	0	0	0	0	0	0	0	0	0	0	0	0	0	0	0	0	0
hsa-mir-20a-5p_+_6	0	0	0	0	0	0	0	0	0	0	0	0	0	0	0	0	0	0	0	0	0	0	0	0	14.1279	0	0	0	0	0	0	0	0	0	0	0	0	0	0	0	0	0	0	0	0	0	0	0	0
hsa-mir-20a-5p_+_7	0	0	0	0	0	0	0	0	0	0	0	0	0	0	0	0	0	0	0	0	0	0	0	0	9.14161	0	0	13.3976	0	0	0	0	0	0	0	0	0	0	0	0	0	0	0	0	0	0	0	0	0
hsa-mir-20a-5p_+_8	0	0	0	0	0	0	0	0	0	0	0	0	0	0	0	0	0	0	0	0	0	0	0	0	9.97266	0	0	0	0	0	0	0	0	0	0	0	0	0	0	0	0	0	0	0	0	0	0	0	0
hsa-mir-20b-3p	0	0	0	0	0	0	0	0	0	0	0	0	0	0	0	0	0	0	0	0	0	0	0	0	0	0	0	0	0	0	0	0	0	0	0	0	0	0	0	0	0	0	0	0	0	0	0	0	0
hsa-mir-20b-3p_-_1	0	0	0	0	0	0	0	0	0	0	0	0	0	0	0	0	0	0	0	0	0	0	0	0	0	0	0	0	0	0	0	0	0	0	0	0	0	0	0	0	0	0	0	0	0	0	0	0	0
hsa-mir-20b-3p_-_3	0	0	0	0	0	0	0	0	0	0	0	0	0	0	0	0	0	0	0	0	0	0	0	0	0	0	0	0	0	0	0	0	0	0	0	0	0	0	0	0	0	0	0	0	0	0	0	0	0
hsa-mir-20b-5p	40.6421	0	0	38.0968	27.9898	25.0821	46.7396	0	0	0	21.447	19.1494	19.8645	28.7155	0	23.1736	0	0	29.0481	0	0	15.0693	0	0	29.918	20.0276	15.8935	25.3066	0	8.95617	23.5616	11.9257	9.7388	12.9968	19.3282	15.6722	0	0	16.3492	11.8192	0	25.6211	0	0	0	37.514	16.2074	20.8313	58.0627
hsa-mir-21-3p	10452.2	4804.96	11023.1	31928.6	12083.6	11365.8	7378.04	6950.87	12859.8	3966.37	17951.2	4984.32	10923.8	15186.9	12314.5	18029.6	8942.76	7569.37	4242.74	9191.57	7151.88	10373.5	11180.4	14013.7	6180.56	15112.2	21387.7	11850.2	4093.23	11871.8	4973.45	11370.7	11822.2	11184.7	6248.9	9948.78	15060.4	6273.27	6910.26	13485	5801.67	12041.9	11368.3	6822.16	6917	6259.48	5569.44	5725.63	5192.98
hsa-mir-21-3p_-_1	0	0	0	0	0	0	15.5799	22.2918	30.6946	0	33.8203	15.046	0	0	0	21.3302	9.04855	0	0	0	0	12.7509	0	0	14.959	38.6246	0	11.1647	0	13.0898	0	12.843	20.2267	16.246	24.7906	12.6248	8.52165	45.4585	16.3492	19.6986	0	0	14.4668	0	61.6089	0	0	16.3674	0
hsa-mir-21-3p_-_2	15.5396	0	0	55.4136	21.3255	0	0	0	0	0	12.3733	0	0	0	0	6.5834	0	0	0	0	23.2393	26.6611	0	0	9.14161	0	18.3386	0	0	16.5345	0	25.6861	8.98967	0	4.62197	0	9.17717	0	0	0	0	0	0	0	0	0	0	0	0
hsa-mir-21-3p_-_3	31.0792	0	0	31.1701	0	0	0	0	14.7334	0	18.1475	0	0	0	0	5.53006	0	0	0	0	21.7868	0	28.8278	0	9.14161	40.0552	0	27.5395	0	0	0	0	0	5.1059	0	0	0	45.4585	0	11.8192	0	35.229	0	0	0	0	0	0	0
hsa-mir-21-3p_-_4	15.5396	0	24.7051	27.7068	25.3241	25.0821	14.6061	26.4715	0	0	21.447	0	0	39.4838	37.4437	13.6935	0	0	0	42.0186	0	24.3427	0	0	20.7764	17.1665	36.6773	23.818	0	22.7349	0	21.0993	40.4535	6.49842	8.40358	10.4481	0	0	0	15.1023	0	28.8237	0	0	0	0	0	20.8313	0
hsa-mir-21-3p_-_5	0	0	0	0	0	0	0	0	0	0	0	0	0	0	0	0	0	0	0	0	0	20.8652	0	0	0	0	0	0	0	8.26724	0	0	0	0	0	5.22405	0	0	0	0	13.9775	0	0	0	0	0	0	0	0
hsa-mir-21-3p_-_6	0	0	0	25.9751	0	13.1382	0	0	15.9612	0	0	0	0	0	0	5.00339	0	0	0	0	0	0	0	0	0	21.4581	0	0	0	9.64511	11.7808	11.9257	0	0	0	0	0	0	0	0	0	0	0	0	0	0	0	0	0
hsa-mir-21-3p_-_7	0	0	0	0	0	0	0	0	0	0	0	0	0	0	0	0	9.04855	0	0	0	0	0	0	0	0	0	0	0	0	0	0	0	0	6.96259	0	0	0	0	0	7.87946	0	0	0	0	0	0	0	0	0
hsa-mir-21-3p_-_8	0	0	0	0	0	0	0	0	0	0	0	0	0	0	0	0	0	0	0	0	15.977	0	0	0	0	0	0	0	0	0	0	0	0	0	0	0	0	0	0	0	0	0	0	0	0	0	0	0	0
hsa-mir-21-3p_+_1	106.387	75.9343	165.216	271.873	115.958	151.687	102.243	68.2687	95.7671	55.237	202.922	79.3333	167.193	190.24	143.784	183.282	88.3974	99.0121	82.0182	115.551	111.839	154.17	115.311	115.514	108.868	183.109	257.964	159.283	118.088	185.324	53.9953	154.116	230.735	172.672	95.8008	96.2097	154.701	53.0349	89.3756	151.023	72.8828	141.983	106.528	85.7235	0	67.8825	67.7763	63.9818	61.6916
hsa-mir-21-3p_+_2	35.8607	43.5919	72.5714	141.997	79.9707	66.8856	52.5821	50.1566	99.4504	0	59.3918	34.1954	99.3224	73.5835	61.4077	39.2371	29.2338	50.5164	0	110.299	39.2163	67.2322	55.2533	66.8764	44.0459	72.9576	116.145	84.1072	0	77.1609	19.6346	66.9673	67.4225	87.2645	30.2529	37.4391	84.561	40.4076	0	82.0777	36.9406	24.5535	101.268	0	112.016	32.1549	29.468	52.0782	0
hsa-mir-21-3p_+_3	13.1489	0	20.0729	0	23.9912	0	0	0	14.7334	0	0	0	0	0	0	2.8967	0	0	0	0	0	0	0	0	18.2832	0	15.8935	10.4204	0	0	0	0	0	0	6.30269	5.22405	0	0	0	0	0	0	0	0	0	0	0	0	0
hsa-mir-21-3p_+_4	16.735	0	0	0	0	0	0	0	0	0	0	0	0	0	0	0	0	0	0	0	0	15.0693	36.0347	0	0	0	0	0	0	0	0	0	0	0	0	0	0	0	0	0	0	0	0	0	0	0	0	0	0
hsa-mir-21-3p_+_5	0	0	0	0	0	17.9158	0	0	0	0	10.7235	0	0	0	0	0	0	0	0	0	0	0	0	0	9.97266	0	15.8935	12.6533	0	0	0	0	0	12.9968	0	12.6248	9.17717	0	0	0	0	0	0	0	0	0	0	0	0
hsa-mir-21-3p_+_6	0	0	0	24.2434	17.327	20.3045	16.5536	0	0	0	12.3733	15.046	28.1414	25.1261	0	8.42676	0	0	0	0	0	23.1835	0	42.5577	0	0	42.7902	20.0964	0	14.4677	0	0	0	8.81928	0	5.22405	0	0	0	10.5059	0	0	0	0	0	0	0	0	0
hsa-mir-21-3p_+_7	0	0	0	31.1701	43.9839	16.7214	0	19.5053	24.5557	0	13.1982	25.9885	0	35.8944	0	2.63336	0	0	0	0	0	0	0	0	0	0	0	0	0	10.334	0	0	0	8.81928	0	0	0	0	0	0	0	0	0	0	0	0	0	0	0
hsa-mir-21-3p_+_8	0	0	0	0	0	0	0	0	0	0	0	0	0	0	0	0	0	0	0	0	0	0	0	0	0	0	0	0	0	0	0	0	0	0	0	0	0	0	0	0	0	0	0	0	0	0	0	0	0
hsa-mir-21-5p	325725	236482	413646	828580	410494	437433	310052	287861	389999	197308	572451	250972	430286	514964	347117	545565	261561	315117	241624	379743	293708	410002	366942	368589	237662	421911	546571	425250	133753	459081	208599	558298	460481	419488	299703	356550	382686	211387	215913	353287	199828	384736	413792	221774	212047	214635	201455	228960	201282
hsa-mir-21-5p_-_1	307.206	146.244	480.206	1080.56	414.515	451.478	282.385	261.929	385.524	153.238	742.397	281.77	604.211	484.574	286.07	920.623	441.291	446.565	379.334	598.765	447.356	586.543	506.889	711.322	317.463	832.575	1062.42	678.068	107.756	804.678	287.647	1026.53	786.596	667.944	377.321	630.369	760.394	202.038	226.709	538.43	290.533	612.771	618.126	235.74	448.065	167.92	170.914	205.337	190.518
hsa-mir-21-5p_-_2	0	0	0	0	0	0	0	0	0	0	0	0	0	0	0	3.42337	0	0	0	0	0	0	0	0	0	0	0	0	0	0	0	0	8.98967	0	0	0	0	0	0	0	0	0	0	0	0	0	0	0	0
hsa-mir-21-5p_-_3	0	0	0	0	0	0	0	0	0	0	0	0	0	0	0	0	0	0	0	0	0	0	0	0	0	0	0	0	0	0	0	0	0	0	0	0	0	0	0	0	0	0	0	0	0	0	0	0	0
hsa-mir-21-5p_-_4	0	0	0	0	0	0	0	0	0	0	0	0	0	0	0	0	0	0	0	0	0	0	0	0	0	0	0	0	0	0	0	0	0	0	0	0	0	0	0	0	0	0	0	0	0	0	0	0	0
hsa-mir-21-5p_+_1	721.995	454.2	1025.26	1890.99	903.669	862.346	652.407	600.486	751.403	424.077	999.762	671.598	1130.62	1166.57	647.028	1146.3	508.807	959.811	586.089	1155.51	899.069	1222.93	989.754	1066.98	930.782	1203.09	1361.95	1146.24	249.461	1120.9	615.546	1223.76	1054.04	886.57	623.546	738.333	920.339	785.422	449.058	699.958	500.195	892.467	812.77	614.351	873.726	464.459	341.828	546.078	312.087
hsa-mir-21-5p_+_2	511.612	284.051	543.513	1151.56	466.496	392.953	244.409	465.342	606.525	267.276	567.521	292.713	1215.04	714.298	452.32	629.11	279.113	448.585	307.568	882.39	649.247	778.966	732.706	559.33	575.09	673.785	986.619	591.728	212.559	543.571	353.424	520.143	624.782	396.403	403.372	402.688	346.766	404.076	228.889	350.636	213.656	636.257	720.709	507.197	336.048	353.703	191.542	272.295	210.477
hsa-mir-21-5p_+_3	302.425	195.461	401.459	746.352	451.835	274.709	208.381	172.762	321.679	131.856	569.996	331.012	609.178	416.375	268.097	453.202	160.09	363.718	351.995	378.167	531.598	499.605	372.359	419.498	423.007	569.356	484.14	497.944	129.897	283.153	258.196	360.522	424.013	305.89	304.21	271.651	144.213	267.7	130.794	301.389	163.737	361.898	236.729	164.303	117.617	189.356	101.664	226.168	132.456
hsa-mir-21-5p_+_4	851.093	563.883	535.793	1923.89	719.737	629.441	369.048	610.238	880.32	318.949	725.899	292.713	2099.01	866.85	750.373	659.394	281.201	733.497	432.304	1126.62	923.761	974.867	792.764	896.752	605.008	848.311	1403.52	861.168	236.176	910.085	296.483	553.168	790.341	426.575	497.072	484.966	283.181	674.301	248.508	318.461	190.693	586.082	782.522	357.181	582.484	291.18	172.388	386.867	277.612
hsa-mir-21-5p_+_5	261.783	132.182	216.17	803.497	283.896	242.46	137.298	178.334	232.051	146.111	320.056	113.529	326.109	287.155	299.55	160.635	52.8992	327.346	157.202	204.841	347.137	234.154	247.438	425.577	222.723	316.15	300.754	284.327	166.8	196.347	158.059	233.927	231.484	186.133	153.786	105.352	98.9823	149.003	41.418	87.3306	73.8811	151.591	160.45	0	0	203.647	88.4039	142.843	85.2796
hsa-mir-21-5p_+_6	111.168	46.4043	64.851	235.508	86.635	80.0238	64.267	65.4822	94.5393	21.382	93.2121	45.1379	79.4579	96.9149	89.865	38.4471	18.7932	42.4337	35.883	84.0372	58.0982	56.7996	45.644	112.474	65.6534	115.874	95.3609	84.8515	19.1893	54.426	38.2875	85.3145	47.9449	85.8719	49.5811	45.2751	38.0197	30.3057	19.619	40.0539	17.9711	45.9044	59.1823	78.5798	84.0121	48.2323	23.5744	63.9818	41.7326
hsa-mir-21-5p_+_7	25.1025	22.4991	54.0425	121.217	37.3197	37.0259	29.2123	33.4377	57.7058	23.1639	48.6683	25.9885	38.0736	44.868	25.4617	25.2803	18.7932	22.2272	0	36.7663	50.8359	54.4813	52.8509	33.4382	45.708	60.0827	64.7965	44.6587	48.7114	31.0021	0	33.9423	31.4638	29.707	13.8659	9.57743	18.3543	27.7802	0	27.5781	20.9663	29.8912	26.3032	0	0	32.1549	16.2074	25.2951	0
hsa-mir-21-5p_+_8	23.9071	0	0	60.6086	0	13.1382	12.6586	19.5053	15.9612	0	17.3226	0	18.2091	0	23.964	8.95343	0	0	0	0	15.977	0	0	0	21.6074	34.333	23.2289	14.8862	0	16.5345	0	11.9257	9.7388	9.28345	8.40358	5.65939	0	0	0	7.87946	0	0	0	0	0	0	0	0	0
hsa-mir-210	2228.14	818.403	2590.95	716.913	850.356	1518.06	1722.55	2716.81	2187.91	586.224	1598.63	1252.92	961.772	1783.95	691.96	2400.05	716.924	1323.53	907.327	1512.67	1593.34	2016.97	651.027	1565.52	991.449	1135.85	1638.25	981.747	165.324	1213.91	443.743	786.177	1435.35	2634.64	1359.28	1087.47	1023.91	1361.23	529.714	1447.19	761.775	1014.17	1123.15	921.527	952.137	423.372	607.04	1294.52	342.933
hsa-mir-210_-_1	236.68	46.4043	179.112	74.462	49.3153	130.188	124.639	215.952	160.84	40.9823	172.401	116.264	109.255	174.088	68.8965	185.915	54.2913	143.466	68.3485	118.177	87.1473	119.395	33.6324	88.1553	76.4571	124.457	144.264	81.8743	19.1893	144.677	13.7442	81.645	165.56	270.148	102.944	94.033	83.9055	68.1878	23.9788	74.1982	49.9197	84.336	113.104	0	0	0	19.1542	124.988	0
hsa-mir-210_-_2	0	0	0	0	0	0	0	0	0	0	0	0	0	0	0	0	0	0	0	0	0	0	0	0	0	0	0	0	0	0	0	0	0	0	0	0	0	0	0	0	0	0	0	0	0	0	0	0	0
hsa-mir-210_+_1	27.4932	0	0	0	0	0	0	0	0	0	0	0	0	0	0	21.0669	0	0	0	0	0	0	0	0	0	0	0	0	0	0	0	0	0	17.1744	0	7.40074	0	0	0	9.84932	0	0	26.3032	0	0	0	0	0	0
hsa-mir-210_+_2	17.9303	0	26.2492	0	0	0	15.5799	18.1121	0	0	0	0	0	25.1261	0	22.3836	0	0	0	0	0	0	26.4255	0	9.97266	17.1665	0	0	0	11.7119	0	0	10.4879	10.676	7.9834	0	0	0	0	0	0	0	0	0	0	0	0	0	0
hsa-mir-210_+_3	0	0	0	0	0	0	0	0	0	0	0	0	0	0	0	4.47671	0	0	0	0	0	0	0	0	0	0	0	0	0	0	0	0	0	6.96259	0	0	0	0	0	0	0	0	0	0	0	0	0	0	0
hsa-mir-210_+_4	0	0	0	0	0	0	0	0	0	0	0	0	0	0	0	0	0	0	0	0	0	0	0	0	0	0	0	0	0	0	0	0	0	0	0	0	0	0	0	0	0	0	0	0	0	0	0	0	0
hsa-mir-210_+_5	0	0	0	0	0	0	0	0	0	0	0	0	0	0	0	3.16003	0	0	0	0	0	0	0	0	11.6348	0	0	0	0	0	0	0	0	0	0	0	0	0	0	0	0	0	0	0	0	0	0	0	0
hsa-mir-210_+_6	0	0	0	0	0	0	0	0	0	0	0	0	0	0	0	0	0	0	0	0	0	0	0	0	0	0	0	0	0	0	0	0	0	0	0	0	0	0	0	0	0	0	0	0	0	0	0	0	0
hsa-mir-210_+_7	0	0	0	0	0	0	0	0	0	0	0	0	0	0	0	0	0	0	0	0	0	0	0	0	0	0	0	0	0	0	0	0	0	0	0	0	0	0	0	0	0	0	0	0	0	0	0	0	0
hsa-mir-211-5p	0	0	0	0	0	0	0	0	0	0	0	0	0	0	0	0	0	0	0	0	0	0	0	0	0	0	0	0	0	0	0	0	0	0	0	0	0	0	0	0	0	0	0	0	0	0	0	0	0
hsa-mir-2110	15.5396	0	16.9848	0	0	0	22.3961	16.7189	0	37.4186	0	34.1954	0	21.5366	20.9685	11.3235	29.9298	0	52.9701	55.1494	20.3344	40.5712	0	42.5577	19.1143	22.8887	23.2289	19.3521	0	16.5345	65.776	30.2729	20.9759	25.9937	15.9668	30.909	32.7756	0	40.328	24.9516	16.9727	23.486	38.1397	0	0	0	0	19.3433	29.0314
hsa-mir-2110_+_1	0	0	0	0	0	0	0	0	0	0	0	0	0	0	0	0	0	0	0	0	0	0	0	0	0	0	0	0	0	0	0	0	0	0	0	0	0	0	0	0	0	0	0	0	0	0	0	0	0
hsa-mir-2110_+_5	0	0	0	0	0	0	0	0	0	0	0	0	0	0	0	0	0	0	0	0	0	0	0	0	0	0	0	0	0	0	0	0	0	0	0	0	0	0	0	0	0	0	0	0	0	0	0	0	0
hsa-mir-2110_+_6	0	0	0	0	0	0	0	0	0	0	0	0	0	0	0	0	0	0	0	0	0	0	0	0	0	0	0	0	0	0	0	0	0	0	0	0	0	0	0	0	0	0	0	0	0	0	0	0	0
hsa-mir-2110_+_8	0	0	0	0	0	0	0	0	0	0	0	0	0	0	0	0	0	0	0	0	0	0	0	0	0	0	0	0	0	0	0	0	0	0	0	0	0	0	0	0	0	0	0	0	0	0	0	0	0
hsa-mir-2113	0	0	0	0	0	0	0	0	0	0	0	0	0	0	0	0	0	0	0	0	0	0	0	0	0	0	0	0	0	0	0	0	0	0	0	0	0	0	0	0	0	0	0	0	0	0	0	0	0
hsa-mir-2114-3p	0	0	0	0	0	0	0	0	0	0	0	0	0	0	0	0	0	0	0	0	0	0	0	0	0	0	0	0	0	0	0	0	0	0	0	0	0	0	0	0	0	0	0	0	0	0	0	0	0
hsa-mir-2114-5p	0	15.4681	0	0	0	0	0	0	0	0	0	0	0	0	0	0	0	0	0	0	0	0	0	0	0	0	0	0	0	0	0	0	0	0	0	0	0	0	0	0	0	0	0	0	0	0	0	0	0
hsa-mir-2115-3p	0	0	0	48.4869	0	0	0	0	0	0	23.9217	0	0	0	0	3.68671	0	0	0	0	0	0	0	0	0	0	0	0	0	0	0	0	9.7388	0	0	0	0	0	0	0	0	0	0	0	0	0	0	0	0
hsa-mir-2116-3p	0	0	15.4407	0	0	0	0	0	0	0	0	0	0	0	0	3.16003	0	0	0	0	0	0	0	0	0	0	0	0	0	0	0	0	0	7.42676	6.30269	0	0	0	0	7.87946	25.9582	0	0	0	0	0	0	0	0
hsa-mir-2116-3p_-_1	27.4932	0	0	0	0	0	10.7112	0	0	0	0	0	0	0	0	8.42676	0	0	0	0	0	0	0	0	0	0	0	0	0	8.95617	0	0	13.4845	8.35511	14.7063	6.09473	7.86614	0	0	15.7589	14.9759	0	0	0	0	0	16.2074	0	0
hsa-mir-2116-3p_-_2	0	0	0	0	0	0	0	0	0	0	0	0	0	0	0	0	0	0	0	0	0	0	0	0	0	0	0	0	0	0	0	0	0	0	0	0	0	0	0	0	0	0	0	0	0	0	0	0	0
hsa-mir-2116-3p_-_3	0	0	0	0	0	0	0	0	0	0	0	0	0	0	0	0	0	0	0	0	0	0	0	0	0	0	0	0	0	0	0	0	0	0	0	0	0	0	0	0	0	0	0	0	0	0	0	0	0
hsa-mir-2116-3p_-_4	0	0	0	0	0	0	0	0	0	0	0	0	0	0	0	0	0	0	0	0	0	0	0	0	0	0	0	0	0	0	0	0	0	0	0	0	0	0	0	0	0	0	0	0	0	0	0	0	0
hsa-mir-2116-3p_+_1	0	0	0	0	0	0	0	0	0	0	0	0	0	0	0	0	0	0	0	0	0	0	0	0	0	0	0	0	0	0	0	0	0	0	0	0	0	0	0	0	0	0	0	0	0	0	0	0	0
hsa-mir-2116-5p	0	0	0	0	0	0	0	0	0	0	0	0	0	0	0	2.8967	0	0	0	0	0	0	0	0	0	0	0	0	0	0	0	0	10.4879	5.1059	7.56322	0	0	0	0	0	0	0	0	0	0	0	0	0	0
hsa-mir-2116-5p_+_2	0	0	0	0	0	0	0	0	0	0	0	0	0	0	0	0	0	0	0	0	0	0	0	0	0	0	0	0	0	0	0	0	0	0	0	0	0	0	0	0	0	0	0	0	0	0	0	0	0
hsa-mir-212-3p	131.489	53.4353	97.2765	218.191	122.622	118.244	93.4792	101.706	133.828	103.347	134.456	32.8276	183.747	148.962	197.703	95.8544	95.3578	60.6196	93.9792	120.803	110.387	168.081	124.92	97.2748	67.3155	148.776	333.763	70.7096	66.4246	115.052	115.844	130.265	195.525	113.258	105.465	88.8089	441.16	83.3406	108.995	160.216	134.783	67.2553	130.201	0	0	173.279	85.4571	77.3734	121.569
hsa-mir-212-3p_-_1	0	0	0	0	0	0	0	0	0	0	0	0	0	0	0	0	0	0	0	0	0	0	0	0	0	0	0	0	0	0	0	0	0	0	0	0	0	0	0	0	0	0	0	0	0	0	0	0	0
hsa-mir-212-5p	20.321	22.4991	30.8814	29.4385	39.9854	13.1382	10.7112	0	25.7834	28.5094	26.3963	19.1494	74.4918	28.7155	20.9685	62.9373	74.4766	70.7229	42.7178	0	53.7408	28.9794	0	0	29.0869	65.8049	121.035	45.403	0	53.737	42.2145	65.1325	93.6424	18.5669	34.0345	15.6722	84.561	0	53.4074	32.8311	0	40.5667	18.4123	0	0	28.5821	0	16.3674	30.8458
hsa-mir-212-5p_-_1	0	0	0	0	0	0	0	0	0	0	0	0	0	0	0	0	0	0	0	0	0	0	0	0	0	0	0	0	0	0	0	0	0	0	0	0	0	0	0	0	0	0	0	0	0	0	0	0	0
hsa-mir-212-5p_+_1	0	0	0	0	0	0	0	0	0	0	0	0	0	0	28.4572	13.4301	12.5288	0	0	0	23.2393	25.5019	0	0	14.959	48.6384	36.6773	0	0	10.334	18.6529	15.5951	38.2061	8.35511	15.1264	0	18.3543	0	0	28.2347	0	13.8781	0	0	0	0	0	0	0
hsa-mir-212-5p_+_2	0	0	0	0	0	0	0	0	0	0	0	0	0	0	0	0	0	0	0	0	0	0	0	0	0	0	0	0	0	0	0	0	0	0	0	0	0	0	0	0	0	0	0	0	0	0	0	0	0
hsa-mir-214-3p	228.313	296.706	151.319	389.627	347.873	279.486	228.829	214.559	360.968	336.767	277.162	292.713	345.973	251.261	344.482	259.913	291.642	276.83	338.325	288.878	267.252	300.227	350.738	346.541	249.317	334.747	309.312	113.135	122.517	337.579	392.693	150.447	334.116	187.99	206.728	222.022	219.596	386.397	234.338	196.986	197.682	235.927	226.208	157.16	392.056	230.443	271.105	462.752	330.232
hsa-mir-214-3p_-_1	161.373	205.304	95.7324	188.752	215.921	211.406	119.77	111.459	154.701	185.311	158.378	134.046	304.589	157.935	230.653	177.489	199.068	113.157	199.919	102.42	180.104	133.305	163.357	145.912	124.658	178.818	210.283	75.9198	143.182	201.169	199.292	84.3971	216.501	109.545	173.954	147.144	191.409	217.191	106.815	64.3489	127.794	191.09	97.322	85.7235	156.823	135.765	144.393	205.337	215.921
hsa-mir-214-3p_-_2	0	0	0	0	0	0	0	0	0	0	0	0	0	0	0	2.8967	10.4406	0	0	0	0	0	0	0	0	0	0	0	0	0	0	0	0	0	0	0	0	0	0	0	14.9759	0	0	0	0	0	0	0	0
hsa-mir-214-3p_-_3	0	0	0	0	0	0	0	0	0	0	0	0	0	0	0	0	0	0	0	0	0	0	0	0	0	0	0	0	0	0	0	0	0	0	0	0	0	0	0	0	0	0	0	0	0	0	0	0	0
hsa-mir-214-3p_-_4	0	0	0	0	0	0	0	0	0	0	0	0	0	0	0	0	0	0	0	0	0	0	0	0	0	0	0	0	0	0	0	0	0	0	0	0	0	0	0	0	0	0	0	0	0	0	0	0	0
hsa-mir-214-3p_+_1	0	0	0	0	0	0	0	0	0	0	0	0	0	0	0	0	0	0	0	0	0	0	0	0	0	0	0	0	0	0	0	0	0	0	0	0	0	0	0	0	0	0	0	0	0	0	0	0	0
hsa-mir-214-3p_+_2	0	0	0	0	0	0	0	0	0	0	0	0	0	0	0	0	0	0	0	0	0	0	0	0	0	0	0	0	0	0	0	0	0	0	0	0	0	0	0	0	0	0	0	0	0	0	0	0	0
hsa-mir-214-3p_+_3	0	0	0	0	0	0	0	0	0	0	0	0	0	0	0	0	0	0	0	0	0	0	0	0	0	0	0	0	0	0	0	0	0	0	0	0	0	0	0	0	0	0	0	0	61.6089	0	0	0	0
hsa-mir-214-3p_+_4	0	0	0	0	0	0	0	0	0	0	0	0	0	0	0	0	9.04855	0	0	0	0	0	0	0	0	0	0	0	0	0	0	0	0	0	5.46233	0	0	0	0	0	0	0	0	0	0	0	0	0	0
hsa-mir-214-3p_+_6	0	0	0	0	0	0	0	0	0	0	0	0	0	0	0	0	0	0	0	0	0	0	0	0	0	0	0	0	0	0	0	0	0	0	0	0	0	0	0	0	0	0	0	0	0	0	0	0	0
hsa-mir-214-3p_+_7	0	0	0	0	0	0	0	0	0	0	0	0	0	0	0	0	0	0	0	0	0	0	0	0	0	0	0	0	0	0	0	0	0	0	0	0	0	0	0	0	0	0	0	0	0	0	0	0	0
hsa-mir-214-3p_+_8	0	0	0	0	0	0	0	0	0	32.0731	0	0	0	0	0	0	0	0	0	0	0	0	0	0	0	0	0	0	0	0	0	0	0	0	0	0	0	0	0	0	0	0	0	0	0	0	0	0	0
hsa-mir-214-5p	274.932	253.114	314.991	403.48	262.571	306.957	205.46	224.311	228.368	438.332	419.042	309.126	380.736	222.545	223.165	205.666	197.676	99.0121	259.724	225.85	162.675	215.607	317.106	185.43	158.732	217.442	167.493	135.465	187.465	148.81	163.949	284.382	225.491	194.953	150.844	176.747	154.701	151.528	143.873	204.866	168.729	118.497	147.298	128.585	330.448	262.598	249.004	241.048	337.49
hsa-mir-214-5p_-_1	0	0	0	0	0	0	0	0	0	0	0	0	0	0	0	0	0	0	0	0	0	0	0	0	0	0	0	0	0	0	0	0	0	0	0	0	0	0	0	0	0	0	0	0	0	0	0	0	0
hsa-mir-214-5p_-_2	0	0	0	0	0	0	0	0	0	0	0	0	0	0	0	0	0	0	0	0	0	0	0	0	0	0	0	0	0	0	0	0	0	0	0	0	0	0	0	0	0	0	0	0	0	0	0	0	0
hsa-mir-214-5p_-_6	0	0	0	0	0	0	0	0	0	0	0	0	0	0	0	0	0	0	0	0	0	0	0	0	0	0	0	0	0	0	0	0	0	0	0	0	0	0	0	0	0	0	0	0	0	0	0	0	0
hsa-mir-214-5p_-_7	0	0	0	0	0	0	0	0	0	0	0	0	0	0	0	0	0	0	0	0	0	0	0	0	0	0	0	0	0	0	0	0	0	0	0	0	0	0	0	0	0	0	0	0	0	0	0	0	0
hsa-mir-214-5p_+_1	0	0	0	0	13.3285	0	14.6061	0	17.189	0	11.5484	0	29.7967	0	0	7.63675	0	0	0	0	0	0	45.644	0	0	0	0	0	0	0	0	0	0	5.57007	6.72287	11.3188	9.17717	0	0	8.53608	0	0	0	0	0	0	0	0	0
hsa-mir-214-5p_+_2	0	0	0	0	0	0	0	0	0	0	0	0	0	0	0	0	0	0	0	0	0	0	0	0	0	0	0	0	0	0	0	0	0	0	0	0	0	0	0	0	0	0	0	0	0	0	0	0	0
hsa-mir-214-5p_+_3	0	0	0	0	0	0	0	0	0	0	0	0	0	0	0	0	0	0	0	0	0	0	0	0	0	0	0	0	0	0	0	0	0	0	0	0	0	0	0	0	0	0	0	0	0	0	0	0	0
hsa-mir-215	120483	79088.4	65451.6	19303	113762	103986	113993	205256	136940	38202.6	64363.4	59324.9	14593.8	97896.6	39094.3	61224.6	96953.9	160391	675812	64015.3	154663	62443.7	40690.4	145493	85002	87307.4	48230.6	146185	52246.7	91357.8	84671.4	51729	110614	80150.1	196392	50463.5	100736	166176	68214.3	113790	131259	92561.4	182951	127635	71611.9	60190.3	97107.2	146053	28790
hsa-mir-215_-_1	184.085	120.932	89.5561	0	139.949	114.661	172.352	261.929	218.545	53.4551	99.8112	103.954	0	105.888	73.3897	456.888	712.052	1264.93	6171.87	611.896	1077.72	489.172	350.738	1161.22	639.913	652.327	409.563	1328.6	397.072	684.114	438.834	504.548	773.111	679.549	1301.29	330.421	1037.68	1373.86	591.841	932.402	994.4	691.769	1628.17	800.086	156.823	130.406	163.547	190.458	56.2483
hsa-mir-215_-_2	0	0	0	0	0	0	0	0	0	0	0	0	0	0	0	0	0	0	0	0	0	0	0	0	0	0	0	0	0	0	0	0	0	0	0	0	0	0	0	0	0	0	0	0	0	0	0	0	0
hsa-mir-215_-_4	0	0	0	0	0	0	0	0	0	0	0	0	0	0	0	0	0	0	0	0	0	0	0	0	0	0	0	0	0	0	0	0	0	0	0	0	0	0	0	0	0	0	0	0	0	0	0	0	0
hsa-mir-215_+_1	4965.51	6294.11	3514.31	540.282	3525.38	3412.36	5419.85	7267.13	5633.07	4566.85	2315.45	3184.28	1172	6658.41	3709.93	4214.96	6982.7	8003.81	17394.7	3035.84	6720.51	3946.99	2491.2	4033.86	6937.65	2873.96	1637.03	3635.96	4435.69	3200.11	7379.68	2343.85	3076.71	5352.84	6981.7	4150.95	3242.16	7174.87	6050.29	6396.81	7421.06	5466.9	3565.41	5329.14	5981.66	3574.55	7386.14	6502.34	4991.58
hsa-mir-215_+_2	51.4003	0	0	0	25.3241	0	0	44.5836	28.239	0	9.89863	19.1494	0	21.5366	0	14.2202	22.2734	48.4957	247.763	0	133.626	0	0	0	54.0186	25.7497	24.4515	52.1018	0	24.1128	38.2875	11.9257	16.4811	25.0653	40.7574	13.9308	6.55512	60.6113	15.2592	7.22284	18.9695	26.6886	28.9336	0	56.0081	0	26.5212	16.3674	0
hsa-mir-215_+_3	50.2049	26.7176	23.1611	0	39.9854	23.8877	13.6324	40.4039	50.3391	0	30.5208	32.8276	0	37.6891	0	15.0102	19.4892	26.2685	152.075	28.8878	53.7408	16.2285	0	82.0756	41.5528	21.4581	0	53.5904	30.9982	0	35.3424	29.3555	50.1923	20.4236	50.0013	10.8834	18.3543	50.5094	23.9788	19.6986	25.9582	17.0807	43.4004	0	61.6089	32.1549	20.6276	40.1746	0
hsa-mir-215_+_4	50.2049	16.8743	27.7933	0	41.3182	39.4147	38.9497	72.4484	27.0112	28.5094	14.0231	0	0	41.2786	0	7.63675	10.4406	50.5164	179.415	39.3924	63.908	16.2285	0	72.9561	34.9043	34.333	15.8935	31.2611	47.2353	21.357	24.5433	0	8.98967	16.7102	27.7318	0	38.0197	30.3057	19.619	47.2767	44.9277	12.8105	71.0188	0	95.2137	0	29.468	50.5903	0
hsa-mir-215_+_5	76.5028	30.9362	24.7051	0	41.3182	28.6652	32.1335	44.5836	40.5168	0	14.8479	0	0	32.305	0	11.5868	14.6169	58.599	261.433	34.1401	68.2654	13.9101	0	121.594	54.0186	45.7773	14.6709	57.312	29.5221	28.9353	18.6529	18.3472	29.9656	24.137	44.9592	15.6722	44.5748	35.3566	10.8995	27.5781	46.9245	14.9456	72.3339	0	0	0	25.0478	38.6867	0
hsa-mir-215_+_6	20.321	0	0	0	0	0	0	22.2918	17.189	0	0	0	0	0	0	0	0	0	59.805	0	0	0	0	0	9.97266	0	0	11.1647	0	7.5783	0	0	0	10.2118	17.6475	4.35338	8.52165	0	0	0	11.9807	0	22.3578	0	0	0	0	0	0
hsa-mir-215_+_7	0	0	0	0	0	0	0	0	0	0	0	0	0	0	0	0	0	0	0	0	0	0	0	0	0	0	0	0	0	0	0	0	0	0	0	0	0	0	0	0	0	0	0	0	0	0	0	0	0
hsa-mir-216a	0	0	0	0	0	0	0	0	0	0	0	0	0	0	0	5.00339	0	0	0	0	0	0	0	0	0	0	0	0	0	0	0	0	0	0	0	0	13.7658	0	0	0	0	0	22.3578	0	0	0	0	0	0
hsa-mir-216a_-_1	0	0	0	0	0	0	0	0	0	0	0	0	0	0	0	0	0	0	0	0	0	0	0	0	0	0	0	0	0	0	0	0	0	0	0	0	0	0	0	0	0	0	0	0	0	0	0	0	0
hsa-mir-217	0	0	0	0	0	0	0	0	0	0	0	0	0	0	0	0	0	0	0	0	0	0	0	0	0	0	0	0	0	0	0	0	0	0	0	0	0	0	0	0	0	0	0	0	0	0	0	0	0
hsa-mir-217_-_1	0	0	0	0	0	0	0	0	0	0	0	0	0	0	0	0	0	0	0	0	0	0	0	0	0	0	0	0	0	0	0	0	0	0	0	0	9.17717	0	0	7.87946	0	0	0	0	0	0	0	0	0
hsa-mir-218-1-3p_-_1	0	0	0	0	0	0	0	0	0	0	0	0	0	0	0	0	0	0	0	0	0	0	0	0	0	0	0	0	0	0	0	0	0	0	0	0	0	0	0	0	0	0	0	0	0	0	0	0	0
hsa-mir-218-1-3p_-_3	0	0	0	0	0	0	0	0	0	0	0	0	0	0	0	0	0	0	0	0	0	0	0	0	0	0	0	0	0	0	0	0	0	0	0	0	0	0	0	0	12.9791	0	0	0	0	0	0	0	0
hsa-mir-218-1-3p_-_4	15.5396	21.0929	0	0	0	34.6372	25.3173	22.2918	31.9224	51.6733	9.07374	39.6667	51.3166	0	0	12.3768	38.9784	36.3718	44.4265	0	52.2884	13.9101	31.2301	63.8366	22.4385	54.3606	0	14.1419	0	8.26724	30.4337	22.0166	16.4811	20.8878	23.53	39.1804	28.187	0	56.6772	11.8192	35.9422	11.743	28.9336	0	0	46.4459	50.0955	0	74.3929
hsa-mir-218-1-3p_-_5	0	0	0	0	0	0	0	0	0	0	0	0	0	0	0	0	0	0	0	0	0	15.0693	0	0	0	0	0	0	22.1415	0	11.7808	0	0	0	0	0	0	0	0	0	0	0	0	0	0	0	0	0	0
hsa-mir-218-1-5p	74.1121	115.308	104.997	65.8036	95.9649	133.771	121.718	87.774	201.356	99.7829	119.608	82.069	110.91	179.472	70.3942	132.195	96.0539	109.115	218.715	170.701	130.721	84.6199	110.507	127.673	134.631	150.207	110.032	136.953	132.849	77.8498	114.863	100.91	87.6492	79.8377	136.978	100.998	69.4843	106.07	76.2962	107.686	73.8811	128.105	40.77	0	78.4113	146.483	123.765	99.6926	103.424
hsa-mir-218-1-5p_+_1	0	0	0	0	0	0	0	0	0	0	0	0	0	0	0	0	0	0	0	0	0	0	0	0	0	0	0	0	0	0	0	0	0	0	0	0	0	0	0	0	0	0	0	0	0	0	0	0	0
hsa-mir-218-1-5p_+_3	0	0	0	0	0	0	0	0	0	0	0	0	0	0	0	0	0	0	0	0	0	0	0	0	0	0	0	0	0	0	0	0	0	0	0	0	0	0	0	0	0	0	0	0	0	0	0	0	0
hsa-mir-218-2-3p	0	0	0	0	0	0	0	0	0	0	0	0	0	0	0	0	0	0	0	0	0	0	0	0	0	0	0	0	0	0	0	0	0	0	0	0	0	0	0	0	0	0	0	0	0	0	0	0	0
hsa-mir-218-2-5p	74.1121	112.495	98.8206	65.8036	95.9649	133.771	121.718	86.3808	200.129	92.6555	117.134	80.7012	110.91	179.472	70.3942	131.141	93.2697	109.115	218.715	170.701	130.721	84.6199	110.507	127.673	134.631	145.915	110.032	134.72	132.849	77.8498	114.863	100.91	86.151	76.1243	133.617	98.8217	69.4843	106.07	76.2962	107.686	69.8876	128.105	34.1942	0	78.4113	144.697	123.765	96.7167	90.723
hsa-mir-218-2-5p_+_1	0	0	0	0	0	0	0	0	0	0	0	0	0	0	0	0	0	0	0	0	0	0	0	0	0	0	0	0	0	0	0	0	0	0	0	0	0	0	0	0	0	0	0	0	0	0	0	0	0
hsa-mir-218-2-5p_+_3	0	0	0	0	0	0	0	0	0	0	0	0	0	0	0	0	0	0	0	0	0	0	0	0	0	0	0	0	0	0	0	0	0	0	0	0	0	0	0	0	0	0	0	0	0	0	0	0	0
hsa-mir-219-1-3p	15.5396	16.8743	0	0	0	0	12.6586	19.5053	14.7334	0	0	15.046	0	0	20.9685	16.5902	16.009	0	0	0	0	16.2285	0	0	19.1143	17.1665	0	8.18743	0	0	0	21.0993	11.2371	11.1401	6.72287	22.6376	19.0098	0	29.4286	21.6685	0	13.8781	19.7274	92.8671	0	0	27.9946	0	0
hsa-mir-219-1-3p_-_2	0	0	0	0	0	0	0	0	0	0	0	0	0	0	0	3.42337	0	0	0	0	0	0	0	0	0	0	0	0	0	0	0	0	0	0	0	0	0	0	0	0	0	0	0	0	0	0	0	0	0
hsa-mir-219-1-3p_-_3	0	0	0	0	0	0	0	0	0	0	0	0	0	0	0	0	0	0	0	0	0	0	0	0	0	0	0	0	0	0	0	0	0	0	0	0	0	0	0	0	0	0	0	0	0	0	0	0	0
hsa-mir-219-1-3p_-_4	0	0	0	0	0	0	0	0	0	0	0	0	0	0	0	0	0	0	0	0	0	0	0	0	0	0	0	0	0	0	0	0	0	0	0	0	0	0	0	0	0	0	0	0	0	0	0	0	0
hsa-mir-219-1-3p_+_3	0	0	0	0	0	0	0	0	0	0	0	0	0	0	0	0	0	0	0	0	0	0	0	0	0	0	0	0	0	0	0	0	0	0	0	0	0	0	0	0	0	0	0	0	0	0	0	0	0
hsa-mir-219-1-3p_+_5	0	0	0	0	0	0	0	0	0	0	0	0	0	0	0	0	0	0	0	0	0	0	0	0	0	0	0	0	0	0	0	0	0	0	0	0	0	0	0	0	0	0	0	0	0	0	0	0	0
hsa-mir-219-1-5p	0	25.3114	0	0	15.9941	0	15.5799	0	14.7334	0	9.89863	15.046	0	0	0	12.1135	0	0	0	0	0	0	0	0	22.4385	0	0	29.7725	0	0	0	11.0083	0	0	15.1264	16.1075	0	0	0	0	0	0	0	0	0	0	0	14.8795	0
hsa-mir-219-1-5p_+_1	0	0	0	0	0	0	0	0	0	0	0	0	0	0	0	0	0	0	0	0	0	0	0	0	0	0	0	0	0	0	0	0	0	0	0	0	0	0	0	0	0	0	0	0	0	0	0	0	0
hsa-mir-219-2-3p	0	0	0	0	0	0	0	0	0	0	0	0	0	0	0	0	0	0	0	0	0	0	0	0	0	0	0	0	0	0	0	0	0	0	0	0	0	0	0	0	0	0	0	0	0	0	0	0	0
hsa-mir-219-2-5p	0	0	0	0	0	0	0	0	0	0	0	0	0	0	0	4.21338	0	0	0	0	0	0	0	0	0	0	0	0	0	0	0	0	0	0	5.88251	0	0	0	0	0	0	0	0	0	0	0	0	0	0
hsa-mir-22-3p	201845	97287.3	252879	252842	133818	183315	144014	296228	216858	114503	272520	233523	243890	173079	142102	151175	120616	117135	210842	116121	135633	140726	132123	150749	87968.9	153979	141585	124160	83045.5	155713	100394	240724	209655	194315	136575	150324	202296	120266	93981.7	164173	125493	102174	246201	89795.3	343419	127935	149865	175593	119486
hsa-mir-22-3p_-_1	102.801	60.4662	106.541	128.144	79.9707	89.5789	101.269	176.941	83.4892	60.5825	124.558	125.839	66.215	64.6099	29.955	183.545	183.755	145.487	266.559	128.682	155.413	165.762	199.392	136.793	105.544	208.859	191.944	143.652	91.5184	197.036	86.3924	298.142	229.986	236.728	121.852	174.135	232.051	116.172	83.9259	137.89	140.774	139.848	305.118	228.596	173.625	101.824	91.3507	117.548	81.6507
hsa-mir-22-3p_-_2	0	0	0	0	0	14.3326	0	0	0	0	0	0	0	0	0	0	0	0	0	0	0	0	0	0	0	0	0	0	0	0	0	0	0	0	0	0	0	0	0	0	0	0	0	0	0	0	0	0	0
hsa-mir-22-3p_+_1	714.823	361.391	861.592	1135.98	606.445	699.91	565.744	1167.53	821.387	425.859	897.476	796.069	1099.17	685.583	518.221	628.583	478.877	590.031	970.549	609.27	631.818	661.89	684.66	790.358	475.364	775.353	689.533	629.687	289.316	726.139	416.254	984.327	1032.31	788.165	560.939	562.457	723.685	633.894	342.243	646.772	416.33	497.476	908.777	214.309	1489.81	396.577	499.482	749.927	468.131
hsa-mir-22-3p_+_2	71.7213	46.4043	101.909	84.852	89.3007	60.9136	32.1335	84.9875	96.9949	117.601	61.0415	94.3793	105.944	91.5307	58.4122	34.7604	9.04855	109.115	155.493	42.0186	103.124	90.4157	55.2533	39.5179	50.6944	77.2492	74.5771	75.9198	38.3787	53.737	46.1414	71.5541	71.1682	40.383	35.295	20.8962	32.7756	65.6623	38.1481	15.7589	36.9406	48.0395	101.268	114.298	140.02	96.4646	30.9414	56.5421	29.0314
hsa-mir-22-3p_+_3	22.7118	42.1857	67.9391	95.2421	49.3153	38.2203	50.6346	40.4039	51.5669	21.382	72.5899	83.4368	77.8026	71.7888	23.964	47.4005	18.0971	62.6403	75.1834	55.1494	39.2163	69.5506	0	97.2748	63.1602	88.6936	52.5708	72.9425	20.6654	44.0919	32.3972	51.3721	44.1992	42.7039	35.295	26.5556	10.4882	37.8821	14.1693	30.2046	11.9807	25.6211	46.0307	0	0	41.0868	0	56.5421	19.9591
hsa-mir-22-3p_+_4	106.387	36.561	40.1459	93.5104	53.3138	44.1922	25.3173	58.516	65.0725	28.5094	49.4931	41.0345	86.0794	64.6099	44.9325	17.9069	14.6169	0	51.2614	36.7663	40.6687	57.9588	31.2301	33.4382	37.3975	32.9025	84.3577	55.079	59.0441	53.737	0	38.5291	44.9483	43.6322	18.0677	45.2751	18.3543	35.3566	0	25.6082	10.9823	19.2158	57.8671	0	0	39.3004	0	32.7349	0
hsa-mir-22-3p_+_5	50.2049	0	0	36.3652	0	17.9158	9.73742	23.6851	0	0	16.4977	0	26.486	0	0	5.26672	9.04855	0	0	0	0	18.5468	0	33.4382	13.2969	22.8887	18.3386	14.1419	0	11.023	0	13.7604	0	11.6043	0	6.09473	7.86614	0	0	0	0	0	13.1516	0	0	0	0	23.8072	0
hsa-mir-22-3p_+_6	0	0	0	0	0	0	0	0	0	0	0	0	0	0	0	0	0	0	0	0	0	0	0	0	0	0	0	0	0	0	0	0	0	0	0	0	0	0	0	6.56621	0	0	0	0	0	0	0	0	0
hsa-mir-22-3p_+_7	0	0	0	0	0	0	0	0	0	0	0	0	0	0	0	0	0	0	0	0	0	0	0	0	0	0	0	0	0	0	0	0	0	0	0	0	0	0	0	0	0	0	0	0	0	0	0	0	0
hsa-mir-22-3p_+_8	0	0	0	0	0	0	0	15.3256	0	0	9.89863	0	0	0	0	4.21338	0	0	0	0	0	0	0	0	0	0	0	0	0	7.5783	0	11.0083	0	12.9968	11.765	7.40074	6.55512	0	0	0	0	0	0	0	0	0	0	0	0
hsa-mir-22-5p	80.0888	47.8105	183.744	271.873	58.6452	212.601	111.007	119.818	85.9448	101.565	186.424	97.115	187.057	226.135	67.3987	244.903	270.761	278.85	582.671	199.588	219.321	205.174	273.864	261.426	155.407	383.385	364.328	320.054	191.893	301.754	193.401	333.002	338.611	373.195	189.081	277.746	345.455	136.376	208.18	231.131	169.727	190.023	448.47	92.8671	0	55.3778	42.7285	107.132	45.3615
hsa-mir-22-5p_-_1	0	0	0	0	0	0	0	0	0	0	0	0	0	0	0	0	0	0	0	0	0	0	0	0	0	0	0	0	0	0	0	0	0	0	0	0	0	0	0	0	0	0	0	0	0	0	0	0	0
hsa-mir-22-5p_+_2	0	0	0	0	0	0	0	0	0	0	0	0	0	0	0	0	0	0	0	0	0	0	0	0	0	0	0	0	0	0	0	0	0	0	0	0	0	0	0	0	0	0	0	0	0	0	0	0	0
hsa-mir-22-5p_+_4	0	0	0	0	0	0	0	0	0	0	0	0	0	0	0	0	0	0	0	0	0	0	0	0	0	0	0	0	0	0	0	0	0	0	0	0	0	0	0	0	0	0	0	0	0	0	0	0	0
hsa-mir-221-3p	6770.49	7589.21	11799.8	15034.4	9476.53	10202.4	8232.99	6495.28	7407.21	5564.68	8413.01	8987.92	13193.3	11701.6	5370.93	9223.35	4426.83	6134.71	8945.11	8269.78	5763.34	6360.4	6541.5	7347.29	7098.04	9136.87	16403.3	9787.7	5157.5	8083.98	6027.83	8411.27	6547.47	7366.88	5901	5883.16	6568.88	5530.78	5761.46	4533.97	4334.03	7716.21	7297.84	4757.65	6743.37	4407	6424.01	8891.99	6466.74
hsa-mir-221-3p_-_1	25.1025	29.53	46.3221	34.6335	37.3197	33.4428	14.6061	0	22.1001	24.9457	24.7466	21.8851	0	0	23.964	35.0237	33.41	28.2892	54.6788	0	21.7868	18.5468	43.2417	63.8366	19.1143	37.1941	42.7902	28.2838	16.2371	24.1128	13.7442	0	32.213	17.6386	37.3959	13.0601	0	0	17.4391	15.7589	22.9631	55.5123	57.8671	0	0	23.223	26.5212	32.7349	19.9591
hsa-mir-221-3p_-_3	0	0	0	0	0	0	0	0	0	0	0	0	0	0	0	0	0	0	0	0	0	0	0	0	0	0	0	0	0	0	0	0	0	0	0	0	0	0	0	0	0	0	0	0	0	0	0	0	0
hsa-mir-221-3p_+_1	13.1489	0	0	31.1701	0	21.4989	0	0	0	0	10.7235	0	26.486	0	0	26.8603	20.8813	38.3924	61.5137	28.8878	18.8819	35.9345	0	54.7171	23.2695	67.2355	47.6805	27.5395	54.6158	22.046	23.5616	29.3555	22.4742	32.0279	17.6475	13.9308	15.0768	42.933	13.0794	21.6685	14.9759	27.7562	46.0307	0	0	37.514	0	19.3433	0
hsa-mir-221-3p_+_2	23.9071	0	23.1611	0	0	0	0	0	0	0	31.3457	23.2529	34.7629	0	0	13.1668	0	0	54.6788	26.2616	0	0	0	33.4382	19.1143	21.4581	24.4515	29.0281	0	0	30.4337	0	11.9862	9.28345	34.0345	6.53007	18.3543	0	0	0	0	0	0	0	0	0	0	0	0
hsa-mir-221-3p_+_3	15.5396	25.3114	33.9696	34.6335	14.6613	0	22.3961	13.9324	0	24.9457	13.1982	0	49.6612	0	17.973	12.3768	0	32.3305	23.922	28.8878	56.6457	17.3876	0	0	41.5528	34.333	41.5676	16.3749	29.5221	23.4238	22.5798	22.0166	11.9862	0	18.0677	16.5428	0	50.5094	15.2592	12.4758	27.955	21.3509	14.4668	0	67.2097	37.514	0	26.7831	25.4024
hsa-mir-221-3p_+_4	16.735	22.4991	0	0	14.6613	0	0	0	14.7334	0	0	0	18.2091	0	0	3.68671	6.96043	0	0	0	23.2393	0	0	0	9.97266	17.1665	15.8935	0	0	0	0	0	0	0	5.88251	6.53007	9.17717	0	0	0	11.9807	11.743	14.4668	0	0	0	0	0	0
hsa-mir-221-3p_+_5	0	0	0	0	0	0	0	0	0	0	0	0	0	0	0	0	0	0	0	0	0	0	0	0	0	0	0	0	0	0	0	0	0	0	0	0	0	0	0	0	0	0	0	0	0	0	0	0	0
hsa-mir-221-3p_+_6	0	0	0	0	0	0	0	0	0	0	0	0	0	0	0	0	0	0	0	0	0	0	0	0	0	0	0	0	0	0	0	0	0	0	0	0	0	0	0	0	0	0	0	0	0	0	0	0	0
hsa-mir-221-3p_+_7	0	0	0	0	0	0	0	0	0	0	0	0	0	0	0	0	0	0	0	0	0	0	0	0	0	0	0	0	0	0	0	0	0	0	0	0	0	0	0	0	0	0	0	0	0	0	0	0	0
hsa-mir-221-5p	99.2145	206.71	290.285	225.118	274.566	212.601	247.33	68.2687	126.462	181.747	160.853	195.598	319.487	213.572	133.3	476.375	387.696	228.334	174.289	84.0372	262.894	296.749	156.15	158.072	255.965	502.12	272.634	186.078	227.32	306.577	316.118	143.108	337.862	95.1554	237.401	167.605	128.48	345.99	178.751	190.42	180.709	407.802	147.298	292.888	218.431	76.8144	153.233	154.747	234.065
hsa-mir-221-5p_-_1	0	0	0	0	0	0	0	0	0	0	0	0	0	0	0	8.95343	0	0	0	0	0	0	0	0	0	0	0	0	0	0	0	0	0	0	0	0	0	0	0	0	0	0	0	0	0	0	0	0	0
hsa-mir-221-5p_+_1	0	0	0	0	0	0	0	0	0	0	0	0	0	0	0	0	0	0	0	0	0	0	0	0	0	0	0	0	0	0	0	0	0	0	0	0	0	0	0	0	0	0	0	0	0	0	0	0	0
hsa-mir-221-5p_+_2	0	0	0	0	0	0	0	0	0	0	0	0	0	0	0	3.95004	0	0	0	0	0	0	0	0	0	0	0	0	0	0	0	0	0	0	0	0	0	0	0	0	0	0	0	0	0	0	0	0	0
hsa-mir-221-5p_+_3	0	0	0	0	0	0	0	0	0	0	0	0	0	0	0	0	0	0	0	0	0	0	0	0	0	0	15.8935	0	0	0	0	0	0	0	0	0	0	0	0	0	0	0	0	0	0	0	0	0	0
hsa-mir-221-5p_+_5	0	0	0	0	0	0	0	0	0	0	0	0	0	0	0	0	0	0	0	0	0	0	0	0	0	0	0	0	0	0	0	0	0	0	0	0	0	0	0	0	0	0	0	0	0	0	0	0	0
hsa-mir-221-5p_+_6	0	0	0	0	0	0	0	0	0	0	0	0	0	0	0	5.53006	0	0	0	0	0	0	0	0	0	0	0	0	0	0	0	0	0	0	0	0	9.83268	0	0	0	0	0	0	0	0	0	0	0	0
hsa-mir-221-5p_+_7	0	0	0	0	0	0	0	0	0	0	0	0	0	0	0	0	0	0	0	0	0	0	0	0	0	0	0	0	0	0	0	0	0	0	0	0	0	0	0	0	0	0	0	0	0	0	0	0	0
hsa-mir-221-5p_+_8	0	0	0	0	0	0	0	0	0	0	0	0	0	0	0	0	0	0	0	0	0	0	0	0	0	0	0	0	0	0	0	0	0	0	0	0	0	0	0	0	0	0	0	0	0	0	0	0	0
hsa-mir-222-3p	4652.32	4309.98	7456.32	7494.69	7145.39	6603.76	6440.33	4688.25	5952.29	8429.87	4852.8	8533.81	11733.3	5430.82	4675.97	4705.29	6972.96	4627.3	7771.23	4666.69	4666.74	5285.84	7082.03	5772.65	4059.71	6211.41	7546.96	4404.09	12409.6	5290.34	6679.7	6602.24	6951.26	7282.4	4921.14	7183.95	15033.5	6111.64	6130.95	7050.14	11463.6	4276.58	8695.85	11594.1	8087.56	11925.9	8342.38	5556	10781.5
hsa-mir-222-3p_-_1	0	0	0	0	14.6613	0	0	0	0	0	0	0	0	0	0	4.74005	0	0	0	0	0	0	0	0	0	0	0	14.1419	0	0	0	0	9.7388	6.03424	4.62197	7.83608	13.1102	30.3057	13.0794	0	0	0	0	0	0	0	0	0	0
hsa-mir-222-3p_-_2	0	0	0	0	0	0	0	0	0	0	0	0	0	0	0	0	0	0	0	0	0	0	0	0	0	0	0	0	0	0	0	0	0	0	0	0	0	0	0	0	0	0	0	0	0	0	0	0	0
hsa-mir-222-3p_-_3	0	0	0	0	0	0	0	0	0	0	0	0	0	0	0	0	0	0	0	0	0	0	0	0	0	0	0	0	0	0	0	0	0	0	0	0	0	0	0	0	0	0	0	0	0	0	0	0	0
hsa-mir-222-3p_+_1	71.7213	0	26.2492	36.3652	17.327	23.8877	0	22.2918	13.5056	0	0	0	57.9381	23.3314	0	9.21677	29.9298	0	18.7958	0	23.2393	19.706	26.4255	0	14.1279	21.4581	45.2353	20.8407	22.1415	0	34.3606	12.843	35.2095	32.9563	15.5466	30.909	39.3307	50.5094	22.8889	35.4576	0	11.743	17.0971	0	0	0	0	0	0
hsa-mir-222-3p_+_2	41.8374	21.0929	30.8814	38.0968	34.654	27.4709	23.3698	27.8648	39.2891	40.9823	42.0692	35.5632	94.3563	26.9208	34.4482	47.4005	33.41	24.2479	39.3004	34.1401	29.0491	37.0936	43.2417	36.4781	66.4844	71.5271	47.6805	29.7725	39.8548	30.3132	84.429	22.934	47.1957	57.0932	37.3959	54.4172	41.9528	80.8151	43.5979	43.337	55.9101	40.5667	18.4123	0	0	55.3778	16.2074	26.7831	32.6603
hsa-mir-222-3p_+_3	68.1353	0	33.9696	43.2919	41.3182	19.1102	0	19.5053	13.5056	21.382	16.4977	0	41.3843	26.9208	44.9325	13.6935	22.2734	0	0	0	34.8589	20.8652	43.2417	36.4781	20.7764	40.0552	41.5676	29.7725	0	9.64511	24.5433	0	25.4707	16.246	26.8915	13.4955	20.3209	0	15.2592	8.53608	0	23.486	49.9762	0	0	35.7276	0	0	0
hsa-mir-222-3p_+_4	0	0	0	20.7801	0	0	0	0	0	0	0	0	19.8645	0	16.4752	6.32007	0	0	0	0	17.4295	13.9101	0	0	0	0	0	0	0	8.26724	0	0	0	0	0	0	0	0	0	0	0	0	0	0	0	0	0	0	0
hsa-mir-222-3p_+_5	31.0792	0	0	24.2434	18.6598	0	0	0	0	0	0	0	21.5199	0	0	3.68671	0	24.2479	30.7568	0	15.977	0	0	33.4382	24.1006	0	19.5612	11.1647	0	0	0	0	10.4879	0	5.88251	0	0	0	0	0	0	19.2158	0	0	0	0	0	0	0
hsa-mir-222-3p_+_6	16.735	33.7486	0	20.7801	15.9941	16.7214	0	0	0	0	0	0	33.1075	0	0	0	0	0	0	0	0	12.7509	24.0232	36.4781	12.4658	51.4995	14.6709	10.4204	0	17.9123	0	0	0	0	5.04215	0	0	0	0	0	0	0	0	0	0	35.7276	0	26.7831	0
hsa-mir-222-3p_+_7	0	0	0	0	0	0	0	0	0	0	0	0	0	0	0	0	0	0	0	0	0	0	0	0	9.97266	28.6108	0	0	0	0	0	0	0	0	0	0	0	0	0	0	0	0	0	0	0	0	0	0	0
hsa-mir-222-3p_+_8	0	0	0	0	0	0	0	0	0	0	0	0	0	0	0	0	0	0	0	0	0	0	0	0	0	0	0	0	0	0	0	0	0	0	0	0	0	0	0	9.84932	0	0	0	0	0	0	0	0	0
hsa-mir-222-5p	13.1489	0	0	0	0	0	0	0	0	0	0	0	0	0	0	0	0	34.3511	0	0	0	0	0	0	13.2969	0	0	0	0	0	0	0	11.2371	6.49842	6.30269	0	0	0	0	29.548	0	0	0	0	0	50.0187	0	0	0
hsa-mir-222-5p_-_1	0	0	0	0	0	0	0	0	0	0	0	0	0	0	0	0	0	0	0	0	0	0	0	0	0	0	0	0	0	0	0	0	0	0	0	0	0	0	0	0	0	0	0	0	0	0	0	0	0
hsa-mir-222-5p_-_2	0	0	0	22.5118	0	0	11.6849	0	0	0	0	0	44.6951	0	0	0	0	0	0	0	0	26.6611	45.644	0	14.1279	28.6108	31.787	0	0	16.5345	18.6529	0	0	0	0	8.27142	0	0	0	14.4457	0	0	0	0	0	0	0	0	0
hsa-mir-222-5p_+_1	0	0	0	0	0	0	0	0	0	0	0	0	0	0	0	0	0	0	0	0	0	0	0	0	0	0	0	0	0	0	0	0	0	0	0	0	0	0	0	0	0	0	0	0	0	0	0	0	0
hsa-mir-222-5p_+_2	0	0	0	0	0	0	0	0	0	0	0	0	0	0	0	0	0	0	0	0	0	0	0	0	0	0	0	0	0	0	0	0	0	0	0	0	0	0	11.9894	0	0	0	0	0	0	0	0	0	0
hsa-mir-222-5p_+_3	0	0	0	0	0	0	0	0	0	0	0	0	0	0	0	0	0	0	0	0	0	0	0	0	0	0	0	0	0	0	0	0	0	0	0	0	0	0	0	0	0	0	0	0	0	0	0	0	0
hsa-mir-222-5p_+_4	0	0	0	0	0	0	0	0	0	0	0	0	0	0	0	0	0	0	0	0	0	0	0	0	0	0	0	0	0	0	0	0	0	0	0	0	0	0	0	0	0	0	0	0	0	0	0	0	0
hsa-mir-222-5p_+_5	0	0	0	0	0	0	0	0	0	0	0	0	0	0	0	0	0	0	0	0	0	0	0	0	0	0	0	0	0	0	0	0	0	0	0	0	0	0	0	0	0	0	0	0	0	0	0	0	0
hsa-mir-223-3p	1191.77	1375.25	3301.22	19576.6	2913.6	3128.09	2349.64	1334.72	2917.21	2191.66	9510.93	1515.54	2709.85	7774.73	2204.69	2859.57	1793.01	1275.03	1872.75	2311.02	1568.65	4023.5	2798.7	2945.6	646.561	3828.13	4260.68	1653.12	1043.6	1786.41	736.299	2953.9	6505.52	1733.68	1072.3	3013.41	2669.9	8902.29	1275.24	2903.58	612.015	1889.55	5156.75	1150.12	1187.37	1296.91	1426.25	764.806	2540.24
hsa-mir-223-3p_-_1	0	0	18.5289	218.191	15.9941	27.4709	25.3173	0	0	0	110.535	20.5172	0	116.657	47.928	34.497	11.1367	0	0	0	17.4295	32.4569	36.0347	0	0	18.597	48.903	14.8862	16.2371	8.26724	0	22.0166	71.9173	24.137	13.4457	21.3316	51.1299	98.4934	0	37.4274	0	0	36.8245	0	0	28.5821	0	0	29.0314
hsa-mir-223-3p_-_2	0	0	0	0	0	0	0	0	0	0	0	0	0	0	0	0	0	0	0	0	0	0	0	0	0	0	0	0	0	0	0	0	0	0	0	0	0	0	0	0	0	0	0	0	0	0	0	0	0
hsa-mir-223-3p_-_6	0	0	0	0	0	0	0	0	0	0	0	0	0	0	0	0	0	0	0	0	0	0	0	0	0	0	0	0	0	0	0	0	0	0	0	0	0	0	0	0	0	0	0	0	0	0	0	0	0
hsa-mir-223-3p_+_1	26.2978	54.8415	109.629	632.061	55.9795	90.7733	58.4245	23.6851	87.1726	33.8549	186.424	68.3908	89.3902	263.824	56.9145	101.384	93.2697	48.4957	23.922	49.8971	34.8589	105.485	64.8625	75.9959	21.6074	75.8187	161.38	44.6587	0	48.9145	13.7442	88.0665	190.281	59.4141	25.2107	127.989	60.3071	244.971	32.6984	38.7407	10.9823	36.2965	148.613	128.585	0	0	47.1487	0	36.2892
hsa-mir-223-3p_+_2	0	0	0	0	0	0	0	0	0	0	8.24886	0	0	0	0	5.00339	0	0	0	0	0	0	0	0	0	0	0	0	0	0	0	0	0	0	0	0	0	0	0	0	0	0	0	0	0	0	0	0	0
hsa-mir-223-3p_+_3	0	0	0	25.9751	0	0	0	0	0	0	0	0	0	0	0	0	0	0	0	0	0	0	0	0	0	0	0	0	0	0	0	0	0	0	0	0	0	0	0	0	0	0	0	0	0	0	0	0	0
hsa-mir-223-3p_+_4	0	0	0	31.1701	0	0	0	0	0	0	0	0	0	0	0	0	0	0	0	0	0	0	0	0	0	0	0	0	0	0	0	0	0	0	0	0	0	0	0	0	0	0	0	0	0	0	0	0	0
hsa-mir-223-5p	51.4003	53.4353	162.127	644.183	90.6335	77.635	103.217	22.2918	104.362	35.6367	295.309	65.6552	119.187	147.167	65.901	134.038	63.3399	54.5577	172.58	102.42	31.954	105.485	55.2533	60.7968	74.795	105.86	262.854	98.2491	44.2831	66.8268	26.5068	96.3228	152.824	71.9468	61.7663	104.046	127.169	199.512	101.365	53.843	23.9615	111.025	188.068	0	0	0	53.0423	50.5903	92.5375
hsa-mir-223-5p_-_1	0	0	0	0	0	0	0	0	0	0	0	0	0	0	0	0	0	0	0	0	0	0	0	0	0	0	0	0	0	0	0	0	0	0	0	0	0	0	0	0	0	0	0	0	0	0	0	0	0
hsa-mir-223-5p_+_1	0	0	0	0	0	0	0	0	0	0	0	0	0	0	0	0	0	0	0	0	0	0	0	0	0	0	0	0	0	0	0	0	0	0	0	0	14.4213	0	0	0	0	0	0	0	0	0	0	0	0
hsa-mir-223-5p_+_2	0	0	0	0	0	0	0	0	0	0	0	0	0	0	0	6.05673	0	0	0	0	0	0	0	0	0	0	0	0	0	0	0	0	0	0	0	0	0	0	0	0	0	0	0	0	0	0	0	0	0
hsa-mir-223-5p_+_4	0	0	0	0	0	0	0	0	0	0	0	0	0	0	0	0	0	0	0	0	0	0	0	0	0	0	0	0	0	0	0	0	0	0	0	0	0	0	0	0	0	0	0	0	0	0	0	0	0
hsa-mir-223-5p_+_6	0	0	0	34.6335	0	0	0	0	0	0	9.89863	0	0	0	0	2.8967	0	0	0	0	0	0	0	0	0	0	0	0	0	0	0	0	0	0	0	0	0	0	0	0	0	0	0	0	0	0	0	0	0
hsa-mir-223-5p_+_7	0	0	0	0	0	0	0	0	0	0	0	0	0	0	0	0	0	0	0	0	0	0	0	0	0	0	0	0	0	0	0	0	0	0	0	0	0	0	0	0	0	0	0	0	0	0	0	0	0
hsa-mir-223-5p_+_8	0	0	0	0	0	0	0	0	0	0	0	0	0	0	0	0	0	0	0	0	0	0	0	0	0	0	0	0	0	0	0	0	0	0	0	0	0	0	0	0	0	0	0	0	0	0	0	0	0
hsa-mir-224-3p	0	0	0	0	0	0	0	0	0	0	0	0	0	0	0	0	0	0	0	0	0	0	0	0	0	0	0	0	0	0	0	0	0	0	0	5.65939	0	0	0	0	0	0	0	0	0	0	0	0	0
hsa-mir-224-3p_-_1	0	0	0	0	0	0	0	0	0	0	0	0	0	0	0	0	0	0	0	0	0	0	0	0	0	0	0	0	0	0	0	0	0	0	0	0	0	0	0	0	14.9759	0	0	0	0	0	0	0	0
hsa-mir-224-3p_+_1	0	29.53	40.1459	0	37.3197	0	26.291	27.8648	14.7334	24.9457	31.3457	25.9885	41.3843	23.3314	16.4752	14.4835	36.1942	0	18.7958	0	0	0	31.2301	0	14.1279	0	22.0064	19.3521	0	12.4009	0	22.0166	16.4811	9.74763	18.9081	20.0255	15.0768	0	20.709	20.3553	0	14.9456	0	0	0	0	0	28.271	0
hsa-mir-224-3p_+_2	0	0	0	0	17.327	0	0	0	14.7334	0	0	0	0	0	0	0	0	0	0	0	0	0	0	0	0	0	0	0	0	0	0	0	0	0	0	0	0	0	0	0	0	0	0	0	0	0	0	0	0
hsa-mir-224-5p	161.373	247.49	460.133	297.848	459.832	348.76	474.212	306.512	412.535	310.04	325.83	228.425	385.702	619.178	271.093	1320.63	1007.17	507.184	521.158	317.766	932.476	1011.96	667.844	750.84	416.359	875.491	825.239	422.025	358.693	815.012	910.066	383.456	1116.97	481.347	1063.47	1515.41	936.727	820.779	499.195	566.664	449.277	921.291	769.37	292.888	235.234	403.722	358.036	382.403	384.666
hsa-mir-224-5p_-_1	0	0	0	0	0	0	0	0	0	0	0	0	0	0	0	5.00339	0	0	0	0	0	12.7509	0	0	11.6348	0	0	0	0	13.0898	0	0	0	10.676	8.40358	10.0128	0	0	0	0	0	0	0	0	0	0	0	0	0
hsa-mir-224-5p_+_1	0	0	0	0	0	0	0	0	0	0	0	0	0	0	0	0	0	0	0	0	0	0	0	0	0	0	0	0	0	0	0	0	0	0	0	9.57743	0	0	0	0	0	0	0	0	0	0	0	0	0
hsa-mir-224-5p_+_2	0	0	0	0	0	0	0	0	0	0	0	0	0	0	0	0	0	0	0	0	0	0	0	0	0	0	0	0	0	0	0	0	0	0	0	0	0	0	0	0	0	0	0	0	0	0	0	0	0
hsa-mir-224-5p_+_7	0	0	0	0	0	0	0	0	0	0	0	0	0	0	0	0	0	0	0	0	0	0	0	0	0	0	0	0	0	0	0	0	0	0	0	0	0	0	0	0	0	0	0	0	0	0	0	0	0
hsa-mir-224-5p_+_8	0	0	0	0	0	0	0	0	0	0	0	0	0	0	0	0	0	0	0	0	0	0	0	0	0	0	0	0	0	0	0	0	0	0	0	0	0	0	0	0	0	0	0	0	0	0	0	0	0
hsa-mir-2276	0	0	0	0	0	0	0	0	0	0	0	0	0	0	0	0	0	0	0	0	0	0	0	0	0	0	0	0	0	0	0	0	0	0	0	0	0	0	0	0	0	0	0	0	0	0	0	0	0
hsa-mir-2277-3p	0	0	0	0	0	0	0	0	0	0	0	0	0	0	0	0	0	0	0	0	0	0	0	0	0	0	0	0	0	0	0	0	0	0	0	0	0	0	0	0	0	0	0	0	0	0	0	0	0
hsa-mir-2277-3p_-_1	0	0	0	0	0	0	0	0	0	0	0	0	0	0	0	0	0	0	0	0	0	0	0	0	0	0	0	0	0	0	0	0	0	0	0	0	0	0	0	0	0	0	0	0	0	0	0	0	0
hsa-mir-2277-5p	16.735	0	24.7051	0	25.3241	25.0821	18.5011	0	22.1001	0	20.6221	42.4023	0	0	22.4662	5.26672	19.4892	0	0	0	0	0	0	0	31.5801	0	0	11.909	0	13.7787	0	22.934	0	15.3177	13.4457	10.4481	8.52165	0	0	13.789	46.9245	17.0807	0	92.8671	0	25.0093	19.1542	32.7349	25.4024
hsa-mir-2277-5p_+_1	0	0	0	0	0	0	0	0	0	0	0	0	0	0	0	0	0	0	0	0	0	0	0	0	0	0	0	0	0	0	0	0	0	0	0	0	0	0	0	0	0	0	0	0	0	0	0	0	0
hsa-mir-2277-5p_+_2	0	0	0	0	0	0	0	0	0	0	0	0	0	0	0	0	0	0	0	0	0	0	0	0	0	0	0	0	0	0	0	0	0	0	0	0	0	0	0	0	0	0	0	0	0	0	0	0	0
hsa-mir-2277-5p_+_3	0	0	0	0	0	0	0	0	0	0	0	0	0	0	0	0	0	0	0	0	0	0	0	0	0	0	0	0	0	0	0	0	0	0	0	0	0	0	0	0	0	0	0	0	0	0	0	0	0
hsa-mir-2278	0	0	0	0	0	0	0	0	0	0	0	0	0	0	0	0	0	0	0	0	0	0	0	0	0	0	0	0	0	0	0	0	0	0	0	0	0	0	0	0	0	0	0	0	0	0	0	0	0
hsa-mir-2278_+_1	0	0	0	0	0	0	0	0	0	0	0	0	0	0	0	0	0	0	0	0	0	0	0	0	0	0	0	8.93174	0	0	0	0	0	0	0	0	0	0	0	0	0	0	0	0	0	0	0	0	0
hsa-mir-2355-3p	0	0	0	0	0	0	0	0	0	0	0	0	0	0	0	0	0	0	0	0	0	0	0	0	0	0	0	0	0	0	0	0	0	0	0	0	0	0	0	0	0	0	0	0	0	0	0	0	0
hsa-mir-2355-3p_+_2	0	0	0	0	0	0	0	0	0	0	0	0	0	0	0	0	0	0	0	0	0	0	0	0	0	0	0	0	0	0	0	0	0	0	0	0	0	0	0	0	0	0	0	0	0	0	0	0	0
hsa-mir-2355-5p	0	19.6867	33.9696	95.2421	21.3255	16.7214	45.7659	29.258	30.6946	37.4186	37.9447	0	39.729	35.8944	19.4707	27.1236	34.8021	30.3098	39.3004	47.2709	33.4064	0	0	0	20.7764	27.1803	19.5612	31.2611	0	24.1128	39.2693	24.7687	59.9311	14.3894	19.3282	19.5902	9.83268	0	27.2487	19.042	0	0	22.3578	0	0	30.3685	0	17.8554	36.2892
hsa-mir-2355-5p_+_1	0	0	0	0	0	0	0	0	0	0	0	0	0	0	0	0	0	0	0	0	0	0	0	0	0	0	0	0	0	0	0	0	0	0	0	0	0	0	0	7.22284	0	0	0	0	0	0	0	0	0
hsa-mir-23a-3p	3947.06	4201.7	4758.83	6990.77	4939.53	5696.02	4287.39	3823.05	4299.7	4867.98	5452.49	3849.04	6277.18	5235.2	4589.11	3357.01	2938	3134.03	3446.47	3674	3362.43	3963.22	4235.28	3328.62	3036.68	4135.7	4730.15	3244.45	3662.21	4023.39	3383.05	3781.36	4716.58	3548.6	3136.22	3100.48	3504.37	3982.67	3660.04	3346.8	2521.94	3402.26	4742.48	2836.02	2873.21	4589.21	3549.41	4508.49	4617.8
hsa-mir-23a-3p_-_1	33.47	0	20.0729	65.8036	19.9927	45.3866	45.7659	30.6512	27.0112	26.7276	30.5208	24.6207	24.8306	44.868	41.937	21.0669	15.3129	0	27.3394	0	0	47.5262	28.8278	36.4781	17.4522	42.9162	35.4547	34.9826	0	19.2902	28.4702	10.091	26.2199	25.0653	23.9502	32.215	15.7323	0	16.3492	18.3854	15.9743	14.9456	48.661	0	0	0	22.101	16.3674	29.0314
hsa-mir-23a-3p_-_5	0	0	0	0	0	0	0	0	0	0	0	0	0	0	0	0	0	0	0	0	0	0	0	0	0	0	0	0	0	0	0	0	0	0	0	0	0	0	0	0	0	0	0	0	0	0	0	0	0
hsa-mir-23a-3p_+_1	47.8142	22.4991	23.1611	57.1452	35.9868	51.3586	27.2648	20.8986	15.9612	30.2912	36.295	39.6667	31.4521	39.4838	40.4392	36.3404	39.6744	48.4957	18.7958	57.7756	56.6457	40.5712	33.6324	0	39.8907	70.0965	35.4547	26.7952	33.9504	39.2694	0	30.2729	43.4501	26.4578	20.5888	39.6157	26.2205	0	38.1481	40.7105	33.9454	10.6754	32.8791	0	0	0	0	38.6867	38.1037
hsa-mir-23a-3p_+_2	0	0	0	0	0	0	0	0	0	0	0	0	0	0	0	0	0	0	0	0	0	0	0	0	0	0	0	0	0	0	0	0	0	0	0	0	0	0	0	0	0	12.8105	14.4668	0	0	0	0	0	0
hsa-mir-23a-3p_+_3	17.9303	0	16.9848	24.2434	0	0	15.5799	0	12.2778	0	9.89863	0	0	21.5366	0	11.3235	0	0	0	0	0	0	31.2301	0	16.6211	22.8887	23.2289	0	0	11.7119	0	0	8.24053	6.96259	8.82376	7.40074	6.55512	0	0	10.5059	13.9775	32.0263	27.6184	0	0	35.7276	0	0	0
hsa-mir-23a-3p_+_4	0	0	0	0	0	0	0	0	0	0	0	0	0	0	0	0	8.35251	0	0	0	0	0	0	0	0	0	0	0	23.6176	0	0	0	0	0	4.20179	0	0	0	0	0	0	0	0	0	0	0	0	0	0
hsa-mir-23a-3p_+_5	0	0	0	0	0	0	0	0	0	0	0	0	0	0	0	0	0	0	0	0	0	0	0	0	0	0	0	0	0	0	0	0	0	0	0	0	0	0	0	0	0	0	0	0	0	0	0	0	0
hsa-mir-23a-5p	0	0	0	0	0	0	0	0	0	0	0	0	0	0	0	0	0	0	0	0	0	0	0	0	0	0	0	0	0	0	0	0	0	0	0	0	0	0	0	0	0	0	0	0	0	0	0	0	0
hsa-mir-23a-5p_-_1	0	0	0	0	0	0	0	0	0	0	0	0	0	0	0	0	0	0	0	0	0	0	0	0	0	0	0	0	0	0	0	0	0	0	0	0	0	0	0	0	0	0	0	0	0	0	0	0	0
hsa-mir-23b-3p	3223.87	5562.89	4649.2	3286.72	5395.36	5515.67	4810.29	3523.5	4389.32	5566.46	4197.84	6097.73	5770.63	5109.57	5619.56	3714.62	4777.64	3633.14	3251.68	3923.49	4380.6	4834.92	5059.28	4122.02	4073.83	3620.7	4040.61	3602.47	4252.65	4460.86	4131.13	3806.13	4229.64	3851.7	3826.15	4108.72	4099.57	4581.21	4594.12	3909.52	3767.94	3968.06	3778.46	3821.84	3304.48	4739.27	3674.65	4139.48	5394.39
hsa-mir-23b-3p_-_1	21.5164	0	0	36.3652	19.9927	26.2765	26.291	22.2918	24.5557	19.6002	19.7973	19.1494	23.1752	28.7155	22.4662	15.0102	11.1367	32.3305	18.7958	0	17.4295	26.6611	28.8278	36.4781	19.9453	34.333	18.3386	36.4713	0	13.7787	27.4885	0	12.7354	13.9252	21.4291	16.9782	12.4547	0	14.1693	11.8192	25.9582	12.8105	26.3032	0	0	37.514	22.101	0	0
hsa-mir-23b-3p_-_2	0	0	0	0	0	0	0	0	0	0	0	0	0	0	0	0	0	0	0	0	0	0	0	0	0	0	0	0	0	0	0	0	0	0	0	0	0	0	0	0	0	0	0	0	0	0	0	0	0
hsa-mir-23b-3p_+_1	69.3306	177.18	145.143	76.1937	215.921	156.464	173.326	147.683	128.917	163.929	117.959	169.609	147.328	177.677	166.25	133.775	274.241	119.219	225.55	147.065	133.626	157.648	127.323	194.55	139.617	140.193	101.474	126.533	106.279	194.969	172.785	144.025	176.048	162.46	173.954	202.432	174.366	141.426	240.878	104.403	103.833	137.713	152.559	142.872	89.6129	91.1054	114.925	130.94	210.477
hsa-mir-23b-3p_+_2	0	0	0	0	15.9941	0	0	0	0	0	0	0	0	0	0	0	0	0	0	0	0	0	0	0	0	0	0	8.18743	0	0	11.7808	0	0	0	0	5.65939	0	0	11.9894	0	0	13.8781	0	0	0	0	0	0	0
hsa-mir-23b-3p_+_3	22.7118	23.9052	18.5289	0	18.6598	29.8596	16.5536	22.2918	24.5557	32.0731	9.07374	0	38.0736	0	28.4572	13.1668	28.5377	36.3718	0	0	23.2393	24.3427	64.8625	36.4781	25.7627	34.333	33.0095	14.1419	47.2353	17.9123	14.726	28.4382	14.9828	12.9968	10.9247	17.4135	19.0098	0	21.7989	17.0722	16.9727	18.1483	0	0	0	0	0	16.3674	0
hsa-mir-23b-3p_+_4	0	0	16.9848	0	0	0	0	0	0	0	0	0	0	0	0	0	8.35251	0	0	0	0	0	0	0	0	0	0	0	0	0	0	0	0	0	0	0	0	0	0	0	0	0	0	0	0	0	0	0	0
hsa-mir-23b-3p_+_5	0	0	0	0	0	0	0	0	0	17.8184	0	0	0	0	0	2.8967	8.35251	24.2479	0	0	0	0	0	0	24.9317	0	0	9.67605	0	0	0	0	0	0	0	0	0	0	0	0	0	17.0807	0	0	0	0	0	0	0
hsa-mir-23b-3p_+_6	0	0	0	0	0	0	0	0	0	0	0	0	0	0	0	0	0	0	0	0	0	0	0	0	0	0	0	0	0	0	0	0	0	0	0	0	0	0	0	0	0	0	0	0	0	0	0	0	0
hsa-mir-23b-5p	0	0	0	0	0	0	0	0	0	0	0	0	0	0	0	0	8.35251	0	0	0	0	0	0	0	0	0	0	0	0	0	0	0	0	0	0	0	0	0	0	0	0	0	0	0	0	0	0	0	0
hsa-mir-23b-5p_-_1	0	0	0	0	0	0	0	0	0	0	0	0	0	0	0	0	0	0	0	0	0	0	0	0	0	0	0	0	0	0	0	0	0	0	0	0	15.7323	0	0	14.4457	0	0	0	0	0	0	0	0	0
hsa-mir-23b-5p_-_2	0	0	0	0	0	0	0	0	0	0	0	0	0	0	0	0	0	0	0	0	0	0	0	0	0	0	0	0	0	0	0	0	0	0	0	0	0	0	0	0	0	0	0	0	0	0	0	0	0
hsa-mir-23b-5p_+_1	0	0	0	0	0	0	0	0	0	0	0	0	0	0	0	0	0	0	0	0	0	0	0	0	0	0	0	8.93174	0	0	14.726	0	0	0	0	10.0128	17.0433	27.7802	0	0	0	0	0	0	0	0	0	0	0
hsa-mir-23b-5p_+_3	0	0	0	0	0	0	0	0	0	0	0	0	0	0	0	0	0	0	0	0	0	0	0	0	0	0	0	0	0	0	0	0	0	0	0	0	0	0	0	0	0	0	0	0	0	0	0	0	0
hsa-mir-23c	0	0	0	0	0	0	0	0	0	0	0	0	21.5199	0	0	11.0601	0	0	0	0	0	0	0	0	8.31055	0	0	12.6533	19.1893	0	0	0	0	0	13.4457	6.96541	0	0	0	0	11.9807	0	17.0971	0	0	0	0	0	0
hsa-mir-23c_+_1	0	0	0	0	0	0	0	0	0	0	0	0	0	0	0	0	0	0	0	0	0	0	0	0	0	0	0	0	0	0	0	0	0	0	0	0	0	0	0	0	0	0	0	0	0	0	0	0	0
hsa-mir-24-1-3p	1082.99	1077.14	1266.14	2190.57	915.665	1128.69	815.022	1242.77	980.999	1072.67	1604.4	1232.4	1565.98	1281.43	1875.18	1147.62	2113.88	955.769	1467.78	1625.59	1028.34	1226.41	2265.38	811.637	1030.51	1929.8	1747.06	1414.19	1349.16	916.974	887.486	1437.5	683.964	541.225	778.592	709.165	1906.23	1025.34	2757.56	1527.96	1891.96	2160.71	956.123	1485.87	884.927	907.481	1203.77	1334.69	840.095
hsa-mir-24-1-3p_-_1	0	0	0	0	0	11.9439	0	0	0	0	11.5484	16.4138	0	0	0	6.32007	0	0	0	0	0	0	0	0	0	0	0	0	0	11.023	0	0	15.7319	6.03424	5.88251	9.57743	6.55512	0	0	0	0	0	0	0	0	0	0	0	0
hsa-mir-24-1-3p_+_1	0	0	0	0	0	11.9439	9.73742	0	0	24.9457	9.89863	19.1494	19.8645	0	16.4752	3.68671	10.4406	32.3305	0	0	17.4295	25.5019	26.4255	0	18.2832	0	0	16.3749	0	20.6681	12.7625	14.6778	13.4845	14.8535	10.9247	11.3188	0	0	0	9.1927	23.9615	19.2158	15.7819	0	0	0	0	0	0
hsa-mir-24-1-3p_+_2	0	0	0	0	18.6598	0	0	0	0	35.6367	9.89863	15.046	18.2091	0	0	7.37341	0	20.2065	0	0	0	0	0	0	14.959	0	0	14.8862	32.4743	7.5783	14.726	11.9257	20.9759	7.42676	14.2861	7.40074	6.55512	0	0	0	0	0	0	0	0	0	0	0	0
hsa-mir-24-1-3p_+_3	0	0	0	0	0	0	0	0	0	0	0	0	0	0	0	0	8.35251	0	0	0	0	0	0	0	0	0	0	0	0	0	0	0	0	0	5.46233	0	0	0	0	0	0	0	0	0	0	21.4366	0	0	0
hsa-mir-24-1-3p_+_4	0	0	0	0	0	0	0	0	0	0	0	0	0	0	0	0	0	0	0	0	0	0	0	0	0	0	0	0	0	0	0	0	0	0	0	0	0	0	0	0	0	0	0	0	0	0	0	0	0
hsa-mir-24-1-3p_+_6	0	0	0	0	0	0	0	0	0	0	0	0	0	0	0	0	0	0	0	0	0	0	0	0	0	0	0	0	0	0	0	0	0	0	0	0	0	0	0	0	0	0	0	0	0	0	0	0	0
hsa-mir-24-1-5p	17.9303	0	0	0	0	0	0	0	0	0	0	0	0	0	0	5.26672	10.4406	0	0	0	0	0	0	0	0	0	0	0	0	14.4677	0	0	0	0	5.46233	0	0	0	0	0	0	0	17.0971	0	0	0	0	0	0
hsa-mir-24-1-5p_-_1	21.5164	39.3734	33.9696	0	23.9912	25.0821	24.3436	0	13.5056	40.9823	20.6221	0	0	0	26.9595	17.9069	9.04855	36.3718	22.2133	0	0	25.5019	0	0	0	30.0414	20.7838	14.1419	45.7592	24.1128	20.6164	30.2729	9.7388	30.6354	23.9502	22.6376	15.0768	42.933	0	0	0	27.7562	43.4004	0	0	28.5821	22.101	29.759	39.9181
hsa-mir-24-1-5p_-_2	0	0	0	0	0	0	0	0	0	0	13.1982	0	0	0	0	7.63675	0	0	0	0	0	0	0	0	0	0	0	15.6305	0	0	11.7808	0	0	0	5.46233	5.22405	11.7992	0	0	8.53608	0	0	0	0	0	0	16.2074	0	0
hsa-mir-24-1-5p_+_2	0	0	0	0	0	0	0	0	0	0	0	0	0	0	0	0	0	0	0	0	0	0	0	0	0	0	0	0	0	0	0	0	0	0	0	0	0	0	0	0	0	0	0	0	0	0	0	0	0
hsa-mir-24-2-3p	1071.04	1071.52	1253.79	2159.4	899.671	1102.42	801.39	1235.8	976.087	1070.88	1597.8	1211.89	1556.05	1279.64	1872.19	1137.35	2078.38	945.666	1466.08	1620.34	1019.62	1211.34	2243.76	790.358	1024.69	1906.91	1729.94	1385.16	1349.16	907.329	865.888	1428.33	670.479	540.761	769.768	692.623	1885.25	1025.34	2741.22	1522.7	1882.97	2134.02	956.123	1485.87	884.927	900.336	1196.4	1325.76	836.466
hsa-mir-24-2-3p_-_1	0	0	0	0	0	11.9439	0	0	0	0	11.5484	16.4138	0	0	0	6.32007	0	0	0	0	0	0	0	0	0	0	0	0	0	11.023	0	0	15.7319	6.03424	5.88251	9.57743	6.55512	0	0	0	0	0	0	0	0	0	0	0	0
hsa-mir-24-2-3p_+_1	0	0	0	0	0	11.9439	9.73742	0	0	24.9457	0	19.1494	19.8645	0	16.4752	3.68671	10.4406	32.3305	0	0	17.4295	25.5019	26.4255	0	18.2832	0	0	16.3749	0	20.6681	12.7625	14.6778	13.4845	14.8535	10.9247	11.3188	0	0	0	9.1927	23.9615	19.2158	15.7819	0	0	0	0	0	0
hsa-mir-24-2-3p_+_2	0	0	0	0	13.3285	0	0	0	0	24.9457	9.89863	15.046	18.2091	0	0	6.84674	0	20.2065	0	0	0	0	0	0	14.959	0	0	13.3976	0	0	14.726	0	19.4776	0	14.2861	7.40074	0	0	0	0	0	0	0	0	0	0	0	0	0
hsa-mir-24-2-3p_+_3	0	0	0	0	0	0	0	0	0	0	0	0	0	0	0	0	8.35251	0	0	0	0	0	0	0	0	0	0	0	0	0	0	0	0	0	5.46233	0	0	0	0	0	0	0	0	0	0	21.4366	0	0	0
hsa-mir-24-2-3p_+_4	0	0	0	0	0	0	0	0	0	0	0	0	0	0	0	0	0	0	0	0	0	0	0	0	0	0	0	0	0	0	0	0	0	0	0	0	0	0	0	0	0	0	0	0	0	0	0	0	0
hsa-mir-24-2-3p_+_6	0	0	0	0	0	0	0	0	0	0	0	0	0	0	0	0	0	0	0	0	0	0	0	0	0	0	0	0	0	0	0	0	0	0	0	0	0	0	0	0	0	0	0	0	0	0	0	0	0
hsa-mir-24-2-5p	37.056	26.7176	38.6018	60.6086	19.9927	40.6091	31.1597	19.5053	0	0	37.9447	34.1954	28.1414	32.305	0	15.2735	15.3129	0	0	0	0	17.3876	0	0	13.2969	52.93	59.9062	29.0281	0	27.5575	0	16.5125	20.9759	5.57007	9.24394	22.2022	42.6083	27.7802	0	15.1023	0	40.5667	0	0	0	0	35.3615	37.1987	0
hsa-mir-24-2-5p_-_1	37.056	104.058	155.951	204.338	131.952	123.022	111.007	104.493	85.9448	103.347	175.701	134.046	160.571	127.425	97.3537	108.758	65.428	64.6609	34.1743	94.5418	84.2423	117.077	55.2533	133.753	80.6124	144.485	178.496	84.8515	23.6176	124.009	100.137	139.439	165.56	142.965	88.2376	94.9037	125.858	58.0859	64.3068	71.5717	107.827	70.4579	134.147	0	0	132.192	104.611	139.867	83.4652
hsa-mir-24-2-5p_-_2	0	0	0	0	0	0	0	0	0	0	0	0	0	0	0	0	0	0	0	0	0	0	0	0	0	0	0	0	0	9.64511	0	0	0	0	0	0	0	0	0	0	0	0	0	0	0	0	0	0	0
hsa-mir-24-2-5p_+_2	0	0	0	0	0	0	0	0	0	0	0	0	0	0	0	0	0	0	0	0	0	0	0	0	0	0	0	0	0	0	0	0	0	0	0	0	0	0	0	0	0	0	0	0	0	0	0	0	0
hsa-mir-24-2-5p_+_3	0	0	0	0	0	0	0	0	0	0	0	0	0	0	0	0	0	0	0	0	0	0	0	0	0	0	0	0	0	0	0	0	0	0	0	0	0	0	0	0	0	0	0	0	0	0	0	0	0
hsa-mir-24-2-5p_+_4	0	0	0	0	0	0	0	0	0	0	0	0	0	0	0	0	0	0	0	0	0	0	0	0	0	0	0	0	0	0	0	0	0	0	0	0	0	0	0	0	0	0	0	0	0	0	0	0	0
hsa-mir-2467-5p	17.9303	0	72.5714	79.657	19.9927	23.8877	38.9497	29.258	47.8835	30.2912	55.2673	24.6207	0	25.1261	23.964	38.9737	46.6349	0	0	0	24.6917	25.5019	31.2301	39.5179	27.4248	41.4857	34.2321	35.7269	0	18.6013	21.5981	33.025	20.2267	30.1712	7.14304	40.0511	27.5315	30.3057	28.3386	21.0119	28.9534	43.7693	0	0	0	25.0093	29.468	29.759	19.9591
hsa-mir-2467-5p_-_1	0	0	0	0	0	0	0	0	0	0	0	0	0	0	0	0	0	0	0	0	0	0	0	0	0	0	0	0	0	0	0	0	0	0	0	0	0	0	0	0	0	0	0	0	0	0	0	0	0
hsa-mir-2467-5p_-_3	0	0	0	0	0	0	0	0	0	0	0	0	0	0	0	0	0	0	0	0	0	0	0	0	0	0	0	0	0	0	0	0	0	0	0	0	0	0	0	0	0	0	15.7819	0	0	0	0	0	0
hsa-mir-25-3p	13808.7	10651.9	10397.8	19860.6	12961.9	12408.5	13046.2	10336.4	11737.6	10356	13745.9	8143.98	10344.4	12821.5	13333	14356.6	13651.5	11980.5	15484.4	12755.3	12373.5	13044.2	13097.4	14411.9	12663.6	14379.8	15882.5	15925.3	10571.8	13982	10720.5	9237.81	12635.7	12840.4	13628.1	13268.7	12834.3	12763.7	15046.7	12294.6	10516.1	13397.7	13505.4	16201.7	9084.51	12931.6	11165.4	11731	10476.7
hsa-mir-25-3p_-_1	16.735	0	0	0	0	0	0	0	0	0	0	0	0	0	0	0	0	0	0	0	0	0	0	0	0	0	0	0	0	0	0	0	0	0	0	0	0	0	0	0	0	0	0	0	0	0	0	0	0
hsa-mir-25-3p_-_4	0	0	0	0	0	0	0	0	0	0	0	0	0	0	0	0	0	0	0	0	0	0	0	0	0	0	0	0	0	0	0	0	0	0	0	0	0	0	0	0	0	0	0	0	0	0	0	0	0
hsa-mir-25-3p_-_5	0	0	0	0	0	0	0	0	0	0	0	0	0	0	0	0	0	0	0	0	0	0	0	0	0	0	0	0	0	0	0	0	0	0	0	0	0	0	0	0	0	0	0	0	0	0	0	0	0
hsa-mir-25-3p_+_1	94.4331	37.9672	61.7629	96.9738	70.6408	51.3586	49.6608	65.4822	83.4892	62.3643	50.318	39.6667	57.9381	59.2257	61.4077	86.3743	52.2032	111.136	112.775	52.5232	90.0522	86.9382	93.6903	91.1951	73.1329	102.999	72.132	100.482	169.752	72.3383	42.2145	65.1325	51.6906	96.0837	85.2964	47.4518	80.628	85.8661	57.7672	61.7224	66.8924	67.2553	120.995	100.011	95.2137	28.5821	33.8881	56.5421	50.8049
hsa-mir-25-3p_+_2	0	0	0	27.7068	0	0	0	0	0	23.1639	11.5484	0	0	0	0	0	12.5288	24.2479	0	0	15.977	0	0	0	15.7901	0	14.6709	13.3976	0	12.4009	13.7442	0	14.2336	6.96259	0	0	11.7992	0	25.0688	9.84932	11.9807	0	0	0	0	19.6502	0	17.8554	0
hsa-mir-25-3p_+_3	0	0	0	0	14.6613	0	13.6324	0	0	0	0	17.7816	0	0	0	5.00339	0	0	30.7568	0	0	17.3876	0	36.4781	27.4248	28.6108	17.1161	19.3521	51.6636	14.4677	10.7991	0	0	0	10.0843	0	0	0	11.9894	21.0119	28.9534	0	0	0	0	28.5821	0	0	0
hsa-mir-25-3p_+_4	31.0792	0	0	25.9751	14.6613	0	0	0	0	0	0	0	0	0	0	9.21677	11.1367	0	0	0	0	0	0	33.4382	25.7627	54.3606	28.1192	15.6305	0	17.2234	0	0	0	12.0685	23.53	20.8962	13.1102	0	0	0	0	0	44.7155	0	0	0	0	0	0
hsa-mir-25-3p_+_5	0	0	0	19.0484	0	16.7214	0	0	13.5056	0	12.3733	0	23.1752	0	0	11.5868	11.8327	34.3511	0	0	0	0	0	0	12.4658	17.1665	0	10.4204	0	0	0	0	0	0	10.9247	0	0	0	0	0	0	0	0	0	0	0	0	0	0
hsa-mir-25-3p_+_6	27.4932	16.8743	20.0729	20.7801	0	0	0	0	0	0	9.07374	0	0	0	0	7.11008	0	0	0	0	0	0	0	0	14.1279	15.736	0	0	0	16.5345	0	0	0	0	6.30269	0	0	0	0	0	0	0	0	0	0	0	0	0	0
hsa-mir-25-3p_+_7	37.056	0	0	0	0	0	0	0	15.9612	0	0	0	0	0	0	4.74005	0	0	0	0	0	0	0	0	16.6211	15.736	0	0	0	0	0	0	0	0	7.56322	0	0	0	13.0794	0	0	0	0	0	0	0	0	0	0
hsa-mir-25-3p_+_8	0	0	0	0	0	0	0	0	0	0	0	0	0	0	0	0	0	0	0	0	0	0	0	0	0	0	0	0	0	0	0	0	0	0	0	0	0	0	0	0	0	0	0	0	0	0	0	0	0
hsa-mir-25-5p	64.5492	18.2805	44.7781	53.6819	103.962	26.2765	63.2932	0	50.3391	48.1096	42.0692	86.1724	28.1414	39.4838	55.4167	28.967	84.9172	46.475	68.3485	42.0186	23.2393	33.6161	62.4602	45.5976	47.3702	45.7773	53.7933	34.9826	42.807	50.2924	39.2693	58.711	28.4673	71.4826	41.5977	78.7962	80.628	133.85	111.175	143.8	73.8811	20.2833	53.9217	0	168.024	32.1549	72.1965	49.1023	97.9808
hsa-mir-25-5p_+_3	0	0	0	0	0	0	0	0	0	0	0	0	0	0	0	0	0	0	0	0	0	0	0	0	0	0	0	0	0	0	0	0	0	0	0	0	0	0	0	0	0	0	0	0	0	0	0	0	0
hsa-mir-25-5p_+_5	0	0	0	0	0	0	0	0	0	0	0	0	0	0	0	0	0	0	0	0	0	0	0	0	0	0	0	0	0	0	0	0	0	0	0	0	0	0	0	0	0	0	0	0	0	0	0	0	0
hsa-mir-2681-5p_+_1	0	0	0	0	0	0	0	0	0	0	0	0	0	0	0	0	0	0	0	0	0	0	0	0	0	0	0	0	0	0	0	0	0	0	0	0	0	0	0	0	0	0	0	0	0	0	0	0	0
hsa-mir-2682-3p_-_1	0	0	0	0	0	0	0	0	0	0	0	0	0	0	0	0	0	0	0	0	0	0	0	0	0	0	0	0	0	0	0	0	0	0	0	0	0	0	0	0	0	0	0	0	0	0	0	0	0
hsa-mir-2682-5p	0	0	0	0	0	0	0	0	0	0	0	0	0	0	0	0	0	0	0	0	0	0	0	0	0	0	0	0	0	0	0	0	0	0	0	0	0	0	0	0	0	0	0	0	0	0	0	0	0
hsa-mir-2682-5p_+_3	0	0	0	0	0	0	0	0	0	0	0	0	0	0	0	0	0	0	0	0	0	0	0	0	0	0	0	0	0	0	0	0	0	0	0	0	0	0	0	0	0	0	0	0	0	0	0	0	0
hsa-mir-26a-1-3p	0	0	0	0	21.3255	0	10.7112	0	0	0	0	16.4138	0	0	0	13.4301	8.35251	0	0	0	0	0	0	0	0	17.1665	0	0	0	0	0	16.5125	0	6.03424	7.56322	6.96541	0	0	0	0	0	0	0	0	0	0	0	0	0
hsa-mir-26a-1-5p	175507	183180	111158	159498	144750	162760	137395	155908	141522	200663	147886	128896	122234	151155	173427	140031	148906	138690	150275	116455	135226	108645	146892	110623	137592	102219	109331	110763	138411	106669	131998	108764	118619	119530	137086	113876	108620	140287	176196	139841	138423	138595	107507	131743	168187	181361	163759	163731	176534
hsa-mir-26a-1-5p_-_1	114.754	30.9362	0	100.437	18.6598	15.527	17.5274	19.5053	29.4668	110.474	64.3411	0	0	0	109.336	2697.88	2949.83	2624.83	2833.05	2011.64	2477.89	1807.16	2755.46	2182.6	2557.99	1846.83	1849.76	1886.09	2961.06	1861.51	2602.57	2053.05	2260.9	2258.66	2534.1	2236.77	2392.62	2737.61	3485.65	2682.95	2923.3	2590.93	2020.09	2500.27	89.6129	33.9412	111.978	23.8072	156.044
hsa-mir-26a-1-5p_-_2	0	0	0	0	0	0	0	0	0	0	0	0	0	0	0	0	0	0	0	0	0	0	0	0	0	0	0	0	0	0	0	0	0	0	0	0	0	0	0	0	0	0	0	0	0	0	0	0	0
hsa-mir-26a-1-5p_-_3	25.1025	0	0	25.9751	0	0	0	29.258	13.5056	0	9.07374	19.1494	0	0	0	5.53006	0	0	0	0	0	0	0	0	0	0	0	0	0	0	0	0	0	0	0	0	0	0	0	0	0	0	0	0	0	0	33.8881	0	0
hsa-mir-26a-1-5p_-_4	0	0	0	0	0	0	0	0	0	0	0	0	0	0	0	0	0	0	0	0	0	0	0	0	0	0	0	0	0	0	0	0	0	0	0	0	0	0	0	0	0	0	0	0	0	0	0	0	0
hsa-mir-26a-1-5p_+_1	490.096	520.291	265.58	393.09	426.511	401.313	276.543	406.826	392.891	534.551	339.853	337.851	407.222	371.507	399.899	384.471	421.106	503.143	442.557	354.532	610.031	402.234	470.854	452.936	717.201	363.358	490.253	401.928	370.502	383.049	482.03	323.828	361.085	335.133	452.953	291.676	304.158	563.18	480.666	369.678	427.313	354.425	290.651	278.601	308.044	443.022	412.551	410.674	471.76
hsa-mir-26a-1-5p_+_2	147.029	149.056	49.4103	140.266	101.296	114.661	111.007	105.886	101.906	185.311	42.0692	67.023	122.498	129.22	106.34	74.7875	71.6924	226.313	193.085	141.813	229.488	150.693	189.783	151.992	241.837	125.888	91.6932	121.323	100.375	103.34	162.968	49.5374	109.374	91.442	115.129	68.7834	42.6083	300.531	131.884	59.0959	85.8619	146.254	63.1278	85.7235	0	148.27	91.3507	135.403	76.2073
hsa-mir-26a-1-5p_+_3	459.017	419.045	273.301	419.065	391.857	348.76	275.569	377.568	300.807	598.697	210.346	287.241	400.6	425.349	356.464	188.549	172.619	387.966	475.022	375.541	476.405	308.341	461.245	340.462	585.894	296.122	343.544	249.344	377.882	210.815	306.3	156.869	194.776	155.498	222.275	129.731	95.7047	315.684	234.338	116.879	148.761	259.413	268.293	378.612	369.653	439.45	276.999	394.307	308.458
hsa-mir-26a-1-5p_+_4	98.0192	113.901	58.6747	107.364	86.635	76.4406	77.8994	76.6281	68.7558	112.256	47.8434	91.6437	69.5257	107.683	67.3987	59.7773	50.1151	72.7436	131.571	112.925	110.387	68.3914	76.8741	82.0756	151.252	72.9576	51.3482	72.1982	171.228	47.5366	74.6116	47.7027	56.1854	58.9499	56.7242	44.4045	54.4075	123.748	77.3862	49.9032	53.9133	56.5799	46.0307	0	0	83.9599	53.0423	65.4698	85.2796
hsa-mir-26a-1-5p_+_5	51.4003	25.3114	21.617	45.0235	49.3153	26.2765	22.3961	20.8986	25.7834	26.7276	14.0231	0	31.4521	34.0997	23.964	9.74344	0	38.3924	0	28.8878	37.7638	15.0693	0	0	54.0186	31.4719	17.1161	24.5623	0	13.7787	17.6712	11.0083	13.4845	11.6043	15.9668	9.14209	7.86614	27.7802	26.1587	10.5059	0	18.1483	13.1516	0	61.6089	42.8731	35.3615	38.6867	21.7735
hsa-mir-26a-1-5p_+_6	103.996	74.5281	46.3221	67.5353	82.6364	42.9979	38.9497	39.0107	36.8335	83.7463	65.9909	60.1839	109.255	48.4574	47.928	35.287	15.3129	36.3718	46.1353	0	95.862	46.367	45.644	75.9959	82.2745	75.8187	45.2353	64.0108	38.3787	24.8017	25.525	21.0993	37.4569	28.3145	45.7995	22.6376	13.7658	45.4585	31.6084	23.6384	12.9791	39.4991	14.4668	0	78.4113	53.5914	39.7817	43.1505	61.6916
hsa-mir-26a-1-5p_+_7	17.9303	16.8743	16.9848	0	17.327	17.9158	15.5799	18.1121	0	30.2912	11.5484	0	0	0	17.973	7.11008	0	0	0	0	23.2393	0	0	0	24.9317	15.736	0	8.18743	0	0	0	0	0	11.6043	5.88251	0	0	0	0	0	0	0	0	0	0	0	0	20.8313	0
hsa-mir-26a-1-5p_+_8	11.9536	0	0	0	0	0	0	0	0	0	0	0	0	0	0	2.8967	0	0	0	0	0	0	0	0	9.14161	0	0	0	0	0	0	0	0	5.1059	5.04215	0	0	0	0	0	0	0	0	0	0	0	0	0	0
hsa-mir-26a-2-3p	0	32.3424	32.4255	0	31.9883	28.6652	32.1335	18.1121	0	0	23.0968	51.977	0	0	0	26.597	16.705	0	35.883	0	0	0	0	0	21.6074	0	35.4547	23.0737	0	20.6681	42.2145	35.777	27.7181	27.3862	21.8493	21.3316	27.5315	0	0	0	25.9582	18.1483	18.4123	0	0	37.514	0	23.8072	38.1037
hsa-mir-26a-2-3p_-_3	0	0	0	0	0	0	0	0	0	0	0	0	0	0	0	0	0	0	0	0	0	0	0	0	0	0	0	0	0	0	0	0	0	0	0	6.53007	0	0	0	0	0	0	0	0	0	0	0	0	0
hsa-mir-26a-2-3p_-_4	0	0	0	0	0	0	0	0	0	0	0	0	0	0	0	0	0	0	0	0	0	0	0	0	0	0	0	0	0	0	0	0	0	0	0	0	0	0	0	0	0	0	0	0	0	0	0	0	0
hsa-mir-26a-2-3p_-_5	0	0	0	0	0	0	0	0	0	0	0	0	0	0	0	0	0	0	0	0	0	0	0	0	0	0	0	0	0	0	0	0	0	0	0	0	0	0	0	7.87946	0	0	0	0	0	0	0	0	0
hsa-mir-26a-2-3p_-_6	0	0	0	0	0	0	0	0	0	0	0	0	0	0	0	0	0	0	0	0	0	0	0	0	0	0	0	0	0	0	0	0	0	0	0	0	0	0	0	0	0	0	0	0	0	0	0	0	0
hsa-mir-26a-2-5p	175652	183338	111238	159560	144843	162856	137531	156052	141638	200795	147975	129012	122296	151279	173589	140106	149013	138843	150386	116531	135340	108710	146950	110653	137687	102257	109361	110848	138575	106756	132121	108826	118706	119640	137226	113966	108702	140401	176309	139921	138600	138685	107645	131850	168215	181446	163868	163844	176654
hsa-mir-26a-2-5p_-_1	113.559	30.9362	0	93.5104	18.6598	17.9158	25.3173	25.0783	36.8335	110.474	65.9909	0	0	0	109.336	2700.25	2948.44	2643.02	2836.46	2014.27	2486.6	1807.16	2769.87	2182.6	2558.82	1851.12	1857.09	1887.57	2966.97	1862.19	2607.48	2053.05	2262.4	2259.59	2540.4	2247.65	2392.62	2737.61	3500.91	2686.89	2923.3	2597.34	2020.09	2500.27	89.6129	33.9412	111.978	19.3433	157.858
hsa-mir-26a-2-5p_-_2	0	0	0	0	0	0	0	0	0	0	0	0	0	0	0	0	0	0	0	0	0	0	0	0	0	0	0	0	0	0	0	0	0	0	0	0	0	0	0	0	0	0	0	0	0	0	0	0	0
hsa-mir-26a-2-5p_-_3	0	0	0	0	0	0	0	0	0	0	0	0	0	0	0	0	0	0	0	0	0	0	0	0	0	0	0	0	0	0	0	0	0	0	0	0	0	0	0	0	0	0	0	0	0	0	0	0	0
hsa-mir-26a-2-5p_-_4	0	0	0	0	0	0	0	0	0	0	0	0	0	0	0	0	0	0	0	0	0	0	0	0	0	0	0	0	0	0	0	0	0	0	0	0	0	0	0	0	0	0	0	0	0	0	0	0	0
hsa-mir-26a-2-5p_-_5	0	0	0	0	0	0	0	0	0	0	0	0	0	0	0	0	0	0	0	0	0	0	0	0	0	0	0	0	0	0	0	0	0	0	0	0	0	0	0	0	0	0	0	0	0	0	0	0	0
hsa-mir-26a-2-5p_+_1	490.096	520.291	265.58	393.09	426.511	401.313	276.543	406.826	392.891	534.551	339.853	337.851	407.222	371.507	399.899	384.734	421.106	503.143	442.557	354.532	610.031	402.234	470.854	452.936	717.201	363.358	490.253	405.65	370.502	385.804	482.03	323.828	361.085	335.133	452.953	291.676	304.158	563.18	480.666	369.678	427.313	354.425	290.651	278.601	308.044	443.022	412.551	410.674	471.76
hsa-mir-26a-2-5p_+_2	147.029	149.056	49.4103	140.266	101.296	114.661	111.007	105.886	101.906	185.311	42.0692	67.023	122.498	129.22	106.34	74.7875	71.6924	226.313	193.085	141.813	229.488	150.693	189.783	151.992	241.837	125.888	91.6932	121.323	100.375	103.34	162.968	49.5374	109.374	91.442	117.65	68.7834	42.6083	300.531	131.884	59.0959	85.8619	146.254	63.1278	85.7235	0	148.27	91.3507	135.403	76.2073
hsa-mir-26a-2-5p_+_3	459.017	419.045	273.301	419.065	391.857	348.76	275.569	377.568	300.807	598.697	210.346	287.241	400.6	425.349	357.962	188.549	172.619	387.966	475.022	375.541	476.405	308.341	461.245	340.462	585.894	296.122	343.544	249.344	377.882	211.503	307.282	156.869	194.776	155.498	222.275	129.731	95.7047	315.684	234.338	116.879	148.761	259.413	268.293	378.612	369.653	439.45	276.999	394.307	308.458
hsa-mir-26a-2-5p_+_4	98.0192	113.901	58.6747	107.364	86.635	76.4406	77.8994	71.0552	68.7558	112.256	47.8434	91.6437	69.5257	107.683	67.3987	59.7773	50.1151	72.7436	131.571	112.925	110.387	68.3914	76.8741	82.0756	151.252	72.9576	51.3482	72.1982	171.228	47.5366	74.6116	47.7027	56.1854	58.9499	58.8251	44.4045	54.4075	123.748	77.3862	49.9032	53.9133	56.5799	46.0307	0	0	83.9599	53.0423	65.4698	85.2796
hsa-mir-26a-2-5p_+_5	51.4003	25.3114	21.617	45.0235	49.3153	26.2765	22.3961	20.8986	25.7834	26.7276	14.0231	0	31.4521	34.0997	23.964	9.74344	0	38.3924	0	28.8878	37.7638	15.0693	0	0	54.0186	31.4719	17.1161	24.5623	0	13.7787	17.6712	11.0083	13.4845	11.6043	16.387	9.14209	7.86614	27.7802	26.1587	10.5059	0	18.1483	13.1516	0	61.6089	42.8731	35.3615	38.6867	21.7735
hsa-mir-26a-2-5p_+_6	103.996	74.5281	46.3221	67.5353	82.6364	42.9979	38.9497	39.0107	36.8335	83.7463	65.9909	60.1839	112.565	48.4574	47.928	35.287	15.3129	36.3718	46.1353	0	95.862	47.5262	45.644	75.9959	82.2745	75.8187	45.2353	64.0108	38.3787	24.8017	25.525	21.0993	37.4569	28.3145	45.7995	22.6376	13.7658	45.4585	31.6084	23.6384	12.9791	39.4991	14.4668	0	78.4113	53.5914	39.7817	43.1505	61.6916
hsa-mir-26a-2-5p_+_7	17.9303	16.8743	16.9848	0	17.327	17.9158	15.5799	18.1121	0	30.2912	11.5484	0	0	0	17.973	7.11008	0	0	0	0	23.2393	0	0	0	24.9317	15.736	0	8.18743	0	0	0	0	0	11.6043	5.88251	0	0	0	0	0	0	0	0	0	0	0	0	20.8313	0
hsa-mir-26a-2-5p_+_8	11.9536	0	0	0	0	0	0	0	0	0	0	0	0	0	0	2.8967	0	0	0	0	0	0	0	0	9.14161	0	0	0	0	0	0	0	0	5.1059	5.04215	0	0	0	0	0	0	0	0	0	0	0	0	0	0
hsa-mir-26b-3p	243.853	168.743	281.021	256.288	237.247	198.268	203.512	142.11	184.167	212.039	210.346	149.092	100.978	174.088	200.698	213.566	196.284	191.962	228.968	186.458	245.465	253.86	194.588	316.143	181.17	185.97	114.922	215.106	125.469	228.727	223.835	223.836	250.962	332.348	207.148	269.039	114.059	340.939	182.021	192.39	156.748	187.888	236.729	78.5798	112.016	257.239	198.909	123.5	246.767
hsa-mir-26b-3p_-_1	0	0	0	0	0	0	0	0	0	0	0	0	0	0	0	0	0	0	0	0	0	0	0	0	0	0	0	0	0	0	0	0	0	0	0	0	0	0	0	0	0	0	0	0	0	0	0	0	0
hsa-mir-26b-3p_-_3	0	0	0	0	0	0	0	0	0	0	0	0	0	0	0	0	0	0	0	0	0	0	0	0	0	0	0	0	0	0	0	0	0	0	0	0	0	0	0	0	0	0	0	0	0	0	0	0	0
hsa-mir-26b-3p_-_4	0	0	0	0	0	0	0	0	0	0	0	0	0	0	0	0	0	0	0	0	0	0	0	0	0	0	0	0	0	0	0	0	0	0	0	0	0	0	0	0	0	0	0	0	0	0	0	0	0
hsa-mir-26b-3p_-_5	0	0	0	0	0	0	0	0	0	0	0	0	0	0	0	0	0	0	0	0	0	0	0	0	0	0	0	0	0	0	0	0	0	0	0	0	0	0	0	0	0	0	0	0	0	0	0	0	0
hsa-mir-26b-3p_-_8	0	0	0	0	0	0	0	0	0	0	0	0	0	0	0	0	0	0	0	0	0	0	0	0	0	0	0	0	0	0	0	0	0	0	0	0	0	0	0	0	0	0	0	0	0	0	0	0	0
hsa-mir-26b-3p_+_1	0	0	0	0	0	0	0	0	0	0	0	0	0	0	0	0	0	0	18.7958	0	0	0	0	0	0	0	0	0	0	0	0	0	0	0	0	0	0	0	0	0	0	0	0	0	0	0	0	0	0
hsa-mir-26b-5p	30947.8	29161.6	19455.3	38867.4	23901.9	27455.3	21756.3	26371.2	23744.1	30610.2	26662.8	20160.2	27386.5	28918.3	27196.1	27383.8	29146.8	35373.6	52220	41461.8	35258.3	36517.5	36950	30319.3	34158.9	31218.7	36800.8	39662.1	33833.8	28311.2	32226.3	30958.1	31865.4	31945.3	37409.4	28668.3	24162.2	31492.6	38767.2	25426.3	27167.3	31939.9	36816.7	27803	23512.2	26327.7	22799.4	26445.3	27648.7
hsa-mir-26b-5p_-_1	0	0	0	0	0	0	0	16.7189	0	0	0	0	0	0	0	183.545	238.047	256.623	302.442	252.112	180.104	212.129	240.232	167.191	236.851	175.957	210.283	254.555	112.184	151.566	188.493	181.637	161.814	193.56	182.778	163.252	152.079	141.426	252.868	145.113	184.703	228.455	278.814	428.617	0	0	0	0	0
hsa-mir-26b-5p_-_3	0	0	0	0	0	0	0	0	0	0	0	0	0	0	0	0	0	0	0	0	0	0	0	0	0	0	0	0	0	0	0	0	0	0	0	0	0	0	0	0	0	0	0	0	0	0	0	0	0
hsa-mir-26b-5p_+_1	75.3074	71.7157	21.617	65.8036	63.9766	45.3866	31.1597	33.4377	54.0225	26.7276	44.5438	38.2989	61.2488	52.0469	61.4077	35.5504	48.0269	52.537	95.688	115.551	123.459	102.008	163.357	51.6772	152.914	81.5409	105.142	122.067	81.1857	53.0481	107.009	48.6201	62.9277	58.0216	91.599	36.5684	62.2736	131.325	51.2275	31.5178	98.841	52.3097	76.2794	142.872	106.415	42.8731	32.4147	66.9577	41.7326
hsa-mir-26b-5p_+_2	13.1489	18.2805	16.9848	32.9018	0	0	0	0	14.7334	30.2912	0	17.7816	23.1752	30.5102	0	8.69009	20.1852	32.3305	150.367	0	47.931	32.4569	69.6671	88.1553	59.0049	31.4719	30.5644	34.2383	20.6654	12.4009	36.3241	10.091	25.4707	13.9252	26.0511	10.0128	19.6654	42.933	0	7.22284	24.9598	26.6886	23.6729	0	0	0	17.6808	20.8313	0
hsa-mir-26b-5p_+_3	90.847	49.2167	43.234	103.9	61.3109	53.7473	31.1597	69.6619	51.5669	67.7098	47.8434	49.2414	100.978	57.431	53.919	35.8137	36.1942	92.9501	138.406	78.7849	53.7408	95.0524	117.713	97.2748	108.868	91.5547	78.2449	79.6413	85.614	53.737	39.2693	45.868	46.4466	39.4547	64.7076	26.9909	17.6988	85.8661	31.6084	11.1626	49.9197	67.2553	53.9217	78.5798	0	46.4459	32.4147	41.6626	45.3615
hsa-mir-26b-5p_+_4	14.3443	0	0	0	0	0	0	0	0	0	0	0	0	0	0	0	8.35251	0	23.922	0	14.5245	0	0	30.3984	13.2969	0	0	0	0	0	0	9.1736	0	0	0	4.78872	0	0	10.8995	8.53608	10.9823	0	13.1516	0	0	0	0	17.8554	0
hsa-mir-26b-5p_+_5	0	0	0	0	0	0	0	0	0	0	0	0	0	0	0	0	0	0	0	0	0	0	0	0	10.8037	0	0	8.93174	0	0	0	0	0	0	0	0	0	0	0	0	11.9807	0	0	0	0	0	0	0	0
hsa-mir-26b-5p_+_6	0	0	0	0	0	0	0	0	0	0	0	0	0	0	0	0	0	0	0	0	26.1442	0	0	0	17.4522	0	0	0	0	0	0	0	0	0	8.82376	0	0	0	0	0	0	0	0	0	0	0	0	0	0
hsa-mir-26b-5p_+_8	0	0	0	0	0	0	0	0	0	0	0	0	0	0	0	0	0	0	0	0	0	0	0	0	0	0	0	0	0	0	0	0	0	0	0	0	0	0	0	0	0	0	0	0	0	0	0	0	0
hsa-mir-27a-3p	16443.3	19495.4	25557.5	41191.3	23188.8	28426.4	18633.5	25341.6	22647.7	20858.2	25283.6	20436.5	29060.1	26457.8	18796.8	27197.1	22933.2	23872	27170.3	26062	25563.2	28325.6	30269.2	26522.6	20714.1	32489	40349.9	26276.4	21307.5	28821.7	26852.3	32228.7	38821.1	30948.2	24524.2	27919.1	30673.4	23931.4	18933.5	26864.4	25701.7	22301	40387.3	17809	20151.7	20280.8	18813.8	23735.8	20503.4
hsa-mir-27a-3p_-_1	14.3443	0	0	17.3167	0	14.3326	0	0	0	0	0	15.046	0	0	0	20.8036	23.6654	0	25.6307	26.2616	29.0491	19.706	24.0232	36.4781	15.7901	17.1665	31.787	19.3521	81.1857	26.8685	20.6164	12.843	41.2026	19.0311	21.4291	24.8143	30.1535	0	19.619	11.8192	19.9679	14.9456	14.4668	0	0	0	0	0	0
hsa-mir-27a-3p_-_2	0	0	0	0	0	0	0	0	0	0	0	0	0	0	0	0	0	0	0	0	0	0	0	0	0	0	0	0	0	0	0	0	0	0	0	0	0	0	0	0	0	0	0	0	0	0	0	0	0
hsa-mir-27a-3p_-_6	0	0	0	0	0	0	0	0	0	0	0	0	0	0	0	0	0	0	0	0	0	0	0	0	0	0	0	0	0	0	0	0	0	0	0	0	0	0	0	0	0	0	0	0	0	0	0	0	0
hsa-mir-27a-3p_+_1	0	0	16.9848	51.9502	26.6569	17.9158	13.6324	25.0783	19.6445	0	15.6728	0	44.6951	34.0997	0	13.6935	9.04855	0	0	31.5139	17.4295	20.8652	0	0	43.2149	50.069	40.345	38.7042	50.1875	17.2234	37.3058	25.6861	25.4707	25.0653	15.1264	21.3316	14.4213	30.3057	28.3386	29.548	0	16.0132	0	0	0	26.7957	0	14.8795	21.7735
hsa-mir-27a-3p_+_2	0	14.0619	0	0	0	15.527	0	0	0	0	0	0	0	0	0	11.8501	0	24.2479	20.5046	0	24.6917	12.7509	0	0	29.918	18.597	15.8935	20.8407	0	15.8455	19.6346	0	0	14.8535	7.14304	0	10.4882	0	11.9894	0	23.9615	44.8369	26.3032	0	0	0	0	0	0
hsa-mir-27a-3p_+_3	13.1489	0	0	31.1701	0	0	0	13.9324	17.189	0	13.1982	0	31.4521	0	0	6.84674	8.35251	0	0	36.7663	0	0	36.0347	0	14.959	17.1665	15.8935	20.8407	29.5221	21.357	0	0	0	9.74763	11.765	5.65939	0	0	0	0	0	0	0	0	0	0	20.6276	0	0
hsa-mir-27a-3p_+_4	0	0	16.9848	32.9018	26.6569	0	0	19.5053	0	0	0	0	0	0	0	5.53006	8.35251	0	0	0	0	16.2285	0	0	34.9043	22.8887	14.6709	14.8862	0	13.0898	0	14.6778	10.4879	11.1401	11.765	9.14209	0	0	0	0	15.9743	0	19.7274	0	0	0	0	0	0
hsa-mir-27a-3p_+_5	0	0	0	0	0	0	0	0	0	23.1639	0	0	0	0	0	0	0	0	0	0	0	0	0	0	0	0	0	0	0	0	0	0	0	0	0	0	0	0	0	0	0	0	0	0	0	0	0	0	0
hsa-mir-27a-3p_+_6	0	0	0	0	0	0	0	0	0	0	0	0	0	0	0	0	0	0	0	0	0	0	0	0	0	0	0	0	0	0	0	0	0	0	0	0	0	0	0	0	0	0	0	0	0	0	0	0	0
hsa-mir-27a-5p	35.8607	26.7176	109.629	242.434	75.9722	87.1901	83.7418	80.8078	122.778	0	203.747	84.8046	172.159	75.3782	94.3582	65.5707	52.2032	46.475	0	0	18.8819	59.118	33.6324	97.2748	29.0869	51.4995	188.277	66.2437	0	112.297	52.0318	110.083	91.3949	114.651	57.5645	64.43	76.0394	0	29.4286	99.8064	19.9679	43.7693	111.789	0	0	518.05	58.9359	26.7831	107.053
hsa-mir-27b-3p	222778	211297	251849	239917	260711	276482	211405	234731	247465	180179	261556	253117	324511	242651	350792	295110	282547	235392	173504	235217	225851	241686	313675	246379	213156	283360	338891	231075	234522	264373	205002	293724	230605	229220	202981	235930	348173	234831	244495	349478	263875	260940	237821	197535	211649	207117	228820	206858	184467
hsa-mir-27b-3p_-_1	484.119	805.748	864.68	491.795	793.043	894.594	767.309	862.414	967.493	748.372	909.849	1091.52	1089.24	681.993	1081.38	1227.94	1435.24	1042.66	888.531	950.671	987.669	979.504	1441.39	1149.06	875.932	1075.77	1139.44	1010.03	1293.07	1129.17	909.084	1025.61	866.004	916.741	983.219	1067.01	1386.41	1121.31	1372.24	1457.7	1353.82	1134.8	1116.57	1157.27	588.085	857.463	1121.26	816.884	892.714
hsa-mir-27b-3p_-_2	0	0	0	0	0	0	0	0	0	0	0	0	0	0	0	4.21338	0	0	0	0	0	0	0	0	9.97266	0	0	0	0	0	0	0	0	0	0	4.78872	0	0	0	0	0	0	0	0	0	0	0	0	0
hsa-mir-27b-3p_-_3	0	0	0	0	0	0	0	0	0	0	0	0	0	0	0	0	0	0	0	0	0	0	28.8278	0	0	0	0	0	0	0	0	0	0	0	0	0	0	0	0	0	0	0	0	0	0	0	0	0	0
hsa-mir-27b-3p_-_4	0	0	0	0	0	0	0	0	0	0	0	0	0	0	0	0	0	0	0	0	0	0	0	0	0	0	0	0	0	0	0	0	0	0	0	0	0	0	0	0	0	0	0	0	0	0	0	0	0
hsa-mir-27b-3p_+_1	290.471	236.24	455.501	457.162	421.179	364.287	266.805	314.872	386.752	324.294	362.125	432.23	625.731	371.507	399.899	434.241	391.872	501.122	297.316	498.971	504.002	572.633	595.774	535.011	619.967	546.467	537.933	475.615	586.013	439.541	422.145	374.283	377.566	365.768	306.311	322.585	494.256	560.655	316.084	397.256	336.459	414.207	391.918	157.16	375.254	350.131	221.01	324.373	246.767
hsa-mir-27b-3p_+_2	81.2842	89.9962	77.2036	119.486	149.279	70.4687	100.295	101.706	83.4892	124.729	55.2673	95.7471	120.842	87.9413	95.856	96.381	113.455	96.9914	133.28	152.317	113.291	130.987	213.806	188.47	174.522	233.178	189.499	122.067	200.75	121.942	139.406	100.91	113.869	90.0495	92.0192	96.2097	150.768	128.799	110.085	114.252	107.827	104.619	126.256	0	0	153.629	83.9837	110.108	58.0627
hsa-mir-27b-3p_+_3	63.3539	136.401	151.319	124.681	175.936	123.022	97.3742	175.548	139.967	98.001	89.9125	119	281.414	131.015	134.797	93.221	87.7014	141.446	136.697	257.364	117.649	228.358	206.599	215.828	172.028	140.193	222.509	127.277	47.2353	150.877	98.1732	83.4797	125.855	100.261	100.843	103.61	79.9725	111.121	87.1957	103.746	91.8522	96.079	169.656	0	229.633	39.3004	75.1433	120.524	105.239
hsa-mir-27b-3p_+_4	235.485	191.242	237.787	268.409	253.241	244.849	211.302	218.738	221.001	194.22	191.373	303.655	316.176	364.328	341.487	272.026	279.809	311.181	109.358	257.364	313.73	272.406	398.784	416.458	367.326	371.941	308.089	261.253	507.779	307.266	192.419	382.539	237.477	290.108	226.477	224.634	664.034	174.258	273.577	375.587	448.279	238.062	249.881	164.303	156.823	182.211	167.967	267.831	212.292
hsa-mir-27b-3p_+_5	112.363	89.9962	118.893	57.1452	90.6335	42.9979	64.267	50.1566	60.1614	62.3643	43.7189	103.954	142.362	77.1729	79.3807	18.9602	16.705	76.7849	88.8531	28.8878	62.4555	34.7753	69.6671	57.7569	115.517	65.8049	37.8999	34.2383	126.945	52.3592	29.452	34.8597	16.4811	24.6012	31.5134	24.3789	19.0098	0	13.0794	38.084	30.9502	23.486	42.0852	0	212.831	73.2416	53.0423	78.8613	39.9181
hsa-mir-27b-3p_+_6	17.9303	33.7486	24.7051	0	0	20.3045	23.3698	30.6512	23.3279	26.7276	14.8479	23.2529	28.1414	30.5102	28.4572	12.6401	13.9209	0	27.3394	0	27.5966	17.3876	40.8394	0	20.7764	32.9025	0	11.909	48.7114	15.8455	16.6894	15.5951	12.7354	20.4236	14.2861	23.5082	33.4311	0	23.9788	24.9516	17.9711	11.743	0	0	0	0	25.0478	22.3192	23.588
hsa-mir-27b-5p	206.797	382.484	500.279	245.898	591.783	418.035	458.632	307.906	419.902	324.294	371.199	887.713	759.817	335.613	347.478	330.224	563.795	402.11	293.899	407.055	419.759	376.732	461.245	431.657	398.075	543.606	397.337	419.047	560.919	459.521	441.779	748.566	439.744	464.637	392.867	558.974	728.274	244.971	481.756	548.279	617.007	404.599	526.065	378.612	481.669	284.035	587.886	379.427	346.562
hsa-mir-27b-5p_-_1	0	15.4681	0	0	35.9868	0	10.7112	0	0	0	0	19.1494	19.8645	0	0	16.5902	29.9298	0	0	0	0	16.2285	0	0	0	18.597	15.8935	23.818	28.046	21.357	12.7625	15.5951	17.9793	11.6043	11.3448	21.7669	26.876	0	20.709	17.7288	0	17.0807	0	0	0	0	22.101	0	0
hsa-mir-27b-5p_-_3	0	0	0	0	0	0	0	0	0	0	0	0	0	0	0	0	0	0	0	0	0	0	0	0	0	0	0	0	0	0	0	0	0	0	0	0	0	0	0	0	0	0	0	0	0	0	0	0	0
hsa-mir-27b-5p_+_1	0	0	0	0	0	0	0	0	0	0	0	0	0	0	0	0	0	0	0	0	0	0	0	0	0	0	0	0	0	0	0	0	0	0	0	0	0	0	0	0	0	0	0	0	0	0	0	0	0
hsa-mir-27b-5p_+_2	0	0	0	0	0	0	0	0	0	0	0	0	24.8306	0	0	2.8967	8.35251	0	0	0	0	0	0	0	0	0	0	0	0	0	0	0	0	0	0	0	0	0	0	0	0	0	0	0	0	0	0	0	0
hsa-mir-27b-5p_+_4	0	0	0	0	0	0	0	0	0	0	0	0	0	0	0	0	0	0	0	0	0	0	0	0	0	0	0	0	0	0	0	0	0	0	0	0	0	0	0	0	0	0	0	0	0	0	0	0	0
hsa-mir-27b-5p_+_5	0	0	0	0	0	0	0	0	0	0	0	0	0	0	0	0	0	0	0	0	0	0	0	0	0	0	0	0	0	0	0	0	0	0	0	0	0	0	0	0	0	0	0	0	0	0	0	0	0
hsa-mir-28-3p	30607.1	30203.6	23632	14260.3	28093.7	28154	29872.5	34506.3	36725.4	33003.2	27043.1	28301.5	22177	29426.2	29769.3	27942.6	48717.4	32356.7	28026.3	24092.4	33604	22520.5	29253	28130.7	27325.9	22203.4	19847.3	22556.4	47576.3	25944	31497.9	23083.5	26374.2	31860.8	32739.5	32923.7	45877.3	36255.7	40259.3	44793.4	57912.8	31062.3	25873.2	71357.6	43014.2	38023.1	40542	27985.4	32213.9
hsa-mir-28-3p_-_1	33.47	19.6867	15.4407	0	27.9898	20.3045	24.3436	18.1121	42.9724	48.1096	18.1475	16.4138	28.1414	28.7155	0	25.5436	9.7446	0	20.5046	0	31.954	45.2079	33.6324	33.4382	34.9043	27.1803	20.7838	19.3521	32.4743	37.2026	23.5616	29.3555	0	24.137	9.24394	25.6849	20.9764	27.7802	23.9788	49.2466	25.9582	37.3641	0	0	61.6089	0	23.5744	23.8072	27.2169
hsa-mir-28-3p_-_3	0	0	0	0	0	0	0	0	0	0	0	0	0	0	0	0	0	0	0	0	0	0	0	0	0	0	0	0	0	0	0	0	0	0	0	0	0	0	0	0	0	0	0	0	0	0	0	0	0
hsa-mir-28-3p_-_4	0	0	0	0	0	0	0	0	0	0	0	0	0	0	0	0	0	0	0	0	0	0	0	0	0	0	0	0	0	0	0	0	0	0	0	0	0	0	0	0	0	0	0	0	0	0	0	0	0
hsa-mir-28-3p_-_8	0	0	0	0	0	0	0	0	0	0	0	0	0	0	0	0	0	0	0	0	0	0	0	0	0	0	0	0	0	0	0	0	0	0	0	0	0	0	0	0	0	0	0	0	0	0	0	0	0
hsa-mir-28-3p_+_1	787.739	791.686	1051.51	640.719	947.653	901.761	998.086	1125.74	1253.57	958.628	1093.8	1371.92	864.105	1080.42	768.346	920.623	1172.83	1127.53	1020.1	1145.01	996.384	878.656	804.776	945.39	1149.35	895.519	820.348	897.64	1278.31	1000.34	1016.09	1229.26	918.444	1048.57	1000.03	1060.92	1245.47	1083.43	832.719	1204.24	1347.83	930.899	936.396	1785.91	1321.79	757.425	1143.36	956.752	765.702
hsa-mir-28-3p_+_2	198.429	279.832	308.814	98.7054	217.254	260.376	228.829	293.973	271.34	286.876	260.664	373.414	188.713	249.466	205.192	249.379	332.012	317.243	242.637	336.149	248.37	251.541	228.22	206.709	299.18	250.345	256.741	239.668	377.882	272.819	290.593	235.761	221.745	278.039	239.082	250.319	401.829	378.821	293.196	252.143	292.529	256.211	174.917	250.027	380.855	198.288	256.371	217.241	226.808
hsa-mir-28-3p_+_3	46.6189	23.9052	20.0729	0	15.9941	15.527	14.6061	18.1121	18.4167	0	9.89863	0	21.5199	0	16.4752	10.0068	15.3129	38.3924	32.4656	0	0	18.5468	0	0	29.0869	0	23.2289	10.4204	72.329	0	27.4885	0	8.98967	9.74763	8.82376	11.7541	0	0	30.5185	7.87946	21.9647	19.2158	0	0	0	30.3685	0	0	0
hsa-mir-28-3p_+_4	0	0	0	0	0	0	0	0	17.189	0	0	0	0	0	0	3.95004	0	0	0	0	0	0	0	0	11.6348	0	0	0	0	0	0	0	0	0	0	0	0	0	0	0	0	0	0	0	0	0	0	0	0
hsa-mir-28-3p_+_6	0	0	0	0	0	0	0	0	0	0	0	0	0	0	0	0	0	0	0	0	0	0	0	0	0	0	0	0	0	0	0	0	0	0	0	0	0	0	0	0	0	0	0	0	0	0	0	0	0
hsa-mir-28-3p_+_7	0	0	0	0	0	0	0	0	0	0	0	0	0	0	0	0	0	0	0	0	0	0	0	0	0	0	0	0	0	0	0	0	0	0	0	0	0	0	0	0	0	0	0	0	0	0	0	0	0
hsa-mir-28-5p	4342.73	3476.1	3287.33	2955.97	4113.16	4302.18	3812.2	6188.76	5847.93	4518.74	3814.27	4201.93	4477.79	4106.32	4929.09	2838.76	3440.54	3354.29	3760.88	3193.41	3334.83	3316.4	3094.18	3757.24	2906.2	2706.58	2085.71	3243.71	4351.55	3129.84	3435.08	3761.18	3423.56	3947.79	3700.94	4174.02	3291.98	2858.83	2950.48	3086.78	3122.98	2439.34	3507.54	1914.49	5589.61	4389.14	4558.69	4191.55	4334.75
hsa-mir-28-5p_-_1	29.8839	29.53	20.0729	0	42.6511	39.4147	29.2123	36.2242	74.8948	42.7641	29.6959	23.2529	33.1075	37.6891	44.9325	28.4403	45.2428	32.3305	35.883	36.7663	58.0982	28.9794	36.0347	60.7968	20.7764	30.0414	24.4515	35.7269	61.9963	40.6472	41.2327	19.2646	41.2026	27.8504	44.9592	56.5939	34.7421	0	56.6772	42.6804	33.9454	40.5667	22.3578	0	0	33.9412	29.468	25.2951	34.4747
hsa-mir-28-5p_+_1	0	0	0	0	0	0	0	0	0	0	0	0	0	0	0	3.16003	0	0	0	0	0	0	0	0	0	0	0	0	0	9.64511	0	0	0	0	0	6.53007	0	0	0	0	0	0	0	0	0	0	0	0	0
hsa-mir-28-5p_+_3	0	0	0	0	0	0	0	0	0	0	0	0	0	0	0	0	0	0	0	0	0	0	0	0	0	0	0	0	0	0	0	0	0	0	0	0	0	0	0	0	0	0	0	0	0	0	0	0	0
hsa-mir-2861_+_7	0	0	0	0	0	0	0	0	0	0	0	0	0	0	0	0	0	0	0	0	0	0	0	0	0	0	0	0	0	0	0	0	0	0	0	0	0	0	0	0	0	0	0	0	0	0	0	0	0
hsa-mir-296-3p	0	0	0	0	0	0	0	0	0	0	0	0	0	0	0	3.16003	0	0	0	0	0	0	0	0	0	0	0	0	0	0	0	0	0	7.42676	0	7.83608	7.86614	30.3057	0	0	0	0	0	0	0	0	0	0	0
hsa-mir-296-3p_-_1	0	0	0	0	0	0	0	0	0	0	0	0	0	0	0	0	0	0	0	0	0	0	0	0	0	0	0	0	0	0	0	0	0	0	0	0	0	0	0	0	0	0	0	0	0	0	0	0	0
hsa-mir-296-3p_+_1	0	0	0	0	0	0	0	0	0	0	0	0	0	0	0	7.90008	30.6259	0	0	31.5139	0	0	0	0	9.14161	17.1665	0	0	30.9982	8.26724	17.6712	0	0	13.9252	7.56322	15.6722	13.1102	0	0	0	18.9695	0	0	0	67.2097	0	0	0	0
hsa-mir-296-3p_+_2	0	0	0	0	0	0	0	0	0	0	0	0	0	0	0	0	0	0	0	0	0	0	0	0	0	0	0	0	0	0	0	0	0	0	0	0	0	0	0	0	0	0	0	0	0	0	0	0	0
hsa-mir-296-3p_+_7	0	0	0	0	0	0	0	0	0	0	0	0	0	0	0	0	0	0	0	0	0	0	0	0	0	0	0	0	0	0	0	0	0	0	0	0	0	0	0	0	0	0	0	0	0	0	0	0	0
hsa-mir-296-5p	0	0	0	0	0	21.4989	11.6849	0	0	0	0	0	0	21.5366	0	7.90008	0	0	0	0	0	0	0	0	17.4522	0	0	0	0	12.4009	15.7077	14.6778	8.98967	9.74763	0	26.5556	0	0	0	0	0	0	0	0	0	0	0	0	0
hsa-mir-296-5p_-_1	0	0	0	0	0	0	0	0	0	0	0	0	0	0	0	0	0	0	0	0	0	0	0	0	0	0	0	11.1647	0	0	0	13.7604	10.4879	0	5.46233	8.70676	0	0	0	0	0	0	0	0	0	0	0	0	0
hsa-mir-296-5p_+_4	0	0	0	0	0	0	0	0	0	0	0	0	0	0	0	0	0	0	0	0	0	0	0	0	0	0	0	0	0	0	0	0	0	0	0	0	0	0	0	0	0	0	0	0	0	0	0	0	0
hsa-mir-2964a-3p	0	0	0	0	0	0	0	0	0	0	0	0	0	0	0	0	0	0	0	0	0	0	0	0	0	0	0	0	0	0	0	0	0	0	0	0	0	0	0	0	0	0	0	0	0	0	0	0	0
hsa-mir-2964a-3p_-_1	0	0	0	0	0	0	0	0	0	0	0	0	0	0	0	0	0	0	0	0	0	0	0	0	0	0	0	0	0	0	0	0	0	0	0	0	0	0	0	0	0	0	0	0	0	0	0	0	0
hsa-mir-2964a-5p	0	0	0	0	0	0	0	0	0	0	0	0	0	0	0	0	0	0	0	0	0	12.7509	0	0	0	0	0	0	0	0	0	0	0	0	0	0	0	0	0	0	0	0	0	0	0	0	0	0	0
hsa-mir-299-3p	0	50.6229	86.468	110.827	74.6394	35.8316	53.5558	33.4377	68.7558	60.5825	113.009	68.3908	112.565	78.9677	113.829	78.2108	37.5863	68.7022	52.9701	47.2709	42.1212	30.1386	100.897	75.9959	95.5714	65.8049	111.254	75.1755	185.989	93.6953	81.4838	86.2318	83.9035	60.3424	30.6731	61.3826	73.4173	93.4425	25.0688	68.9452	95.8458	35.229	31.5639	0	117.617	0	63.3561	40.1746	39.9181
hsa-mir-299-3p_-_1	0	0	0	0	0	0	10.7112	0	0	0	0	0	0	0	23.964	5.53006	9.7446	0	0	0	0	0	0	0	0	0	0	0	0	10.334	11.7808	0	0	7.89094	7.14304	0	0	0	0	0	0	11.743	0	0	0	0	26.5212	0	0
hsa-mir-299-3p_-_2	0	0	0	0	0	0	0	0	0	0	0	0	0	0	0	0	0	0	0	0	0	0	0	0	0	0	0	0	0	0	0	0	0	0	0	0	0	0	0	0	0	0	0	0	0	0	0	0	0
hsa-mir-299-3p_+_1	0	0	0	0	0	0	0	0	0	0	0	0	0	0	0	0	0	0	0	0	0	0	0	0	0	0	0	0	0	0	0	0	0	0	0	0	0	0	0	0	0	0	0	0	0	0	0	0	0
hsa-mir-299-5p	0	0	0	0	0	0	0	0	0	0	0	0	0	0	0	0	0	0	0	0	0	0	0	0	0	0	0	0	0	7.5783	0	0	0	0	0	0	7.86614	0	0	0	0	0	0	0	0	0	0	0	0
hsa-mir-299-5p_-_1	0	0	0	0	0	0	0	0	0	0	0	0	0	0	0	0	0	0	0	0	0	0	0	0	0	0	0	0	0	0	0	0	0	0	0	0	9.83268	0	0	0	0	0	0	0	0	0	0	0	0
hsa-mir-299-5p_+_3	0	0	0	0	0	0	0	0	0	0	0	0	0	0	0	0	0	0	0	0	0	0	0	0	0	0	0	0	0	0	0	0	0	0	0	0	0	0	0	0	0	0	0	0	0	0	0	0	0
hsa-mir-29a-3p	22496.6	22195.3	23960.9	36245.7	22906.3	29423.7	21662.8	15758.9	18079.1	22125.1	20995.8	17472.5	29308.4	20677	14949	18019	9920.7	14896.3	20359.3	17986.6	15282.7	24281.3	16323.7	15001.6	14502.7	17501.2	19518.4	17399	11315.8	18924.4	15094.1	17976.6	19340.5	19625.2	17168.1	16595.5	10597.7	11061.6	15210.2	11373.3	7278.29	19499.8	24084.6	10751.2	19642	20704.2	14199.1	19788.2	23597.1
hsa-mir-29a-3p_-_1	1506.15	2098.04	2208.02	2770.68	2072.58	2536.87	2076.99	1586.9	1682.06	1954.68	1668.74	2094.13	2595.63	1486.03	1259.61	1622.68	1213.9	1438.71	1830.03	1567.82	1603.51	2137.52	1616.76	1383.13	1537.45	1884.02	1650.48	1639.72	1096.74	1616.93	1556.05	1742.98	1924.54	1653.85	1452.56	1674.74	1003.59	1111.21	1530.28	1168.79	879.585	1619.46	2171.33	892.953	1624.23	1932.86	1750.4	1993.85	2317.07
hsa-mir-29a-3p_-_2	0	0	0	0	0	0	0	0	0	0	0	0	0	0	0	0	0	0	0	0	0	0	0	0	0	0	0	0	0	0	0	0	0	0	0	0	0	0	0	0	0	0	0	0	0	0	0	0	0
hsa-mir-29a-3p_+_1	0	29.53	30.8814	48.4869	27.9898	33.4428	10.7112	32.0445	14.7334	0	20.6221	0	54.6273	32.305	19.4707	25.5436	0	54.5577	148.658	99.7942	47.931	61.4363	24.0232	66.8764	67.3155	38.6246	53.7933	46.1473	51.6636	35.8247	24.5433	39.4465	35.2095	32.9563	34.8749	32.6503	10.4882	37.8821	0	13.1324	0	22.4184	30.2487	0	0	0	17.6808	38.6867	0
hsa-mir-29a-3p_+_2	28.6885	30.9362	30.8814	72.7303	26.6569	28.6652	0	0	28.239	0	15.6728	0	86.0794	37.6891	28.4572	16.8535	15.3129	0	39.3004	68.2802	17.4295	0	0	0	19.1143	37.1941	45.2353	20.8407	0	15.1566	15.7077	12.843	28.4673	13.461	21.4291	29.603	9.83268	45.4585	20.709	0	0	28.8237	21.0426	0	0	0	0	0	0
hsa-mir-29a-3p_+_3	53.791	19.6867	47.8662	83.1204	39.9854	35.8316	27.2648	27.8648	30.6946	51.6733	60.2167	34.1954	102.633	35.8944	19.4707	23.9636	13.9209	48.4957	22.2133	81.411	53.7408	74.1873	28.8278	48.6374	70.6397	64.3744	52.5708	44.6587	39.8548	44.0919	37.3058	42.1985	22.4742	24.137	39.4968	24.3789	0	0	18.5291	21.6685	9.98394	70.4579	34.1942	0	0	39.3004	20.6276	20.8313	39.9181
hsa-mir-29a-3p_+_4	89.6517	85.7777	101.909	180.094	121.289	134.966	92.5055	114.246	124.006	101.565	74.2397	94.3793	195.334	107.683	47.928	33.4437	0	72.7436	82.0182	118.177	72.6227	103.167	26.4255	103.354	76.4571	102.999	80.69	69.9653	23.6176	115.741	59.8857	111.001	82.4053	108.152	62.6067	59.2059	31.4646	0	14.1693	42.0238	36.9406	35.229	103.898	0	123.218	48.2323	20.6276	58.03	68.9495
hsa-mir-29a-3p_+_5	236.68	120.932	172.936	264.946	126.62	137.354	128.534	122.605	122.778	80.1827	86.613	117.632	142.362	161.525	62.9055	131.141	62.6438	76.7849	119.61	152.317	162.675	170.399	124.92	270.546	158.732	205.998	144.264	107.181	144.658	113.675	108.972	146.778	128.103	196.809	128.155	130.601	110.782	83.3406	114.444	135.921	83.8651	112.092	155.189	0	0	119.688	85.4571	133.915	96.1664
hsa-mir-29a-3p_+_6	65.7446	97.0272	78.7476	100.437	67.9751	90.7733	70.1094	45.9769	79.8059	55.237	46.1936	57.4483	64.5596	82.5571	50.9235	95.8544	47.3309	101.033	70.0573	89.2895	68.2654	68.3914	76.8741	142.872	120.503	107.291	110.032	80.3856	98.8989	100.585	40.251	105.496	76.4122	126.255	88.6578	101.869	131.102	50.5094	69.7566	57.1261	58.9052	71.5255	89.431	0	72.8105	87.5327	50.0955	32.7349	67.135
hsa-mir-29a-3p_+_7	77.6981	32.3424	35.5136	96.9738	37.3197	41.8035	37.0022	41.7971	25.7834	26.7276	36.295	0	36.4182	32.305	38.9415	26.0703	18.0971	38.3924	30.7568	0	21.7868	20.8652	52.8509	57.7569	37.3975	34.333	37.8999	29.0281	19.1893	35.1358	17.6712	41.2812	20.2267	58.4858	28.9924	33.9564	20.3209	0	21.7989	28.8913	18.9695	21.3509	0	0	0	0	0	23.8072	0
hsa-mir-29a-3p_+_8	0	0	0	0	0	0	0	0	0	0	0	0	0	0	0	0	0	0	0	0	0	0	0	0	0	0	0	0	0	0	0	0	0	0	0	0	0	0	0	0	0	0	0	0	0	0	0	0	0
hsa-mir-29a-5p	0	52.0291	27.7933	58.8769	41.3182	33.4428	20.4486	29.258	31.9224	19.6002	27.2212	73.8621	72.8365	32.305	47.928	26.597	0	26.2685	32.4656	68.2802	55.1933	63.7547	0	0	40.7217	27.1803	46.4579	73.6868	22.1415	57.8707	43.1962	106.414	59.182	77.5168	45.7995	40.9218	10.4882	45.4585	21.7989	23.6384	0	13.8781	72.3339	0	89.6129	48.2323	29.468	28.271	39.9181
hsa-mir-29a-5p_-_2	0	0	0	0	0	0	0	0	0	0	0	0	0	0	0	0	0	0	0	0	0	0	0	0	0	0	0	0	26.5699	0	0	0	0	0	0	0	0	0	0	0	0	0	0	0	0	0	0	0	0
hsa-mir-29a-5p_-_4	0	0	0	0	0	0	0	0	0	0	0	0	0	0	0	0	0	0	0	0	0	0	0	0	0	0	0	0	0	0	0	0	0	0	0	0	0	0	0	0	0	0	0	0	0	0	0	0	0
hsa-mir-29a-5p_+_2	0	0	0	0	0	0	0	0	0	0	0	0	0	0	0	0	0	0	0	0	0	0	0	0	0	0	0	0	0	0	0	0	0	0	0	0	0	0	0	0	0	0	0	0	0	0	0	0	0
hsa-mir-29b-1-3p	431.523	369.828	481.75	838.13	378.528	519.558	356.39	287.007	343.779	306.476	386.047	263.989	480.058	436.117	251.622	360.244	137.12	260.664	316.112	375.541	271.609	530.903	216.208	267.506	293.363	337.608	396.115	400.44	132.849	362.381	283.721	283.464	303.401	260.865	288.243	290.806	174.366	171.732	233.249	128.698	86.8603	372.573	244.62	100.011	168.024	339.412	191.542	407.698	342.933
hsa-mir-29b-1-3p_-_1	21.5164	70.3096	60.2188	79.657	38.6525	65.6912	45.7659	51.5498	40.5168	33.8549	41.2443	34.1954	62.9042	44.868	29.955	41.0804	25.0575	36.3718	30.7568	31.5139	26.1442	89.2566	0	0	23.2695	55.7911	40.345	50.6132	44.2831	59.2485	33.3789	46.7853	26.969	39.4547	25.2107	34.3917	28.187	0	42.5079	26.9215	35.9422	46.972	51.2913	0	100.815	42.8731	42.7285	46.1264	61.6916
hsa-mir-29b-1-3p_+_3	0	0	0	0	0	0	0	0	0	0	0	0	0	0	0	0	0	0	0	0	0	0	0	0	0	0	0	0	19.1893	0	0	0	0	0	0	0	0	0	0	0	0	0	0	0	0	0	0	0	0
hsa-mir-29b-1-3p_+_4	0	0	0	0	0	0	0	0	0	0	0	0	0	0	0	0	0	0	0	0	0	0	0	0	0	0	0	0	0	0	0	0	0	0	0	0	0	0	0	0	0	0	0	0	0	0	0	0	0
hsa-mir-29b-1-3p_+_5	0	0	0	0	0	0	0	0	0	0	0	0	0	0	0	0	0	0	0	0	0	0	0	0	0	0	0	0	0	0	0	0	0	0	0	0	0	0	0	0	0	0	0	0	0	0	0	0	0
hsa-mir-29b-1-3p_+_6	0	0	0	0	0	0	0	0	0	0	0	0	0	0	0	2.8967	0	0	0	0	0	0	0	0	0	0	0	0	0	7.5783	0	0	0	5.1059	0	6.09473	0	0	0	0	0	0	0	0	0	0	0	0	0
hsa-mir-29b-1-5p	0	0	0	0	0	0	0	0	0	0	0	0	0	0	0	5.00339	0	0	0	0	0	20.8652	0	0	0	0	0	9.67605	0	17.9123	0	14.6778	17.2302	17.1744	8.40358	17.4135	8.52165	0	0	0	0	0	0	0	0	0	0	0	0
[truncated: 2,306 more rows]
[truncated: 196 more columns]

## Sheet: Figure 1C
Figure 1C -- Unsupervised hierarchical clustering results of the Euclidean distances among all (n=245) pediatric samples accounting for the covariates of SIM, grouped ages, and sex
[truncated: 246 more rows]
[truncated: 196 more columns]

[truncated: 41 more sheets: Figure 1D, Figure 1E, Figure 2A, Figure 2B, Figure 2C, Figure 3A, Figure 3B, Figure 3C, Figure 3D, Figure 4A, Figure 4B, Figure 5B, Figure 5C, Figure 5D, Figure 5E, Figure 5F, Figure 6A, Figure 6B, Figure 6C, Figure 6D …]
